# Supplementary material for: Crystal structure of di-μ-iodido-bis­[bis(aceto­nitrile-κN)copper(I)]
Source: Acta Crystallogr E Crystallogr Commun. 2015 Oct 3;71(Pt 11):m189–90. doi: 10.1107/S2056989015018149 (PMC4645014; doi:10.1107/S2056989015018149)
Supplement: Supplementary file 1 [file e-71-0m189-sup1.cif]

##############################################################################
#                                                                            #
# This CIF contains the data in a paper accepted for publication in          #
# Acta Crystallographica Section E. It conforms to the requirements of       #
# Notes for Authors for Acta Crystallographica Section E, and has been       #
# peer reviewed under the auspices of the IUCr Commission on Journals.       #
#                                                                            #
# Full details of the Crystallographic Information File format               #
# are given in the paper "The Crystallographic Information File (CIF):       #
# a New Standard Archive File for Crystallography" by S. R. Hall, F. H.      #
# Allen and I. D. Brown [Acta Cryst. (1991), A47, 655-685].                  #
#                                                                            #
# The current version of the core CIF dictionary is obtainable from          #
# ftp://ftp.iucr.org/pub/cif_core.dic.                                       #
#                                                                            #
# Software is freely available for graphical display of the structure(s)     #
# in this CIF. For information consult the CIF software page                 #
# http://www.iucr.org/resources/cif/software.                                #
#                                                                            #
# This file may be used for bona fide research purposes within the           #
# scientific community so long as proper attribution is given to the journal # 
# article from which it was obtained.                                        #
#                                                                            #
##############################################################################
data_I
_database_code_depnum_ccdc_archive 'CCDC 1427944'
_audit_creation_method
;
Olex2 1.2
(compiled 2015.01.26 svn.r3150 for OlexSys, GUI svn.r4998)
;
_journal_date_recd_electronic     2015-08-24
_journal_date_accepted     2015-09-28
_journal_name_full     'Acta Crystallographica, Section E'
_journal_year     2015
_journal_volume     71
_journal_issue     11
_journal_page_first     m189
_journal_page_last     m190
_journal_paper_category     HM
_journal_paper_doi     10.1107/S2056989015018149
_journal_coeditor_code     WM5208
_publ_contact_author_name     ' '
_publ_contact_author_address
;
Fakult\"at f\"ur Chemie und Chemische Biologie, Technische Universit\"at
 Dortmund,
Otto-Hahn-Strasse 6, 44227 Dortmund,
Germany
;
_publ_contact_author_email     carsten.strohmann@tu-dortmund.de
_publ_contact_author_phone     ?
_publ_section_title
;
Crystal structure of di-\m-iodido-bis[bis(acetonitrile-\k<i>N</i>)copper(I)]
;
_publ_section_title_footnote     .
loop_
    _publ_author_name
    _publ_author_footnote
    _publ_author_address
    'Barth, Eva Rebecca' .
;
Fakult\"at f\"ur Chemie und Chemische Biologie,
Technische Universit\"at Dortmund,
Otto-Hahn-Strasse 6, 44227 Dortmund,
Germany
;
    'Golz, Christopher' .
;
Fakult\"at f\"ur Chemie und Chemische Biologie,
Technische Universit\"at Dortmund,
Otto-Hahn-Strasse 6, 44227 Dortmund,
Germany
;
    'Knorr, Michael' .
;
Institut UTINAM, UMR CNRS 6213,
Universit\'e de Franche-Comt\'e,
16 Route de Gray,
25030 Besan\,con, France
;
    'Strohmann, Carsten' .
;
Fakult\"at f\"ur Chemie und Chemische Biologie,
Technische Universit\"at Dortmund,
Otto-Hahn-Strasse 6, 44227 Dortmund,
Germany
;
_publ_section_synopsis     .
_chemical_name_systematic
;
Di-\m-iodido-bis[bis(acetonitrile-\k<i>N</i>)copper(I)]
;
_chemical_name_common     ?
_chemical_formula_moiety     'C8 H12 Cu2 I2 N4'
_chemical_formula_sum     'C8 H12 Cu2 I2 N4'
_chemical_formula_iupac     '[Cu2 I2 (C2 H3 N)4]'
_chemical_formula_weight     545.10
_chemical_melting_point     ?
_shelx_space_group_comment
;
The symmetry employed for this shelxl refinement is uniquely defined
by the following loop, which should always be used as a source of
symmetry information in preference to the above space-group names.
They are only intended as comments.
;
_space_group_crystal_system     monoclinic
_space_group_name_H-M_alt     'P 21/c'
_space_group_name_Hall     '-P 2ybc'
loop_
    _space_group_symop_operation_xyz
    'x, y, z'
    '-x, y+1/2, -z+1/2'
    '-x, -y, -z'
    'x, -y-1/2, z-1/2'
_cell_length_a     7.669(3)
_cell_length_b     14.367(5)
_cell_length_c     7.944(3)
_cell_angle_alpha     90
_cell_angle_beta     116.957(5)
_cell_angle_gamma     90
_cell_volume     780.2(5)
_cell_formula_units_Z     2
_cell_measurement_reflns_used     5543
_cell_measurement_theta_min     2.836
_cell_measurement_theta_max     27.050
_cell_measurement_temperature     173
_exptl_crystal_description     block
_exptl_crystal_colour     colourless
_exptl_crystal_size_max     0.4
_exptl_crystal_size_mid     0.3
_exptl_crystal_size_min     0.2
_exptl_crystal_density_diffrn     2.320
_exptl_crystal_density_meas     ?
_exptl_crystal_density_method     ?
_exptl_crystal_F_000     504
_exptl_absorpt_coefficient_mu     6.664
_exptl_absorpt_correction_type     multi-scan
_exptl_absorpt_process_details
;
(<i>SADABS</i>; Bruker, 2003)
;
_shelx_estimated_absorpt_T_min     0.176
_shelx_estimated_absorpt_T_max     0.349
_exptl_absorpt_correction_T_min     0.177719
_exptl_absorpt_correction_T_max     1
_diffrn_ambient_temperature     173.15
_diffrn_radiation_type     MoK\a
_diffrn_radiation_wavelength     0.71073
_diffrn_radiation_monochromator     'graphite'
_diffrn_measurement_device_type     'Bruker APEXII CCD'
_diffrn_measurement_method     'phi and omega scans'
_diffrn_detector_area_resol_mean     ?
_diffrn_reflns_number     18211
_diffrn_reflns_av_R_equivalents     0.0524
_diffrn_reflns_theta_min     2.836
_diffrn_reflns_theta_max     26.990
_diffrn_reflns_theta_full     25.242
_diffrn_measured_fraction_theta_max     0.999
_diffrn_measured_fraction_theta_full     1.000
_diffrn_reflns_limit_h_min     -9
_diffrn_reflns_limit_h_max     9
_diffrn_reflns_limit_k_min     -18
_diffrn_reflns_limit_k_max     18
_diffrn_reflns_limit_l_min     -10
_diffrn_reflns_limit_l_max     10
_refine_special_details
;
1. Fixed <i>U</i>~iso~ At 1.5 times of: All C(H,H,H) groups 2.a Idealized Me
refined as rotating group: C2(H2A,H2B,H2C), C4(H4A,H4B,H4C)
;
_reflns_number_total     1696
_reflns_number_gt     1628
_reflns_threshold_expression     'I > 2\s(I)'
_refine_ls_structure_factor_coef     Fsqd
_refine_ls_matrix_type     full
_refine_ls_R_factor_all     0.0223
_refine_ls_R_factor_gt     0.0213
_refine_ls_wR_factor_gt     0.0554
_refine_ls_wR_factor_ref     0.0558
_refine_ls_goodness_of_fit_ref     1.158
_refine_ls_restrained_S_all     1.158
_refine_ls_number_reflns     1696
_refine_ls_number_parameters     76
_refine_ls_number_restraints     0
_refine_ls_hydrogen_treatment     constr
_refine_ls_weighting_scheme     calc
_refine_ls_weighting_details
              'w=1/[\s^2^(Fo^2^)+(0.0281P)^2^+0.2851P] where P=(Fo^2^+2Fc^2^)/3'
_atom_sites_solution_hydrogens     geom
_atom_sites_solution_primary     ?
_atom_sites_solution_secondary     ?
_refine_ls_shift/su_max     0.000
_refine_ls_shift/su_mean     0.000
_refine_diff_density_max     0.767
_refine_diff_density_min     -0.702
_refine_ls_extinction_method
;
SHELXL2014 (Sheldrick, 2015)
;
_refine_ls_extinction_coef     0.0356(10)
_refine_ls_extinction_expression
                                  'Fc^*^=kFc[1+0.001xFc^2^\l^3^/sin(2\q)]^-1/4^'
loop_
    _atom_type_symbol
    _atom_type_description
    _atom_type_scat_dispersion_real
    _atom_type_scat_dispersion_imag
    _atom_type_scat_source
    'C' 'C' 0.0033 0.0016
                         'International Tables Vol C Tables 4.2.6.8 and 6.1.1.4'
    'H' 'H' 0.0000 0.0000
                         'International Tables Vol C Tables 4.2.6.8 and 6.1.1.4'
    'Cu' 'Cu' 0.3201 1.2651
                         'International Tables Vol C Tables 4.2.6.8 and 6.1.1.4'
    'I' 'I' -0.4742 1.8119
                         'International Tables Vol C Tables 4.2.6.8 and 6.1.1.4'
    'N' 'N' 0.0061 0.0033
                         'International Tables Vol C Tables 4.2.6.8 and 6.1.1.4'
_computing_data_collection
;
APEX2 (Bruker, 2003)
;
_computing_cell_refinement
;
SAINT (Bruker, 2003)
;
_computing_data_reduction
;
SAINT (Bruker, 2003)
;
_computing_structure_solution
;
SHELXS2014 (Sheldrick, 2008)
;
_computing_structure_refinement
;
SHELXL2014 (Sheldrick, 2015)
;
_computing_molecular_graphics
;
SHELXTL (Sheldrick, 2008)
;
_computing_publication_material
;
OLEX2 (Dolomanov <i>et al.</i>,  2009) and publCIF (Westrip,
2010)
;
loop_
    _atom_site_type_symbol
    _atom_site_label
    _atom_site_fract_x
    _atom_site_fract_y
    _atom_site_fract_z
    _atom_site_U_iso_or_equiv
    _atom_site_adp_type
    _atom_site_calc_flag
    _atom_site_occupancy
    _atom_site_disorder_assembly
    _atom_site_disorder_group
    C C1 0.2924(4) 0.35511(17) 0.2436(4) 0.0327(5) Uani d 1 . .
    C C2 0.3602(5) 0.3046(2) 0.1258(5) 0.0477(7) Uani d 1 . .
    H H2A 0.3147 0.2400 0.1117 0.072 Uiso calc 1 . .
    H H2B 0.5035 0.3057 0.1851 0.072 Uiso calc 1 . .
    H H2C 0.3081 0.3341 0.0012 0.072 Uiso calc 1 . .
    C C3 0.5869(4) 0.43439(18) 0.8689(4) 0.0327(5) Uani d 1 . .
    C C4 0.7870(4) 0.4169(2) 1.0081(4) 0.0440(6) Uani d 1 . .
    H H4A 0.7881 0.3711 1.1000 0.066 Uiso calc 1 . .
    H H4B 0.8464 0.4750 1.0734 0.066 Uiso calc 1 . .
    H H4C 0.8617 0.3927 0.9451 0.066 Uiso calc 1 . .
    Cu Cu 0.17322(5) 0.46160(2) 0.52217(4) 0.03798(12) Uani d 1 . .
    I I -0.09223(2) 0.36402(2) 0.57402(3) 0.03945(11) Uani d 1 . .
    N N1 0.2374(3) 0.39446(16) 0.3335(3) 0.0386(5) Uani d 1 . .
    N N2 0.4306(3) 0.44856(16) 0.7589(3) 0.0402(5) Uani d 1 . .
loop_
    _atom_site_aniso_label
    _atom_site_aniso_U_11
    _atom_site_aniso_U_22
    _atom_site_aniso_U_33
    _atom_site_aniso_U_12
    _atom_site_aniso_U_13
    _atom_site_aniso_U_23
    C1 0.0351(13) 0.0281(12) 0.0329(13) -0.0024(9) 0.0137(11) 0.0016(9)
    C2 0.0589(18) 0.0430(15) 0.0494(17) -0.0014(13) 0.0318(15) -0.0063(13)
    C3 0.0348(13) 0.0328(12) 0.0294(11) -0.0015(10) 0.0137(10) 0.0003(10)
    C4 0.0323(13) 0.0523(17) 0.0381(14) 0.0054(12) 0.0077(11) 0.0013(12)
    Cu 0.03422(19) 0.0400(2) 0.03415(19) 0.00505(13) 0.01066(14) -0.00146(13)
    I 0.03990(14) 0.03205(13) 0.04649(15) 0.00095(6) 0.01965(10) 0.00337(6)
    N1 0.0407(12) 0.0370(12) 0.0369(12) 0.0027(10) 0.0164(10) -0.0009(10)
    N2 0.0345(12) 0.0438(13) 0.0353(11) 0.0002(10) 0.0096(10) 0.0007(10)
_geom_special_details
;
All e.s.d.'s (except the e.s.d. in the dihedral angle between two l.s. planes)
are estimated using the full covariance matrix. The cell e.s.d.'s are taken
into account individually in the estimation of e.s.d.'s in distances, angles
and torsion angles; correlations between e.s.d.'s in cell parameters are only
used when they are defined by crystal symmetry. An approximate (isotropic)
treatment of cell e.s.d.'s is used for estimating e.s.d.'s involving l.s.
planes.
;
loop_
    _geom_bond_atom_site_label_1
    _geom_bond_atom_site_label_2
    _geom_bond_site_symmetry_2
    _geom_bond_distance
    _geom_bond_publ_flag
    C1 C2 . 1.454(4) ?
    C1 N1 . 1.132(4) ?
    C2 H2A . 0.9800 ?
    C2 H2B . 0.9800 ?
    C2 H2C . 0.9800 ?
    C3 C4 . 1.450(3) ?
    C3 N2 . 1.137(3) ?
    C4 H4A . 0.9800 ?
    C4 H4B . 0.9800 ?
    C4 H4C . 0.9800 ?
    Cu Cu 3_566 2.7482(11) ?
    Cu I 3_566 2.6108(10) ?
    Cu I . 2.6532(8) ?
    Cu N1 . 2.022(2) ?
    Cu N2 . 2.025(2) ?
    I Cu 3_566 2.6108(10) ?
loop_
    _geom_angle_atom_site_label_1
    _geom_angle_atom_site_label_2
    _geom_angle_atom_site_label_3
    _geom_angle_site_symmetry_1
    _geom_angle_site_symmetry_3
    _geom_angle
    _geom_angle_publ_flag
    N1 C1 C2 . . 179.2(3) ?
    C1 C2 H2A . . 109.5 ?
    C1 C2 H2B . . 109.5 ?
    C1 C2 H2C . . 109.5 ?
    H2A C2 H2B . . 109.5 ?
    H2A C2 H2C . . 109.5 ?
    H2B C2 H2C . . 109.5 ?
    N2 C3 C4 . . 179.4(3) ?
    C3 C4 H4A . . 109.5 ?
    C3 C4 H4B . . 109.5 ?
    C3 C4 H4C . . 109.5 ?
    H4A C4 H4B . . 109.5 ?
    H4A C4 H4C . . 109.5 ?
    H4B C4 H4C . . 109.5 ?
    I Cu Cu . 3_566 57.78(3) ?
    I Cu Cu 3_566 3_566 59.286(14) ?
    I Cu I 3_566 . 117.06(2) ?
    N1 Cu Cu . 3_566 129.99(7) ?
    N1 Cu I . . 108.95(7) ?
    N1 Cu I . 3_566 110.27(7) ?
    N1 Cu N2 . . 100.47(10) ?
    N2 Cu Cu . 3_566 129.41(8) ?
    N2 Cu I . . 107.48(8) ?
    N2 Cu I . 3_566 111.28(7) ?
    Cu I Cu 3_566 . 62.94(2) ?
    C1 N1 Cu . . 172.7(2) ?
    C3 N2 Cu . . 167.0(2) ?
_shelx_hkl_file
;
   1   0   0 3985.50  304.75   3
   1   0   0 4419.59  232.78   2
  -1   0   0 4105.78  257.57   5
   1   0   0 4761.41  306.77   8
   1   0   0 4139.89  292.07   7
   1   0   0 4349.96  233.21   6
   1   0   0 4093.27  245.07   4
   2   0   0  213.70   11.99   6
   2   0   0  193.34   12.79   4
   2   0   0  208.89   15.43   7
   2   0   0  206.05   11.83   2
  -2   0   0  184.37   17.01   1
   2   0   0  208.88   15.89   3
   2   0   0  215.29   15.64   8
  -2   0   0  199.90   13.17   5
   3   0   0 3618.62  243.35   8
   3   0   0 3537.44  184.76   2
   3   0   0 3470.67  233.38   7
   3   0   0 3455.24  185.27   6
   3   0   0 3343.76  195.84   4
   3   0   0 3384.46  242.82   3
  -3   0   0 3226.58  204.65   5
  -3   0   0 3091.58  260.27   1
   4   0   0 2874.55  157.90   2
   4   0   0 2853.39  167.68   4
  -4   0   0 2844.85  223.17   1
   4   0   0 2901.05  208.04   3
  -4   0   0 2817.52  175.12   5
   4   0   0 3074.48  208.18   8
   4   0   0 2869.70  158.45   6
   4   0   0 2902.02  200.03   7
   5   0   0  519.25   40.40   7
   5   0   0  527.66   31.17   6
  -5   0   0  531.68   34.66   5
  -5   0   0  560.82   45.17   1
   5   0   0  564.33   41.09   8
   5   0   0  561.62   41.97   3
   5   0   0  533.54   33.47   4
   5   0   0  543.32   30.88   2
   6   0   0  547.93   40.31   7
   6   0   0  575.56   40.59   8
   6   0   0  466.15   32.58   4
  -6   0   0  528.56   34.22   5
  -6   0   0  538.59   44.51   1
   6   0   0  534.53   41.55   3
   6   0   0  503.05   30.04   2
   6   0   0  486.78   30.34   6
   7   0   0  161.26   11.42   6
   7   0   0  142.40   12.65   4
  -7   0   0  154.84   17.62   1
   7   0   0  145.56   15.88   7
   7   0   0  174.43   17.53   3
  -7   0   0  170.63   14.04   5
   8   0   0  121.32   15.99   7
   8   0   0  158.24   18.53   3
  -8   0   0  148.89   18.32   1
   8   0   0  158.35   13.38   4
   0   1   0    0.77    0.84   1
   0   1   0   -2.91    0.52   8
   0  -1   0   -2.89    0.31   5
   0   1   0   -2.82    0.51   7
   0  -1   0   -0.64    0.51   4
   0   1   0   -2.91    0.54   3
   0  -1   0   -0.97    0.41   6
   0  -1   0   -2.81    0.27   2
   1  -1   0  168.15   10.65   5
   1   1   0  168.51    9.66   6
   1   1   0  174.21   13.00   3
  -1   1   0  184.29   12.68   8
   1  -1   0  160.45   10.40   4
   1  -1   0  175.63    9.84   6
   1   1   0  182.05   12.98   8
   1  -1   0  173.38   12.71   3
   1  -1   0  166.19    9.66   2
  -1  -1   0  160.39   10.79   5
  -1  -1   0  166.96   13.62   1
   1  -1   0  179.04   12.39   7
   1   1   0  178.04   12.47   7
  -1   1   0  166.18   14.08   1
  -1  -1   0  162.22    9.66   2
   2   1   0 4267.71  240.11   4
  -2  -1   0 3827.51  318.90   1
   2  -1   0 4289.47  226.86   2
  -2   1   0 3678.98  319.33   1
   2  -1   0 4200.78  285.94   7
   2   1   0 4295.02  227.29   6
   2  -1   0 4309.27  227.48   6
   2  -1   0 4125.21  297.62   3
   2   1   0 4603.26  298.94   8
   2   1   0 4294.17  297.92   3
   2   1   0 4016.92  226.78   2
   2   1   0 4432.56  286.05   7
  -2  -1   0 3901.96  251.22   5
   3  -1   0 3737.41  218.85   4
   3  -1   0 3753.30  260.60   7
   3   1   0 3727.82  206.35   2
  -3  -1   0 3499.23  228.67   5
   3  -1   0 4132.15  271.77   8
  -3  -1   0 3667.71  290.53   1
  -3   1   0 3630.74  291.18   1
   3  -1   0 3946.36  206.44   2
   3  -1   0 3780.14  271.11   3
   3   1   0 3744.56  260.57   7
   3   1   0 3757.91  218.64   4
   3   1   0 3828.29  206.85   6
   3  -1   0 3900.11  207.10   6
  -3   1   0 3714.86  228.57   5
   3   1   0 4041.23  272.07   8
   3   1   0 3788.11  271.38   3
   4   1   0 1507.76  106.38   7
   4  -1   0 1462.90   84.03   6
   4   1   0 1519.94   88.92   4
  -4  -1   0 1500.20  118.26   1
  -4  -1   0 1455.45   92.86   5
   4  -1   0 1488.90   89.15   4
   4   1   0 1443.57   83.75   6
   4  -1   0 1553.66  110.46   3
   4  -1   0 1557.23   83.61   2
   4  -1   0 1548.54  106.51   7
   4   1   0 1520.64   83.53   2
  -4   1   0 1498.64   92.73   5
   4  -1   0 1588.05  110.07   8
   4   1   0 1604.69  110.83   3
  -4   1   0 1468.58  119.07   1
   4   1   0 1608.26  110.50   8
   5  -1   0  208.51   13.14   6
   5   1   0  203.13   12.68   2
   5   1   0  219.63   18.29   3
   5  -1   0  210.47   12.86   2
  -5   1   0  208.87   14.47   5
   5   1   0  174.41   17.06   7
   5   1   0  201.85   12.84   6
   5  -1   0  205.05   17.62   7
   5   1   0  226.86   17.58   8
  -5  -1   0  216.72   14.76   5
   5  -1   0  208.64   17.93   3
   5  -1   0  206.31   16.91   8
   5  -1   0  189.41   14.26   4
  -5  -1   0  217.61   19.22   1
  -5   1   0  218.62   20.21   1
   5   1   0  200.12   14.06   4
   6   1   0   97.02    9.84   8
   6  -1   0   82.57    9.73   7
   6  -1   0   87.75   10.34   3
  -6   1   0   80.69   11.23   1
   6   1   0   77.29    6.53   6
  -6   1   0   88.72    7.96   5
   6   1   0   74.12    9.34   7
   6  -1   0   84.75    7.74   4
   6   1   0   71.04   10.14   3
   6  -1   0   73.50    6.73   6
   6  -1   0   79.86    6.78   2
  -6  -1   0  102.77    8.34   5
   6   1   0   68.40    7.24   4
  -6  -1   0   82.53   10.35   1
   7   1   0  438.85   26.70   6
   7  -1   0  400.65   29.14   4
  -7  -1   0  511.13   31.40   5
  -7  -1   0  477.64   39.49   1
   7   1   0  422.96   28.98   4
   7  -1   0  434.26   36.11   7
   7   1   0  414.93   35.66   7
  -7   1   0  494.55   41.36   1
   7  -1   0  404.18   26.80   6
   7   1   0  447.15   37.74   3
   7  -1   0  476.52   37.79   3
  -8   1   0  363.97   33.73   1
   8  -1   0  319.78   30.75   3
   8   1   0  299.81   28.62   7
  -8  -1   0  340.92   31.52   1
   8  -1   0  301.46   28.89   7
   8   1   0  327.90   31.10   3
   8  -1   0  309.55   23.29   4
   8   1   0  336.28   23.23   4
   8  -1   0  317.22   21.47   6
   0  -2   0 1987.73  114.60   4
   0  -2   0 2033.88  119.91   5
   0   2   0 1742.54  152.12   1
   0   2   0 1879.74  142.03   3
   0  -2   0 2067.39  108.36   2
   0   2   0 2125.17  143.04   8
   1  -2   0   55.80    3.71   2
   1   2   0   55.70    5.35   8
  -1  -2   0   50.97    4.13   5
  -1   2   0   55.26    4.78   8
   1   2   0   56.25    3.84   4
   1  -2   0   55.24    3.88   6
  -1  -2   0   69.05    3.77   2
  -1   2   0   59.65    5.98   1
  -1  -2   0   57.72    4.96   1
   1   2   0   43.23    5.08   3
   1   2   0   56.65    4.90   7
  -1   2   0   53.06    4.68   3
   1  -2   0   54.67    3.93   5
   1   2   0   64.80    3.64   6
   1  -2   0   65.92    4.83   7
   2   2   0  797.26   45.22   6
   2   2   0  845.46   60.01   3
   2  -2   0  833.46   59.40   3
  -2  -2   0  826.95   63.58   1
  -2  -2   0  794.63   45.20   2
   2   2   0  879.82   60.10   8
   2  -2   0  833.20   57.41   7
   2  -2   0  761.18   48.21   4
   2  -2   0  812.76   45.63   6
   2  -2   0  785.66   45.21   2
  -2   2   0  811.57   64.81   1
   2   2   0  872.81   57.56   7
  -2  -2   0  799.96   50.27   5
  -2   2   0  848.39   59.40   8
   2  -2   0  816.82   49.97   5
   2   2   0  816.11   47.94   4
   3  -2   0 2334.04  128.24   6
  -3  -2   0 2240.06  141.53   5
   3  -2   0 2346.18  127.61   2
   3  -2   0 2218.77  141.16   5
   3  -2   0 2216.34  135.56   4
   3  -2   0 2320.41  161.43   7
  -3   2   0 2335.56  181.09   1
   3   2   0 2445.26  168.32   3
   3   2   0 2294.36  127.77   6
   3   2   0 2591.99  168.67   8
   3   2   0 2404.94  161.49   7
  -3  -2   0 2292.74  179.53   1
   3   2   0 2352.87  135.22   4
   3  -2   0 2309.94  167.64   3
  -3  -2   0 2308.58  127.57   2
   4  -2   0   11.44    2.98   3
   4   2   0   10.94    1.83   6
   4   2   0   18.95    2.68   4
   4  -2   0   12.86    2.19   6
  -4  -2   0   10.45    2.26   5
  -4  -2   0   13.30    3.16   1
  -4   2   0    9.98    2.03   5
   4   2   0   14.33    3.17   8
   4  -2   0   16.24    2.95   4
   4   2   0   11.26    3.30   3
  -4   2   0   15.36    4.63   1
   4  -2   0   18.69    2.21   2
   4  -2   0   12.67    3.20   7
   4   2   0   11.07    3.13   7
   4  -2   0   10.53    2.35   8
  -5   2   0  965.46   59.71   5
  -5  -2   0  973.91   60.04   5
   5   2   0  915.22   53.64   6
   5   2   0  981.76   72.06   3
  -5   2   0 1049.99   78.88   1
   5  -2   0  812.54   57.49   4
   5  -2   0 1013.37   70.64   8
  -5  -2   0  949.01   53.56   2
   5  -2   0  954.24   53.63   2
   5   2   0  953.54   57.25   4
   5  -2   0  976.16   54.33   6
   5  -2   0 1020.70   71.63   3
  -5  -2   0  969.10   76.16   1
   5  -2   0  919.44   69.15   7
   5   2   0  886.95   68.82   7
   5   2   0 1041.19   71.69   8
   6   2   0  331.98   20.74   6
   6   2   0  333.02   22.52   4
   6  -2   0  367.00   28.60   7
  -6   2   0  363.29   23.71   5
   6  -2   0  340.71   20.78   2
   6   2   0  386.39   29.01   8
  -6  -2   0  332.27   20.55   2
  -6  -2   0  361.29   23.99   5
   6  -2   0  321.16   28.64   3
   6   2   0  333.60   27.96   7
   6   2   0  350.66   29.39   3
  -6  -2   0  348.24   30.11   1
   6  -2   0  321.20   23.09   4
  -6   2   0  368.62   33.04   1
   7   2   0   54.17    5.89   6
   7  -2   0   65.10   10.27   7
  -7  -2   0   61.51    9.70   1
   7   2   0   60.27   10.57   3
   7  -2   0   55.19    9.76   3
   7  -2   0   56.87    6.39   6
   7  -2   0   58.26    7.79   4
   7   2   0   65.80    9.76   7
  -7   2   0   64.82   12.69   1
   7   2   0   61.03    7.04   4
  -7  -2   0   67.41    8.28   5
   8   2   0   86.95   13.00   7
  -8   2   0  102.86   17.25   1
   8  -2   0  101.06   14.12   7
   8  -2   0   85.17    8.99   6
   8  -2   0   96.78   10.82   4
   8   2   0   89.94    9.52   4
  -8  -2   0   84.80   12.98   1
   8  -2   0  101.37   15.27   3
   8   2   0   84.66   14.34   3
   0  -3   0    0.48    0.78   4
   0  -3   0   -0.23    0.94   5
   0   3   0   -0.97    1.29   8
   0   3   0   -0.39    1.20   3
   0   3   0   -0.55    1.22   7
   0  -3   0    0.61    0.88   2
   0  -3   0    0.17    0.69   6
   0   3   0    2.34    1.34   1
  -1  -3   0    6.15    1.19   5
   1  -3   0    3.04    0.89   4
  -1  -3   0    5.96    1.04   1
   1  -3   0    7.84    1.43   7
  -1   3   0    4.75    1.81   1
  -1   3   0   10.44    1.54   3
   1   3   0    5.80    1.43   7
  -1  -3   0    3.25    0.78   2
   1   3   0    2.35    0.85   4
  -1   3   0    1.17    1.29   8
   1  -3   0    2.32    0.83   2
   1  -3   0    2.17    0.77   5
   1  -3   0    2.23    0.78   6
  -2  -3   0  379.08   23.16   5
  -2  -3   0  381.89   20.68   2
   2   3   0  364.64   20.54   6
   2  -3   0  366.29   26.42   7
  -2  -3   0  382.82   28.81   1
   2  -3   0  349.73   20.71   2
  -2   3   0  364.32   30.83   1
   2   3   0  330.28   27.69   3
   2  -3   0  359.33   22.35   4
  -2   3   0  374.02   27.01   8
   2   3   0  381.21   26.62   7
   2   3   0  362.04   27.96   8
   2  -3   0  368.03   27.05   3
   2  -3   0  354.59   22.68   5
   2  -3   0  363.14   21.11   6
   2   3   0  353.70   21.80   4
  -3  -3   0 2401.16  184.67   1
  -3  -3   0 2303.68  131.37   2
   3  -3   0 2417.02  172.58   3
  -3   3   0 2489.45  187.28   1
   3  -3   0 2299.25  139.74   4
  -3  -3   0 2355.35  145.87   5
   3  -3   0 2353.57  131.47   2
   3  -3   0 2443.76  166.32   7
   3   3   0 2437.75  173.44   3
   3   3   0 2328.47  131.52   6
   3   3   0 2424.70  139.16   4
   3   3   0 2419.70  166.28   7
  -3   3   0 2587.83  172.89   8
   3   3   0 2475.24  173.92   8
   3  -3   0 2375.86  145.39   5
   3  -3   0 2379.86  132.23   6
  -4  -3   0 1988.61  125.37   5
   4  -3   0 2004.91  112.84   2
   4   3   0 2218.92  149.72   8
   4  -3   0 1996.57  120.34   4
   4  -3   0 2084.42  143.42   7
  -4  -3   0 2078.73  158.80   1
  -4  -3   0 2013.48  112.79   2
   4  -3   0 2136.84  148.36   8
   4  -3   0 2045.69  113.70   6
   4   3   0 2145.41  143.33   7
   4   3   0 1990.57  119.56   4
   4  -3   0 2050.59  148.53   3
   4   3   0 2016.16  149.30   3
   4   3   0 1993.16  112.90   6
  -4   3   0 2110.66  161.89   1
  -5  -3   0  259.18   17.75   5
   5  -3   0  255.40   15.53   2
   5   3   0  251.73   21.55   8
   5   3   0  247.50   15.31   6
  -5  -3   0  242.77   15.30   2
   5  -3   0  254.43   21.27   3
  -5   3   0  239.11   17.16   5
   5  -3   0  234.56   17.45   4
   5   3   0  258.39   20.92   7
   5  -3   0  258.01   16.21   6
  -5   3   0  291.29   25.97   1
   5  -3   0  243.11   21.07   7
   5   3   0  233.94   21.66   3
  -5  -3   0  272.14   22.26   1
   5   3   0  251.19   16.74   4
   5  -3   0  269.62   20.28   8
  -6  -3   0   29.99    5.02   5
   6   3   0   43.54    4.11   6
  -6  -3   0   28.92    5.79   1
   6  -3   0   29.04    6.39   3
   6   3   0   23.12    6.13   3
  -6  -3   0   26.84    3.53   2
   6  -3   0   26.53    6.29   7
   6   3   0   28.03    6.58   8
  -6   3   0   36.01    9.33   1
   6   3   0   31.27    4.57   4
   6  -3   0   21.64    3.71   2
  -6   3   0   20.85    4.42   5
   6  -3   0   28.55    4.32   6
   6  -3   0   21.85    4.71   4
   6   3   0   22.20    5.81   7
   7   3   0  441.61   40.37   3
  -7   3   0  554.04   47.28   1
   7   3   0  464.25   31.04   4
  -7  -3   0  540.00   33.78   5
   7  -3   0  435.81   31.90   4
   7  -3   0  474.15   39.29   7
   7  -3   0  514.12   40.39   3
   7  -3   0  471.04   29.61   6
  -7  -3   0  504.51   41.49   1
   7   3   0  462.32   38.48   7
   8   3   0  245.14   26.20   3
   8   3   0  222.70   24.22   7
   8   3   0  274.43   19.51   4
   8  -3   0  274.34   20.92   4
  -8  -3   0  294.46   26.43   1
   8  -3   0  261.14   18.51   6
   8  -3   0  235.04   24.99   7
  -8   3   0  356.56   34.08   1
   0   4   0 6436.89  424.65   3
   0  -4   0 5571.92  358.33   5
   0  -4   0 5777.94  324.35   6
   0  -4   0 5639.76  342.26   4
   0   4   0 6533.16  426.90   8
   0   4   0 5467.01  454.64   1
   0  -4   0 5552.70  323.70   2
   0   4   0 6581.15  407.61   7
  -1   4   0 3243.34  269.70   8
   1  -4   0 3395.82  225.93   5
   1  -4   0 4037.17  205.13   6
  -1   4   0 3777.42  268.10   3
  -1  -4   0 3783.42  286.48   1
   1   4   0 3631.67  257.02   7
  -1  -4   0 4077.26  226.43   5
  -1  -4   0 4120.63  204.53   6
   1  -4   0 3954.82  257.28   7
  -1   4   0 3354.93  288.14   1
   1  -4   0 3985.06  216.36   4
   1   4   0 3309.05  267.95   3
   1  -4   0 3956.69  204.55   2
   1   4   0 3513.32  215.72   4
  -1  -4   0 4079.81  204.36   2
   1   4   0 3712.62  269.58   8
  -2  -4   0 1003.63   54.13   2
   2  -4   0  985.38   54.84   6
   2  -4   0  980.32   57.84   4
   2   4   0  963.73   53.99   6
  -2  -4   0  976.50   60.18   5
  -2   4   0 1008.89   71.27   8
   2  -4   0 1012.98   68.59   7
  -2  -4   0 1005.91   75.50   1
   2   4   0  897.94   72.06   8
   2  -4   0  955.10   54.29   2
   2   4   0  976.60   57.09   4
  -2   4   0  974.53   78.50   1
   2  -4   0  988.53   70.87   3
   2   4   0  968.44   68.59   7
   2  -4   0  969.11   59.73   5
   3   4   0  137.09   11.87   7
   3  -4   0  131.86    8.89   2
  -3   4   0  143.31   15.19   1
   3   4   0  127.78    9.21   4
   3  -4   0  151.71   11.74   3
  -3  -4   0  164.24   12.27   1
   3   4   0  135.23    8.57   6
   3  -4   0  134.44   10.03   4
   3  -4   0  130.75    9.39   6
   3  -4   0  149.83    9.64   5
  -3  -4   0  134.68    8.73   2
   3  -4   0  130.91   11.75   7
  -3   4   0  137.73   11.39   8
   3   4   0  126.19   12.48   8
  -3  -4   0  143.83   10.14   5
   3   4   0  129.90   12.45   3
   4  -4   0  696.40   48.45   7
   4   4   0  633.85   37.08   6
  -4   4   0  674.62   48.82   8
   4  -4   0  681.61   49.41   3
   4  -4   0  650.78   40.64   4
  -4  -4   0  694.33   52.41   1
   4   4   0  652.68   39.54   4
  -4  -4   0  669.10   41.84   5
   4  -4   0  669.23   38.21   6
  -4  -4   0  665.97   37.25   2
  -4   4   0  708.31   56.91   1
   4  -4   0  648.85   37.36   2
   4   4   0  649.02   48.04   7
   4  -4   0  620.70   41.04   5
   4   4   0  599.55   50.09   3
   4   4   0  677.62   50.46   8
   5   4   0 3045.69  176.26   4
   5   4   0 2915.99  219.99   3
  -5   4   0 3027.06  184.34   5
   5  -4   0 3102.10  219.19   3
  -5  -4   0 3066.13  185.04   5
   5  -4   0 2954.50  177.50   4
  -5  -4   0 3017.31  166.33   2
   5  -4   0 3120.78  218.83   8
  -5  -4   0 3159.89  234.07   1
   5   4   0 3007.91  210.96   7
   5  -4   0 2703.01  211.02   7
  -5   4   0 3442.45  240.19   1
   5   4   0 3025.84  166.51   6
   5  -4   0 3008.83  166.46   2
   5  -4   0 2980.72  167.66   6
   5   4   0 3057.84  220.64   8
   6  -4   0 2033.79  147.94   7
  -6  -4   0 1840.36  162.25   1
  -6   4   0 2339.70  170.05   1
   6   4   0 1885.82  153.45   3
   6  -4   0 2081.95  124.15   4
   6   4   0 2110.76  122.57   4
   6  -4   0 2205.46  153.18   3
   6   4   0 2149.97  147.56   7
  -6  -4   0 2187.69  115.50   2
   6   4   0 2025.41  153.85   8
  -6  -4   0 2289.35  129.26   5
   6   4   0 2097.47  115.52   6
   6  -4   0 2005.43  116.61   6
   6  -4   0 2080.06  115.55   2
   7   4   0  339.75   22.23   4
   7  -4   0  304.99   28.50   7
  -7  -4   0  346.48   29.48   1
   7   4   0  302.17   29.47   3
  -7   4   0  398.23   37.63   1
  -7  -4   0  363.02   24.58   5
   7  -4   0  306.70   21.27   6
   7  -4   0  317.61   23.74   4
   7  -4   0  333.65   29.34   3
   7   4   0  283.66   27.37   7
   8   4   0   14.20    4.70   4
   8  -4   0   20.42    6.37   4
   8   4   0    8.87    7.70   3
  -8   4   0   21.21   12.68   1
   8  -4   0   31.66    9.02   7
   8   4   0   10.93    6.13   7
   8  -4   0   12.67    4.55   6
  -8  -4   0   22.09    7.82   5
   0   5   0    5.48    2.38   1
   0   5   0   -2.43    2.13   8
   0  -5   0    7.67    2.39   5
   0  -5   0   -0.72    1.43   4
   0  -5   0   -4.70    0.96   6
   0   5   0   -5.51    1.44   3
   0   5   0   -0.15    2.02   7
   0  -5   0   -4.22    1.14   2
   1   5   0 4003.60  310.56   3
  -1  -5   0 4735.70  237.18   6
  -1  -5   0 4717.95  262.58   5
   1   5   0 4581.04  312.58   8
   1  -5   0 4464.83  237.12   2
   1   5   0 3983.76  249.99   4
  -1  -5   0 4150.86  332.08   1
   1   5   0 4073.30  297.77   7
   1  -5   0 4252.73  250.63   4
  -1   5   0 4043.73  311.20   3
   1  -5   0 4397.11  298.30   7
   1  -5   0 4392.07  237.67   6
   1  -5   0 4170.44  262.07   5
  -1  -5   0 4841.60  237.09   2
   2   5   0 6925.03  517.97   3
  -2  -5   0 7610.06  394.57   2
   2   5   0 7643.78  520.57   8
   2  -5   0 7540.34  497.08   7
   2  -5   0 6114.72  436.49   5
   2   5   0 8068.88  497.14   7
  -2  -5   0 7965.56  437.31   5
  -2   5   0 6458.19  517.03   3
  -2   5   0 7528.55  557.68   1
   2   5   0 7284.20  417.08   4
  -2  -5   0 6952.58  394.93   6
   2  -5   0 6907.17  394.81   2
   2  -5   0 7340.27  417.98   4
   2  -5   0 7238.16  396.06   6
   3   5   0 3836.74  282.69   8
   3   5   0 3404.56  281.14   3
  -3   5   0 4314.61  305.31   1
  -3  -5   0 3892.15  213.74   2
   3  -5   0 3995.34  236.57   5
   3  -5   0 3770.99  214.04   2
   3   5   0 3661.91  213.84   6
  -3  -5   0 3981.27  299.84   1
   3   5   0 3978.73  269.89   7
   3  -5   0 3978.14  270.03   7
   3  -5   0 3907.58  227.21   4
  -3   5   0 4182.92  281.44   8
   3   5   0 3959.13  226.00   4
   3  -5   0 3914.09  280.40   3
   3  -5   0 3975.28  215.20   6
  -3  -5   0 3967.58  237.15   5
   4   5   0   39.47    4.15   4
   4   5   0   27.85    6.09   8
   4   5   0   35.03    5.81   7
   4  -5   0   40.28    4.09   2
   4  -5   0   50.12    5.69   4
  -4   5   0   45.22    5.36   8
  -4   5   0   48.96   10.27   1
   4   5   0   36.00    6.41   3
  -4  -5   0   38.50    5.22   1
  -4  -5   0   41.59    3.83   2
   4   5   0   38.95    3.69   6
   4  -5   0   42.07    6.20   7
   4  -5   0   46.91    4.59   5
   4  -5   0   49.31    5.62   3
  -4  -5   0   59.68    5.27   5
   4  -5   0   60.79    5.22   6
   5  -5   0   56.25    5.26   2
   5  -5   0   53.75    8.11   7
   5   5   0   46.60    8.17   8
  -5  -5   0   60.96    7.42   1
   5  -5   0   66.86    7.55   3
   5   5   0   40.68    7.95   3
   5   5   0   53.29    5.60   4
  -5  -5   0   57.59    6.38   5
   5  -5   0   43.10    6.39   4
  -5  -5   0   54.73    4.81   2
   5   5   0   50.06    4.85   6
   5  -5   0   59.15    5.88   6
  -5   5   0   69.12   13.45   1
   5   5   0   52.16    7.60   7
  -6  -5   0   60.97    8.25   1
   6  -5   0   85.47    9.85   7
   6   5   0   44.77    9.11   3
   6  -5   0   44.95    6.19   6
  -6  -5   0   54.46    5.27   2
   6  -5   0   50.56    5.64   2
   6   5   0   46.36    5.63   4
  -6  -5   0   60.01    7.11   5
   6  -5   0   62.99    8.72   3
   6   5   0   55.52    5.50   6
  -6   5   0   60.02   14.35   1
   6   5   0   39.25    8.60   8
   6   5   0   53.96    8.52   7
   6  -5   0   47.02    7.20   4
   7  -5   0   26.74    6.17   4
  -7  -5   0   26.60    7.31   1
  -7   5   0   27.17   12.11   1
   7   5   0   28.22    7.19   7
   7   5   0   59.85   10.37   3
  -7  -5   0   38.38    6.63   5
   7  -5   0   22.08    5.08   6
   7  -5   0   23.71    7.04   7
   7   5   0   21.17    4.59   4
   7   5   0   32.04    9.06   8
   8   5   0  108.22   16.60   3
   8   5   0  119.06   11.27   4
   8  -5   0  136.77   16.83   7
   8  -5   0  110.67   11.25   6
   8   5   0   93.92   14.62   7
  -8   5   0  146.00   26.57   1
   8  -5   0  121.11   13.65   4
  -8  -5   0  138.14   14.62   5
   0  -6   0  862.58   54.38   5
   0  -6   0  874.50   51.71   4
   0   6   0  882.76   65.10   8
   0   6   0  811.69   68.22   1
   0  -6   0  793.37   49.08   2
   0   6   0  927.69   61.39   7
   0  -6   0  832.99   49.16   6
   0   6   0  950.10   64.30   3
   1   6   0 1062.47   60.79   4
   1   6   0 1028.26   72.65   7
  -1  -6   0 1106.34   58.30   2
   1   6   0  999.97   76.87   8
  -1  -6   0 1170.55   58.21   6
   1  -6   0 1031.41   58.28   2
   1   6   0  962.99   80.44   1
   1  -6   0 1087.61   64.26   5
  -1  -6   0 1080.39   64.62   5
  -1   6   0  916.48   77.12   3
   1  -6   0 1006.17   61.45   4
   1  -6   0 1052.03   73.32   7
   1   6   0 1001.65   76.02   3
   1  -6   0 1029.07   58.47   6
  -2  -6   0  116.47    7.78   2
  -2   6   0   95.71   13.05   1
  -2  -6   0  119.78    9.91   1
   2  -6   0  120.11    8.96   4
   2  -6   0  115.93   10.20   7
   2  -6   0  127.42    8.55   2
   2   6   0  115.71    7.91   4
   2  -6   0  110.70    8.49   6
   2   6   0   95.09   10.54   3
  -2  -6   0  120.94    8.97   5
  -2   6   0  120.80   11.92   8
   2   6   0  113.99   10.09   7
   2  -6   0  111.81    8.63   5
  -2  -6   0  114.96    7.40   6
   2   6   0   92.94   10.87   8
  -2   6   0  114.24   10.57   3
  -3  -6   0    3.99    1.73   1
  -3  -6   0    3.15    1.73   5
   3   6   0    3.43    2.60   3
  -3  -6   0    5.53    1.54   2
   3  -6   0    3.41    1.78   2
   3  -6   0    1.63    1.97   7
   3  -6   0    2.14    1.69   4
   3  -6   0    2.58    1.84   3
   3   6   0    2.45    1.57   4
   3   6   0    3.43    2.94   8
  -3   6   0    7.38    4.55   1
   3  -6   0    2.66    1.74   5
   3  -6   0    4.46    1.84   6
   3   6   0    4.25    2.35   7
  -3   6   0    6.76    2.52   8
   4  -6   0  355.57   21.76   5
  -4  -6   0  342.99   26.90   1
   4   6   0  284.80   26.81   3
   4   6   0  329.46   19.31   6
   4  -6   0  359.77   22.56   4
   4  -6   0  318.95   20.04   2
   4  -6   0  334.64   21.04   6
  -4   6   0  320.08   25.70   8
  -4   6   0  341.74   33.51   1
   4  -6   0  328.14   26.05   3
   4   6   0  312.24   27.40   8
  -4  -6   0  334.10   19.60   2
   4  -6   0  321.27   26.06   7
   4   6   0  324.80   25.75   7
   4   6   0  327.01   20.64   4
  -4  -6   0  324.10   22.26   5
  -5  -6   0  490.07   31.82   5
  -5  -6   0  511.36   38.89   1
   5   6   0  399.61   38.05   8
   5   6   0  439.77   38.40   3
   5  -6   0  477.43   28.39   2
   5  -6   0  491.30   31.13   5
   5   6   0  457.80   29.47   4
   5   6   0  497.73   27.70   6
  -5   6   0  512.02   47.69   1
   5  -6   0  501.81   31.81   4
   5  -6   0  498.36   37.56   3
   5  -6   0  461.63   29.40   6
   5  -6   0  500.02   37.49   7
   5   6   0  446.43   36.39   7
  -5  -6   0  473.73   27.85   2
   6   6   0   26.94    7.45   8
   6  -6   0   35.98    5.15   2
   6   6   0   33.39    7.04   7
   6  -6   0   45.93    7.71   3
   6   6   0   30.95    4.24   6
  -6   6   0   45.43   13.84   1
   6   6   0   31.99    4.79   4
   6  -6   0   43.82    7.11   4
  -6  -6   0   32.78    4.33   2
   6   6   0   30.69    7.55   3
   6  -6   0   37.41    7.81   7
   6  -6   0   42.59    6.26   6
  -6  -6   0   39.89    6.22   5
  -6  -6   0   44.56    6.76   1
   7   6   0   24.36    9.04   8
   7  -6   0   30.02    5.95   6
  -7  -6   0   28.79    6.60   5
   7   6   0   31.97    7.83   7
   7   6   0   27.95    5.01   4
   7  -6   0   48.20    8.51   4
   7  -6   0   34.73    8.43   7
   7   6   0   32.48    8.74   3
  -7   6   0   41.41   16.39   1
   8  -6   0    0.29    4.41   6
  -8   6   0    1.91   13.99   1
   8   6   0   -0.83    4.82   7
  -8  -6   0    2.63    4.82   5
   8   6   0    1.43    4.36   4
   8   6   0    4.30    6.89   3
   8  -6   0    1.94    5.65   7
   8  -6   0    0.11    5.00   4
   0   7   0    0.91    2.12   8
   0   7   0    7.25    2.30   1
   1   7   0 2159.83  165.93   3
   1   7   0 2231.13  133.38   4
   1   7   0 2476.84  159.23   7
   1  -7   0 2219.78  127.33   6
   1  -7   0 2333.80  140.37   5
   1   7   0 2390.76  167.47   8
   1   7   0 2269.49  176.98   1
  -1  -7   0 2429.25  127.20   2
  -1  -7   0 2545.41  127.22   6
   1  -7   0 2307.18  159.92   7
   1  -7   0 2261.13  134.16   4
   1  -7   0 2244.36  127.05   2
  -1   7   0 1989.54  178.58   1
  -1  -7   0 2364.81  140.80   5
   2   7   0 1986.49  141.53   8
   2   7   0 1905.43  112.33   4
   2   7   0 1877.97  134.25   7
  -2   7   0 1896.05  143.25   8
  -2  -7   0 1899.20  118.51   5
   2  -7   0 1896.32  118.36   5
   2  -7   0 1871.34  113.53   4
   2   7   0 1744.09  140.17   3
   2  -7   0 1947.53  107.99   6
   2  -7   0 2009.53  107.53   2
   2  -7   0 1992.50  135.00   7
  -2  -7   0 1977.83  106.58   6
  -2  -7   0 1994.67  106.90   2
  -2  -7   0 2016.45  148.76   1
  -2   7   0 2000.25  140.81   3
   3   7   0  434.62   35.82   8
   3  -7   0  473.83   27.20   2
   3   7   0  456.50   33.62   7
  -3  -7   0  424.34   29.40   5
  -3  -7   0  453.10   26.24   2
  -3  -7   0  468.82   35.66   1
   3   7   0  366.28   34.90   3
  -3   7   0  411.09   41.25   1
  -3  -7   0  463.42   25.86   6
   3   7   0  441.74   27.40   4
  -3   7   0  493.54   35.84   8
   3  -7   0  459.99   34.08   7
   3  -7   0  446.23   29.05   4
   3  -7   0  466.55   34.72   3
   3  -7   0  457.99   27.72   6
   3  -7   0  466.95   29.34   5
   4   7   0  220.89   19.30   7
  -4  -7   0  250.29   19.61   1
  -4  -7   0  224.98   14.49   2
  -4   7   0  229.94   26.73   1
   4   7   0  210.77   20.63   8
   4  -7   0  223.77   16.13   6
   4  -7   0  222.82   19.77   7
  -4  -7   0  215.24   16.62   5
  -4   7   0  231.15   19.64   8
   4   7   0  194.66   20.03   3
   4  -7   0  236.59   17.22   4
   4  -7   0  277.29   16.71   5
   4   7   0  233.32   15.25   4
   4  -7   0  234.14   15.32   2
   4  -7   0  255.33   19.79   3
  -5  -7   0  222.56   16.20   5
   5  -7   0  202.16   19.06   7
  -5  -7   0  238.75   18.78   1
   5   7   0  205.05   18.56   7
   5   7   0  203.00   14.21   4
  -5   7   0  193.43   26.79   1
  -5  -7   0  202.29   13.52   2
   5  -7   0  202.38   16.42   4
   5  -7   0  195.89   14.25   2
   5   7   0  194.60   19.45   3
   5   7   0  214.31   13.27   6
   5   7   0  201.85   19.97   8
   5  -7   0  182.06   14.93   6
   5  -7   0  232.14   18.97   3
   6   7   0    4.85    4.13   7
   6  -7   0    6.77    4.18   4
   6  -7   0    1.89    3.15   6
   6   7   0    6.85    4.88   3
  -6   7   0    3.21    9.00   1
  -6  -7   0    2.35    2.46   2
   6  -7   0    4.99    4.17   7
  -6  -7   0    4.13    3.29   5
   6  -7   0    9.44    3.68   2
   6   7   0    4.43    4.77   8
   6   7   0    2.12    2.77   4
   7   7   0   75.34    7.90   4
   7   7   0   71.87   12.21   3
   7   7   0   68.43   12.04   8
   7  -7   0   71.66   10.70   4
  -7   7   0   92.40   24.20   1
  -7  -7   0   91.49   10.33   5
   7  -7   0   80.72   12.83   7
   7  -7   0   83.35    9.59   6
   7   7   0   64.31   10.78   7
  -8  -7   0    6.90    6.01   5
   8   7   0    1.11    6.07   7
   8   7   0    2.24    6.25   4
   8  -7   0   -2.67    5.57   7
   8  -7   0   -4.40    5.96   4
   8   7   0   -0.32    7.10   3
   8  -7   0    4.92    5.76   6
   0   8   0 1743.65  114.69   7
   0  -8   0 1594.54   96.52   4
   0  -8   0 1611.99   91.85   6
   0  -8   0 1635.48  101.51   5
   0   8   0 1796.19  119.92   3
   0  -8   0 1559.48   91.71   2
   0   8   0 1539.16  127.75   1
   0   8   0 1726.67  121.16   8
   1   8   0 2902.19  195.79   7
   1   8   0 2810.89  217.82   1
   1   8   0 2535.34  203.95   3
  -1   8   0 2820.26  219.86   1
   1  -8   0 2690.96  164.96   4
   1   8   0 3266.88  206.17   8
   1  -8   0 2621.13  196.48   7
  -1  -8   0 3047.94  156.47   2
  -1  -8   0 3074.70  156.54   6
   1  -8   0 2816.43  156.70   6
  -1  -8   0 2757.73  172.97   5
   1  -8   0 2684.28  172.60   5
  -1  -8   0 2997.34  164.77   4
   1  -8   0 2710.53  156.26   2
   2  -8   0  427.00   25.37   2
  -2  -8   0  376.01   33.07   1
   2  -8   0  441.21   31.69   7
  -2   8   0  459.45   34.33   3
   2   8   0  380.27   32.17   3
   2  -8   0  432.77   27.67   5
   2   8   0  416.60   25.22   4
  -2  -8   0  460.56   24.39   6
  -2   8   0  329.59   35.07   8
  -2  -8   0  406.39   24.63   2
   2  -8   0  413.98   26.58   4
   2   8   0  395.05   32.88   8
   2   8   0  429.39   30.74   7
  -2  -8   0  405.68   27.55   5
   2  -8   0  418.04   25.59   6
   3   8   0    8.85    2.39   4
  -3   8   0   11.81    5.94   1
   3   8   0   10.25    3.32   7
  -3  -8   0   13.90    2.13   6
   3   8   0    8.86    3.74   3
  -3  -8   0   18.15    3.46   5
  -3   8   0   29.27    6.88   8
   3  -8   0   13.95    3.34   2
   3   8   0    8.16    3.90   8
   3  -8   0   21.39    4.00   6
  -3  -8   0   12.90    2.68   1
  -3  -8   0    8.44    2.15   2
   3  -8   0   28.19    4.44   5
   3  -8   0   13.71    4.05   7
   3  -8   0   10.17    3.00   4
   4  -8   0  266.15   22.67   3
   4   8   0  270.17   17.60   4
  -4  -8   0  277.91   16.42   6
   4   8   0  239.07   21.84   7
   4   8   0  288.19   24.23   8
   4   8   0  236.02   23.16   3
   4  -8   0  267.74   18.13   2
   4  -8   0  288.16   20.05   4
  -4  -8   0  252.29   19.24   5
  -4   8   0  230.68   29.36   1
  -4  -8   0  273.92   16.92   2
  -4  -8   0  298.55   22.70   1
  -4   8   0  281.73   23.52   8
   4  -8   0  276.31   18.92   6
   4  -8   0  274.72   23.00   7
   4  -8   0  286.69   19.47   5
   5  -8   0 1540.91   89.82   2
   5  -8   0 1658.53   91.66   6
   5   8   0 1396.47  117.76   3
  -5   8   0 1536.32  134.47   1
   5   8   0 1636.99  119.00   8
  -5  -8   0 1746.69   99.65   5
   5   8   0 1584.06  113.10   7
  -5  -8   0 1679.72   88.96   2
   5  -8   0 1561.12   96.55   4
   5   8   0 1553.33   93.63   4
   5  -8   0 1619.77  114.39   7
   6  -8   0  711.58   43.47   2
  -6  -8   0  744.85   48.38   5
   6  -8   0  747.86   45.25   6
   6   8   0  763.94   58.34   8
   6   8   0  725.74   44.69   4
   6  -8   0  734.13   48.07   4
  -6  -8   0  775.17   42.62   2
   6   8   0  662.16   57.43   3
  -6   8   0  767.69   72.67   1
   6   8   0  679.82   54.78   7
   6  -8   0  752.33   56.89   7
   7   8   0  181.08   21.12   3
  -7  -8   0  226.22   18.20   5
   7  -8   0  222.90   22.40   7
   7   8   0  226.19   22.01   8
   7  -8   0  197.22   18.79   4
   7   8   0  196.58   15.63   4
  -7   8   0  197.43   35.90   1
   7  -8   0  212.83   17.31   6
   7   8   0  189.01   19.89   7
   0  -9   0   -0.22    1.31   4
   0  -9   0    7.54    2.66   5
   0  -9   0   -0.96    1.02   6
   0   9   0    0.24    2.00   8
   0   9   0    0.17    1.64   7
   0  -9   0   -0.12    1.40   2
   0   9   0    0.08    1.50   1
   0   9   0    4.77    2.58   3
   1  -9   0   26.82    4.15   2
  -1   9   0   42.02    6.52   1
   1  -9   0   31.03    4.25   4
  -1  -9   0   32.46    4.73   5
   1  -9   0   29.87    4.25   6
   1  -9   0   35.05    4.78   5
   1   9   0   37.12    5.81   8
   1  -9   0   24.80    4.68   7
  -1   9   0   32.86    7.25   3
  -1  -9   0   31.67    3.97   4
  -1  -9   0   33.67    4.07   6
  -1  -9   0   29.94    4.07   2
   1   9   0   33.65    4.64   7
   1   9   0   35.41    4.33   1
   2   9   0 1109.38   88.59   1
  -2  -9   0 1143.38   64.54   2
   2   9   0 1156.29   67.02   4
  -2   9   0 1062.90   92.21   1
   2   9   0 1088.19   84.96   8
   2  -9   0 1070.43   68.41   4
   2  -9   0 1112.73   65.02   2
   2   9   0 1200.82   80.53   7
  -2  -9   0 1143.91   71.67   5
   2  -9   0 1192.87   71.79   5
  -2  -9   0 1222.23   64.27   6
   2   9   0 1123.97   84.21   3
  -2   9   0 1248.96   87.40   3
   2  -9   0 1084.39   65.29   6
   2  -9   0 1151.57   81.53   7
  -3  -9   0 2932.81  185.61   5
  -3   9   0 3189.54  224.38   8
   3  -9   0 2939.97  178.21   4
   3  -9   0 2980.74  169.29   6
   3   9   0 2906.60  219.71   3
  -3  -9   0 3082.25  166.97   6
   3   9   0 3078.11  221.17   8
   3  -9   0 2956.13  185.93   5
  -3  -9   0 3313.69  233.41   1
   3   9   0 3068.82  210.54   7
   3   9   0 3025.16  176.10   4
  -3  -9   0 2941.37  167.25   2
   3  -9   0 3206.87  168.84   2
   3  -9   0 2932.07  211.41   7
   4  -9   0 2177.05  139.71   2
   4  -9   0 2598.53  149.00   4
   4  -9   0 2651.84  154.48   5
   4  -9   0 2509.59  182.38   3
   4   9   0 2631.00  184.10   8
  -4   9   0 2677.61  184.72   8
   4  -9   0 2478.18  176.15   7
   4  -9   0 2587.02  141.42   6
  -4  -9   0 2592.74  154.32   5
  -4  -9   0 2412.76  138.55   2
   4   9   0 2390.70  174.86   7
   4   9   0 2516.16  146.00   4
  -4  -9   0 2501.77  138.17   6
   4   9   0 2442.74  182.82   3
   5   9   0  237.83   22.32   8
  -5  -9   0  229.00   18.22   5
   5  -9   0  245.32   19.43   4
  -5   9   0  211.99   29.74   1
   5   9   0  230.23   20.72   7
  -5  -9   0  255.23   15.25   6
  -5  -9   0  251.46   15.92   2
   5   9   0  242.91   16.40   4
   5   9   0  210.25   21.71   3
   5  -9   0  240.76   22.20   7
   5  -9   0  245.83   18.39   6
   5  -9   0  261.58   17.51   2
  -6   9   0  110.72   24.54   1
   6  -9   0  129.67   12.49   6
   6  -9   0  126.29   15.01   7
   6   9   0  110.73   13.16   7
   6   9   0  125.37   10.61   4
   6   9   0  128.03   15.16   8
   6  -9   0  134.78   12.18   2
  -6  -9   0  126.99    9.93   2
   6   9   0  112.65   14.18   3
  -6  -9   0  107.82   11.47   5
   6  -9   0  134.72   13.52   4
   7   9   0  552.12   47.25   7
   7  -9   0  605.22   50.08   7
  -7  -9   0  668.81   42.59   5
   7   9   0  574.20   50.08   3
   7   9   0  651.08   50.63   8
  -7   9   0  569.31   66.24   1
   7  -9   0  619.64   40.23   6
   0 -10   0 4137.25  246.14   4
   0 -10   0 4129.16  233.65   6
   0  10   0 4085.86  326.58   1
   0  10   0 4736.32  305.46   3
   0  10   0 4442.29  307.47   8
   0 -10   0 4168.43  233.44   2
   0  10   0 4237.46  292.48   7
   0 -10   0 4114.16  258.09   5
   1  10   0 1477.93  103.68   8
  -1 -10   0 1415.65   78.62   6
   1 -10   0 1405.99   79.17   6
   1  10   0 1338.69   97.78   7
   1 -10   0 1300.67   98.94   7
  -1  10   0 1435.62  110.68   1
  -1 -10   0 1372.18   82.51   4
   1 -10   0 1442.96   87.15   5
  -1  10   0 1631.66  105.56   3
   1 -10   0 1329.31   82.98   4
   1  10   0 1445.19  108.61   1
  -1 -10   0 1344.25   78.65   2
   1 -10   0 1355.92   78.92   2
  -1 -10   0 1361.49   87.11   5
   1  10   0 1406.80  102.31   3
  -2 -10   0   64.45    6.36   2
   2  10   0   77.96    7.72   1
   2  10   0   63.73    8.07   3
  -2  10   0   82.29   10.97   1
   2 -10   0   59.00    8.27   7
   2 -10   0   57.98    6.92   2
  -2  10   0   86.12   12.79   3
   2  10   0   70.51    6.02   4
   2 -10   0   71.84    7.90   5
   2  10   0   69.73    8.61   8
   2  10   0   72.83    7.74   7
   2 -10   0   49.58    6.74   6
   2 -10   0   63.23    6.82   4
  -2 -10   0   84.36    6.42   6
  -2  10   0   57.11   12.81   8
   3  10   0  525.77   29.51   4
  -3  10   0  399.53   43.03   1
   3  10   0  454.72   38.20   8
   3 -10   0  475.75   31.65   4
  -3 -10   0  501.60   28.99   2
   3 -10   0  453.97   30.24   6
   3 -10   0  528.74   33.53   5
  -3 -10   0  503.15   28.23   6
   3 -10   0  494.96   30.25   2
  -3  10   0  504.18   39.67   3
  -3  10   0  434.33   42.60   8
   3  10   0  498.05   36.00   7
  -3 -10   0  450.30   32.11   5
   3 -10   0  450.43   36.75   7
   3  10   0  447.86   37.63   3
   4 -10   0  631.83   49.31   7
  -4  10   0  545.89   58.09   1
   4  10   0  680.93   39.47   4
  -4 -10   0  630.88   37.96   2
   4 -10   0  683.84   40.18   2
   4 -10   0  691.32   44.01   5
   4  10   0  624.85   50.45   3
   4  10   0  644.39   48.07   7
  -4 -10   0  623.36   42.63   5
  -4  10   0  740.31   54.43   8
  -4 -10   0  641.79   37.23   6
   4  10   0  619.48   50.85   8
   4 -10   0  653.80   42.41   4
   4 -10   0  653.92   40.54   6
   5  10   0  219.96   14.45   4
  -5 -10   0  218.89   16.67   5
   5  10   0  221.95   18.61   7
  -5 -10   0  189.84   13.82   2
  -5  10   0  135.40   25.67   1
   5 -10   0  181.25   16.87   4
   5  10   0  212.70   19.95   3
   5  10   0  193.45   19.31   8
   5 -10   0  222.06   16.38   2
   5 -10   0  186.49   16.31   6
   5 -10   0  183.19   19.42   7
   6 -10   0   49.18    9.72   4
   6 -10   0   47.15    8.88   6
   6  10   0   40.69    8.49   7
  -6 -10   0   54.07    6.29   2
   6  10   0   55.98    9.84   8
  -6  10   0   41.71   16.97   1
   6 -10   0   39.97    9.73   7
   6 -10   0   46.45    8.71   2
   6  10   0   42.05    9.06   3
  -6 -10   0   55.44    8.03   5
   7  10   0   -0.36    5.29   3
  -7 -10   0    0.37    4.47   5
   7 -10   0    3.24    6.25   4
   7 -10   0    1.52    6.16   7
   7  10   0    0.99    5.60   8
   7  10   0    1.17    5.84   7
  -7  10   0    3.87   14.05   1
   7 -10   0   -0.75    5.55   6
   0  11   0    1.21    2.45   1
   0 -11   0   -0.72    1.30   6
   0  11   0    1.68    2.47   7
   0 -11   0   -0.20    1.95   4
   0  11   0    2.79    3.40   8
   0  11   0   13.20    3.76   3
   0 -11   0   -1.50    2.54   5
   1  11   0  236.04   19.05   7
   1 -11   0  241.52   16.98   4
  -1 -11   0  242.58   16.23   2
   1 -11   0  246.67   16.54   2
  -1 -11   0  291.07   18.51   5
   1 -11   0  229.75   20.19   7
  -1  11   0  254.66   22.79   1
   1  11   0  250.44   21.28   8
   1  11   0  256.04   20.77   1
   1  11   0  266.06   20.57   3
   1 -11   0  250.84   18.06   5
  -1 -11   0  242.23   16.37   4
  -1 -11   0  230.37   15.86   6
   1 -11   0  228.65   16.35   6
   2 -11   0   29.97    6.17   7
   2 -11   0   34.74    5.48   2
  -2  11   0   19.77    9.92   8
   2 -11   0   39.32    5.65   4
   2 -11   0   55.74    6.97   5
  -2 -11   0   44.17    5.18   2
   2  11   0   40.64    6.27   3
  -2 -11   0   41.30    5.83   5
   2 -11   0   31.83    5.30   6
  -2  11   0   38.84    8.05   1
  -2  11   0   38.68   10.78   3
  -2 -11   0   36.45    4.67   6
   2  11   0   35.46    5.54   7
   2  11   0   28.13    5.99   8
   3 -11   0   10.51    3.86   6
   3  11   0    8.52    4.14   8
  -3  11   0   16.42    8.78   3
   3 -11   0   15.22    4.47   4
   3 -11   0    8.42    5.38   5
   3 -11   0   14.84    5.17   7
  -3 -11   0    5.73    2.84   2
   3 -11   0   13.26    4.43   2
  -3  11   0   13.28    6.83   1
  -3  11   0   25.96   11.33   8
   3  11   0    7.75    2.72   4
  -3 -11   0    5.29    3.40   5
  -3 -11   0   15.05    3.11   6
   3  11   0   12.86    4.29   7
   3  11   0   10.19    4.46   3
  -4 -11   0  141.19   11.22   2
  -4  11   0  140.23   20.03   1
   4 -11   0  135.32   13.05   6
   4  11   0  166.03   14.74   7
  -4 -11   0  152.45   13.20   5
   4  11   0  140.23   15.22   8
   4 -11   0  141.07   15.49   7
   4  11   0  152.39   11.15   4
   4 -11   0  159.90   14.23   4
  -4 -11   0  144.17   10.50   6
  -4  11   0  170.94   22.17   8
   4 -11   0  164.45   13.79   2
   4  11   0  145.26   15.06   3
  -5 -11   0   13.57    4.59   5
   5  11   0   26.26    6.37   7
  -5  11   0   11.58   10.13   1
   5 -11   0   22.94    7.07   7
   5 -11   0   20.49    6.33   2
   5  11   0   12.10    5.50   3
   5 -11   0   15.44    5.88   4
   5  11   0   15.92    5.79   8
  -5 -11   0   15.17    4.08   2
   5 -11   0   15.37    5.72   6
   6  11   0   23.85    7.07   7
   6 -11   0   26.65    8.78   7
   6 -11   0   32.19    8.29   4
  -6 -11   0   33.44    5.58   2
   6 -11   0   30.48    7.77   6
  -6 -11   0   27.46    6.52   5
   6 -11   0   38.79    9.33   2
   6  11   0   27.17    7.94   8
   6  11   0   29.20    8.25   3
  -6  11   0   24.36   13.84   1
   7  11   0    4.37    6.20   3
  -7 -11   0    7.41    5.74   5
   7 -11   0   13.15    8.25   6
   0 -12   0 3462.80  199.61   4
   0  12   0 3375.09  264.58   1
   0  12   0 3627.39  249.67   8
   0  12   0 3299.20  236.82   7
   0 -12   0 3343.66  189.59   6
   0 -12   0 3285.66  189.36   2
   0  12   0 3797.41  247.63   3
   0 -12   0 3315.54  209.25   5
  -1 -12   0 1232.85   77.41   5
  -1 -12   0 1193.56   69.70   6
  -1 -12   0 1241.64   73.05   4
  -1  12   0 1290.61   98.07   1
   1 -12   0 1193.09   70.33   6
   1 -12   0 1221.98   77.37   5
   1 -12   0 1252.39   73.79   4
   1 -12   0 1218.75   70.31   2
   1  12   0 1187.71   86.24   7
  -1 -12   0 1210.11   69.90   2
   1 -12   0 1299.77   88.12   7
   1  12   0 1237.65   90.52   3
   1  12   0 1275.49   91.96   8
  -2 -12   0   10.63    2.89   6
  -2  12   0   13.43    5.83   1
  -2  12   0   14.85    7.93   8
   2  12   0   10.56    3.88   7
   2 -12   0    6.24    3.04   6
   2  12   0    7.71    3.66   3
  -2 -12   0   11.48    3.76   5
   2 -12   0    6.29    3.89   7
  -2 -12   0    9.01    3.14   4
   2 -12   0   17.66    4.49   2
   2 -12   0    8.82    3.44   4
  -2 -12   0   12.27    3.13   2
   2  12   0    9.48    4.45   8
  -2  12   0   14.20    9.38   3
   2 -12   0   10.60    4.21   5
  -3  12   0  447.54   37.41   1
   3 -12   0  366.85   25.48   6
   3 -12   0  404.34   25.92   2
  -3 -12   0  405.15   23.79   6
  -3 -12   0  367.90   24.00   2
   3  12   0  397.41   31.78   8
   3  12   0  386.05   24.15   4
   3 -12   0  372.04   26.38   4
   3 -12   0  339.13   30.54   7
   3  12   0  417.00   29.76   7
  -3 -12   0  356.80   26.74   5
   3  12   0  355.72   30.91   3
   3 -12   0  424.79   29.28   5
  -3  12   0  274.76   36.87   8
  -4 -12   0  423.54   26.98   2
  -4 -12   0  452.19   26.39   6
  -4 -12   0  412.40   30.31   5
   4 -12   0  394.14   34.71   7
  -4  12   0  477.39   42.72   1
   4  12   0  420.38   35.60   8
   4  12   0  411.95   35.20   3
   4  12   0  463.21   33.78   7
   4 -12   0  437.88   29.51   6
   4 -12   0  424.86   30.27   4
   4 -12   0  428.62   29.28   2
   5 -12   0   85.19   13.06   7
   5 -12   0   91.33   11.55   2
   5 -12   0   82.53   11.51   4
   5 -12   0   95.90   12.21   6
  -5 -12   0   95.21    8.92   2
   5  12   0   88.79   11.41   8
  -5  12   0   93.94   18.35   1
   5  12   0   78.63   10.90   7
  -5 -12   0   79.36   10.03   5
   5  12   0   90.48   11.86   3
   6 -12   0   23.06    7.32   6
  -6  12   0    7.48   11.24   1
   6  12   0   12.30    6.18   8
   6  12   0   20.45    7.52   3
   6 -12   0   17.82    7.47   4
   6  12   0   18.29    6.80   7
   6 -12   0   13.78   10.56   2
  -6 -12   0   17.00    4.77   2
  -6 -12   0   18.05    5.81   5
   0  13   0    2.70    3.22   3
   0 -13   0    0.90    1.89   4
   0 -13   0    1.08    2.01   6
   0 -13   0    2.23    2.60   5
   0 -13   0    1.58    2.17   2
   0  13   0    2.16    2.66   7
   0  13   0   24.71    5.85   8
   1  13   0  485.41   37.59   7
  -1 -13   0  500.25   34.60   5
   1 -13   0  527.03   33.11   4
   1  13   0  512.61   41.12   8
   1 -13   0  495.78   31.74   2
  -1  13   0  630.38   44.17   8
   1 -13   0  572.63   39.75   7
  -1 -13   0  520.78   32.25   4
  -1 -13   0  483.11   30.94   6
  -1 -13   0  487.59   31.26   2
   1 -13   0  573.57   35.12   5
  -1  13   0  521.84   43.72   1
   1 -13   0  499.70   31.74   6
   1  13   0  539.23   40.07   3
   2  13   0 1077.99   89.52   7
   2 -13   0 1264.23   73.76   6
  -2  13   0 1403.04  103.20   1
  -2  13   0 1400.98  100.41   3
  -2 -13   0 1197.25   80.26   5
   2 -13   0 1229.95   91.53   7
   2 -13   0 1275.01   77.13   4
  -2 -13   0 1274.33   75.78   4
  -2  13   0 1489.51  101.09   8
  -2 -13   0 1192.93   72.03   6
   2 -13   0 1292.05   73.61   2
   2  13   0 1363.60   95.52   8
   2 -13   0 1270.26   81.13   5
  -2 -13   0 1235.14   72.51   2
   2  13   0 1328.47   94.25   3
  -3  13   0 1118.26   82.60   1
   3  13   0  915.82   73.41   3
   3  13   0 1086.84   74.80   8
   3 -13   0  933.70   58.34   6
  -3 -13   0  994.74   56.30   6
   3  13   0  971.52   70.24   7
   3 -13   0  978.14   58.52   2
  -3 -13   0  923.80   62.73   5
   3 -13   0 1023.08   61.26   4
  -3 -13   0  900.56   56.36   2
   3 -13   0  950.81   64.87   5
  -4  13   0  426.14   38.92   1
   4  13   0  420.16   30.67   7
  -4 -13   0  378.46   24.60   2
   4 -13   0  378.23   27.01   6
   4 -13   0  352.23   27.34   4
   4 -13   0  400.12   27.55   2
   4  13   0  352.98   31.63   3
  -4 -13   0  366.95   27.52   5
   4  13   0  381.66   32.23   8
  -5 -13   0   53.58    6.98   2
   5 -13   0   40.86    8.62   4
   5 -13   0   47.97   10.18   2
   5  13   0   40.79    7.91   7
  -5 -13   0   36.74    7.25   5
   5  13   0   44.37    8.76   3
   5  13   0   45.23    8.74   8
   5 -13   0   39.80    8.59   6
  -5  13   0   46.61   13.54   1
   6 -13   0   10.76    7.58   6
   6 -13   0    8.72    7.31   4
   6 -13   0   11.13   13.49   2
   6  13   0   11.75    7.53   3
  -6 -13   0   11.47    5.89   5
  -6  13   0   19.85   13.27   1
   6  13   0   16.60    6.95   8
  -6 -13   0    8.43    4.67   2
   6  13   0    7.89    6.37   7
   0  14   0  352.02   26.14   3
   0 -14   0  333.35   20.74   4
   0 -14   0  290.45   19.94   6
   0 -14   0  300.64   22.01   5
   0 -14   0  281.64   19.98   2
   1 -14   0  268.37   18.30   6
   1 -14   0  265.38   18.31   2
  -1 -14   0  251.97   17.77   2
   1  14   0  279.52   22.34   3
   1 -14   0  295.29   20.12   5
   1 -14   0  290.22   18.94   4
   1  14   0  276.61   23.64   8
  -1 -14   0  284.99   19.81   5
  -1 -14   0  260.75   17.52   6
  -1 -14   0  240.10   17.77   4
   2 -14   0  424.49   28.77   5
   2  14   0  385.46   32.38   8
   2  14   0  377.40   31.32   3
  -2 -14   0  369.28   24.64   2
  -2 -14   0  384.86   24.39   6
   2  14   0  353.98   29.54   7
  -2  14   0  440.75   36.10   1
   2 -14   0  401.98   26.03   2
  -2 -14   0  390.12   27.60   5
   2 -14   0  415.51   26.88   4
  -2  14   0  477.24   38.20   8
   2 -14   0  404.89   26.02   6
   3  14   0  101.02   10.62   7
  -3 -14   0   81.51    8.30   2
   3 -14   0  120.56   10.92   6
  -3  14   0  114.24   15.22   1
  -3 -14   0   89.53    8.17   6
  -3 -14   0   89.89    9.76   5
   3  14   0  102.40   11.20   3
   3  14   0  103.47   11.44   8
   3 -14   0   79.33   10.18   2
   3 -14   0  104.99   10.48   4
  -3  14   0   91.18   19.39   8
   4  14   0  122.53   13.91   3
   4 -14   0  123.53   13.61   6
  -4 -14   0  127.64   10.88   2
   4  14   0  139.44   14.58   8
  -4 -14   0  135.72   12.68   5
   4 -14   0  126.70   13.20   4
  -4  14   0  143.27   18.27   1
   4 -14   0  143.72   13.98   2
   4  14   0  139.57   13.95   7
   5  14   0  533.85   41.32   7
   5 -14   0  497.41   37.32   4
  -5 -14   0  501.49   37.09   5
  -5  14   0  560.37   51.74   1
   5 -14   0  545.77   37.81   2
   5  14   0  527.56   43.37   3
   5  14   0  559.51   43.68   8
  -5 -14   0  522.85   33.01   2
   5 -14   0  522.70   37.02   6
   0  15   0   -0.13    4.07   8
   0 -15   0    1.65    2.79   5
   0 -15   0   21.93    4.24   2
   0 -15   0   -0.67    2.52   4
   0 -15   0   -0.02    1.95   6
   0  15   0   -0.91    3.44   3
  -1  15   0  169.16   16.95   8
   1  15   0  124.90   13.54   8
  -1 -15   0  126.48   10.28   2
   1 -15   0  134.01   10.97   4
   1 -15   0  132.98   10.87   6
   1 -15   0  134.03   11.92   5
  -1 -15   0  118.12   11.17   5
  -1 -15   0  122.95    9.90   6
   1  15   0  128.81   12.42   3
   1 -15   0  119.85   10.56   2
   2  15   0  150.21   14.29   3
  -2 -15   0  145.43   11.54   2
   2 -15   0  159.15   14.51   5
  -2 -15   0  139.36   12.84   5
   2 -15   0  178.54   13.29   2
  -2  15   0  170.86   20.56   8
   2 -15   0  166.61   13.13   4
   2  15   0  150.38   15.33   8
  -2 -15   0  128.74   10.83   6
   2 -15   0  153.30   12.60   6
   3 -15   0   61.64    8.71   4
  -3  15   0   50.69   10.99   1
  -3 -15   0   60.54    6.89   2
  -3  15   0   49.47   16.94   8
  -3 -15   0   64.20    6.29   6
   3  15   0   59.32    8.99   8
   3  15   0   62.17    8.55   3
   3 -15   0   61.77    9.19   2
  -3 -15   0   50.76    7.75   5
   3 -15   0   65.82    9.05   6
   4 -15   0    5.40    6.09   2
   4 -15   0    8.68    5.31   4
   4  15   0    9.72    4.96   8
  -4 -15   0    5.22    4.32   5
   4 -15   0    4.13    4.32   6
   4  15   0    6.12    5.15   3
  -4 -15   0   13.02    4.03   2
  -4  15   0   22.76    8.86   1
   5  15   0    3.48    5.65   3
   5  15   0    4.06    5.47   8
   5 -15   0    1.18    5.89   4
   5 -15   0   -3.29    8.31   2
  -5 -15   0    6.01    3.80   2
  -5 -15   0    3.25    4.56   5
   5 -15   0    2.70    5.92   6
   0  16   0   35.43    8.16   8
   0 -16   0   26.77    4.71   6
   0 -16   0   20.51    4.97   5
   0  16   0   28.94    7.20   3
   0 -16   0   27.28    4.90   2
   1 -16   0   19.69    5.10   4
   1 -16   0   17.15    4.73   2
   1  16   0   33.92    7.20   8
  -1 -16   0   15.46    3.91   2
   1  16   0   20.70    5.21   3
  -1  16   0   31.19    8.67   8
   1 -16   0   16.31    5.22   5
  -1 -16   0   19.82    4.71   5
   1 -16   0   36.34    5.66   6
  -1 -16   0   22.22    4.38   6
   2  16   0  148.14   15.42   8
   2 -16   0  144.96   12.48   6
   2 -16   0  156.74   12.95   4
   2 -16   0  165.87   15.30   5
  -2 -16   0  128.40   11.28   2
  -2  16   0  175.33   20.03   8
  -2 -16   0  146.37   11.04   6
  -2 -16   0  136.89   12.90   5
   2  16   0  150.67   14.25   3
   2 -16   0  136.40   12.88   2
  -3  16   0   52.01   18.07   8
  -3 -16   0   36.02    6.75   5
   3  16   0   39.73    7.51   8
   3 -16   0   40.14    7.29   4
  -3 -16   0   30.56    5.34   2
   3 -16   0   27.59    6.91   2
   3  16   0   38.20    7.20   3
   3 -16   0   41.66    7.61   6
   4  16   0   33.41    7.61   3
  -4  16   0   46.01   11.49   1
   4 -16   0   35.06    8.13   6
  -4 -16   0   27.47    5.47   2
   4 -16   0   37.20    9.09   2
   4 -16   0   40.05    8.22   4
  -4 -16   0   32.15    7.07   5
   4  16   0   46.23    8.36   8
   0 -17   0    2.60    2.48   6
   0 -17   0   -1.50    2.89   2
   0  17   0   -1.78    5.41   8
   0 -17   0    1.57    4.00   5
  -1 -17   0  378.16   25.61   6
   1  17   0  430.18   35.23   8
  -1  17   0  502.87   37.88   8
  -1 -17   0  381.81   25.95   2
   1 -17   0  385.13   26.49   6
   1  17   0  452.35   33.54   3
   1 -17   0  455.96   29.53   5
  -1 -17   0  382.73   28.42   5
   1 -17   0  380.79   26.58   2
   2  17   0  625.73   48.41   3
  -2 -17   0  594.81   37.39   6
   2 -17   0  685.49   41.09   4
   2 -17   0  627.32   39.27   6
  -2 -17   0  580.34   41.66   5
   2  17   0  650.61   50.32   8
  -2 -17   0  574.34   37.78   2
   2 -17   0  635.55   39.38   2
  -2  17   0  756.01   55.12   8
   3  17   0  334.35   27.12   3
  -3 -17   0  315.86   21.38   2
   3 -17   0  340.27   23.64   6
  -3 -17   0  283.10   23.48   5
   3  17   0  310.00   27.88   8
   3 -17   0  345.46   24.22   4
   3 -17   0  323.86   23.96   2
   0 -18   0  588.94   38.21   5
   0  18   0  581.85   47.02   8
   0 -18   0  528.24   34.82   2
  -1 -18   0  321.22   23.26   5
  -1 -18   0  308.95   20.84   6
  -1  18   0  355.68   31.10   8
   1 -18   0  348.32   24.29   5
  -1 -18   0  290.35   20.99   2
   1 -18   0  326.24   22.07   2
   1  18   0  303.55   28.50   8
   1 -18   0  305.69   21.63   6
   9   0  -1    3.46    4.88   4
   9   0  -1    0.80    7.10   3
  -9   0   1    0.45    6.25   1
   9   0  -1    5.81    6.31   7
  -8   0   1    5.22    5.27   1
   8   0  -1    2.41    3.65   4
   8   0  -1   -1.12    3.90   3
   8   0  -1    0.35    3.32   7
   7   0  -1    2.18    3.16   7
   7   0  -1   -2.98    2.85   8
   7   0  -1    2.58    2.79   4
  -7   0   1   -2.90    2.92   1
   7   0  -1    1.00    2.04   6
   7   0  -1    1.16    3.27   3
   6   0  -1    0.56    2.10   7
  -6   0   1    0.91    2.22   5
   6   0  -1   -0.06    2.43   3
   6   0  -1   -0.32    1.61   4
   6   0  -1    1.48    2.23   8
  -6   0   1    0.60    2.72   1
   5   0  -1    1.88    2.07   3
   5   0  -1    2.67    2.22   7
   5   0  -1    3.32    1.33   2
  -5   0   1    0.85    1.31   5
   5   0  -1   -0.44    1.41   8
   5   0  -1   -0.33    0.99   6
   5   0  -1    5.39    1.88   4
  -5   0   1    0.61    1.98   1
  -4   0   1    0.57    1.24   5
   4   0  -1    1.53    0.98   6
   4   0  -1    0.94    1.59   8
  -4   0   1    0.27    1.63   1
   4   0  -1    1.05    1.54   3
   4   0  -1   -0.70    0.97   2
   4   0  -1    3.35    1.96   7
   4   0  -1    2.27    1.40   4
   3   0  -1    4.92    1.58   3
   3   0  -1    0.74    0.61   6
   3   0  -1    8.63    1.43   4
  -3   0   1    3.01    0.99   5
   3   0  -1    0.60    1.01   8
   3   0  -1    0.09    0.58   2
  -3   0   1    0.88    1.16   1
   2   0  -1   -1.49    0.90   6
  -2   0   1   -2.28    1.69   1
   2   0  -1   -3.06    1.34   8
   1   0  -1   -0.50    1.10   7
  -1   0   1    0.64    0.56   2
  -1   0   1   -0.82    0.70   5
  -1   0   1   -2.96    0.95   8
  -1   0   1    3.37    1.32   1
   1   0  -1   -2.30    0.71   6
   1   0  -1    3.43    1.22   3
   0   0   1    0.81    0.84   5
   0   0   1    3.27    1.62   7
   0   0   1   -2.11    0.76   8
   0   0   1   -3.81    0.64   2
   0   0   1   -2.41    0.68   6
   0   0   1    1.13    1.11   3
   1   0   1   -1.62    0.65   4
   1   0   1    1.61    0.82   6
   1   0   1    6.05    1.59   7
   1   0   1   -2.35    0.54   2
   1   0   1   -0.56    1.35   8
  -1   0  -1    0.67    1.86   1
   1   0   1   -0.48    1.19   3
   2   0   1    3.19    1.47   3
   2   0   1    1.75    1.14   7
  -2   0  -1    0.20    1.25   1
   2   0   1    0.73    0.69   2
   2   0   1    0.47    0.79   4
   3   0   1   -0.55    1.09   7
   3   0   1    0.92    1.14   4
   3   0   1   -0.65    1.39   3
   3   0   1   -0.29    0.86   2
  -3   0  -1    9.49    2.96   1
   3   0   1    5.73    1.40   6
  -3   0  -1    0.66    0.98   5
   3   0   1    2.75    1.79   8
   4   0   1   -0.91    1.13   2
   4   0   1    1.77    2.16   3
   4   0   1    3.49    2.42   8
   4   0   1    4.94    1.67   6
   4   0   1    6.52    2.69   7
  -4   0  -1    3.31    2.82   1
  -4   0  -1    0.79    1.32   5
   4   0   1    1.56    1.64   4
  -5   0  -1   -0.58    2.81   1
   5   0   1    0.18    2.77   3
   5   0   1   -0.45    1.51   2
   5   0   1    0.67    1.30   6
  -5   0  -1    0.72    1.64   5
   5   0   1   11.34    3.77   7
   5   0   1    0.38    1.93   4
   6   0   1    3.57    2.46   2
   6   0   1    1.83    3.35   7
  -6   0  -1    2.44    3.56   1
   6   0   1   -0.94    2.29   4
   6   0   1    0.88    1.97   6
   6   0   1   -2.32    4.03   3
  -6   0  -1    0.24    2.37   5
  -7   0  -1   -0.57    4.49   1
   7   0   1   -0.26    2.58   6
   7   0   1    0.53    3.14   4
   7   0   1    2.68    3.99   7
  -7   0  -1    5.18    4.31   5
   7   0   1    6.85    7.09   3
  -8   0  -1    3.49    6.78   1
   8   0   1    7.09    5.49   6
   8   0   1   -2.13    4.17   4
   8   0   1    1.45    5.55   7
   9   1  -1    1.57    4.89   4
  -9   1   1    2.16    7.95   1
  -9  -1   1    0.80    6.63   1
   9  -1  -1   -0.19    4.61   4
   9   1  -1    6.05    8.05   3
   9   1  -1   -1.41    4.63   7
   9  -1  -1   -3.87    6.55   3
   9  -1  -1    2.93    6.10   7
   8  -1  -1    5.18    5.14   3
  -8   1   1    6.20    5.53   1
   8   1  -1    7.95    3.77   4
   8   1  -1    6.91    4.88   7
   8  -1  -1    3.44    4.30   7
  -8  -1   1    8.81    5.78   1
   8  -1  -1    5.28    3.81   4
   8   1  -1    1.44    4.70   3
  -7  -1   1   47.06    6.75   5
   7   1  -1   23.84    4.01   6
   7   1  -1   28.75    6.03   8
   7   1  -1   31.23    4.85   4
   7   1  -1   22.44    6.52   3
   7  -1  -1   21.59    5.71   8
   7  -1  -1   25.13    3.99   6
  -7   1   1   30.58    8.07   1
   7  -1  -1   23.80    6.29   7
   7  -1  -1   24.08    6.47   3
   7   1  -1   24.25    6.24   7
  -7  -1   1   32.92    7.33   1
   7  -1  -1   44.13    5.95   4
   6  -1  -1   11.82    3.18   4
   6   1  -1    8.82    3.86   3
   6   1  -1    9.36    3.56   8
   6  -1  -1    5.76    3.76   3
   6  -1  -1   22.94    2.97   6
  -6  -1   1    8.32    3.11   5
   6  -1  -1   11.76    4.10   7
  -6   1   1   11.71    4.49   1
  -6  -1   1    8.13    3.81   1
   6   1  -1    9.19    2.85   4
   6  -1  -1   16.29    3.82   8
  -6   1   1   12.65    3.22   5
   6   1  -1    5.48    2.00   6
   6   1  -1   10.42    3.79   7
   5  -1  -1  590.26   37.05   4
   5   1  -1  576.80   34.15   6
  -5  -1   1  599.06   49.24   1
   5  -1  -1  572.62   44.49   7
  -5   1   1  617.44   50.10   1
   5  -1  -1  598.27   34.49   6
   5   1  -1  589.85   44.36   7
   5  -1  -1  610.72   33.92   2
   5   1  -1  586.90   36.67   4
  -5  -1   1  618.11   38.59   5
   5  -1  -1  601.96   45.46   8
   5   1  -1  597.19   45.61   8
  -5  -1   1  674.34   34.05   2
  -5   1   1  653.01   38.32   5
   5   1  -1  639.03   46.27   3
   5  -1  -1  580.53   45.92   3
   4  -1  -1 3876.43  278.08   3
  -4  -1   1 3726.95  297.92   1
  -4   1   1 3884.36  234.17   5
   4  -1  -1 4038.93  278.74   8
  -4  -1   1 3798.02  234.51   5
  -4   1   1 3697.76  298.42   1
   4   1  -1 3899.76  267.09   7
   4   1  -1 3844.49  211.72   6
  -4  -1   1 3816.08  211.19   2
   4   1  -1 3853.24  224.00   4
   4  -1  -1 3913.38  267.31   7
   4  -1  -1 4154.37  211.26   2
   4  -1  -1 3726.31  224.28   4
   4  -1  -1 3916.88  212.05   6
   4   1  -1 4064.14  278.89   8
   4   1  -1 3889.03  278.13   3
   3  -1  -1 3755.72  268.16   3
  -3  -1   1 3773.78  203.96   2
   3   1  -1 3880.17  257.53   7
   3   1  -1 3873.20  204.38   6
  -3   1   1 3802.06  225.95   5
   3  -1  -1 4019.56  203.99   2
   3   1  -1 4073.91  269.14   8
  -3  -1   1 3308.13  226.15   5
  -3  -1   1 3541.24  287.30   1
   3   1  -1 3756.59  268.20   3
  -3   1   1 3453.36  287.58   1
   3  -1  -1 3748.60  257.67   7
   3   1  -1 3782.06  216.06   4
   3  -1  -1 3620.06  216.33   4
   3  -1  -1 3852.08  204.67   6
   2   1  -1  676.74   39.58   4
   2   1  -1  674.59   37.28   6
  -2   1   1  716.88   49.51   8
   2  -1  -1  698.19   47.66   7
   2   1  -1  707.61   47.43   7
  -2   1   1  643.88   53.04   1
   2  -1  -1  672.20   39.94   4
  -2  -1   1  624.03   41.76   5
   2   1  -1  699.07   49.53   8
  -2  -1   1  676.49   37.32   2
   2  -1  -1  697.61   37.66   6
  -2   1   1  675.51   41.31   5
   2  -1  -1  692.24   49.42   3
  -2  -1   1  693.83   52.99   1
   2   1  -1  682.19   49.40   3
   2  -1  -1  654.11   37.21   2
   1   1  -1 2959.96  190.31   7
   1  -1  -1 2576.88  190.53   7
  -1  -1   1 2652.41  151.24   2
   1   1  -1 2818.99  161.03   4
  -1   1   1 2724.51  198.21   3
  -1  -1   1 2682.41  167.46   5
   1  -1  -1 2634.77  151.76   6
  -1   1   1 2774.42  212.46   1
   1   1  -1 3041.77  198.23   3
   1   1  -1 3205.63  199.08   8
  -1  -1   1 2398.46  212.36   1
   1  -1  -1 2855.15  151.74   2
   0  -1   1 4101.48  286.16   5
   0  -1   1 5331.58  260.28   6
   0  -1   1 4394.14  326.43   7
   0   1   1 5017.17  340.00   3
   0   1   1 4533.28  260.11   6
   0   1   1 4988.63  341.68   8
   0  -1   1 4948.23  259.12   2
   1   1   1 5519.56  443.78   3
   1   1   1 6090.82  339.21   2
   1  -1   1 5744.56  374.69   5
   1  -1   1 6559.08  357.65   4
   1   1   1 6166.68  358.78   4
   1  -1   1 6719.27  339.97   6
  -1  -1  -1 6573.29  375.90   5
   1  -1   1 6733.30  426.51   7
  -1  -1  -1 7101.95  475.59   1
   1   1   1 5943.43  425.87   7
  -1   1  -1 5520.29  476.42   1
   1   1   1 5946.22  339.93   6
   2   1   1  134.41   11.33   8
   2  -1   1  127.12    8.34   6
  -2   1  -1  150.76   13.35   1
   2  -1   1  117.90    8.81   4
   2   1   1  131.61   11.52   3
   2   1   1  147.38    8.31   6
   2  -1   1  148.46   10.22   8
   2   1   1  135.88   11.06   7
   2  -1   1  134.88   10.88   3
   2  -1   1  139.14   10.79   7
  -2  -1  -1  134.97   11.72   1
  -2  -1  -1  132.29    9.15   5
   2   1   1  125.82    8.85   4
   2   1   1  132.31    8.20   2
   2  -1   1  140.54    8.25   2
   2  -1   1  123.58    9.03   5
   3  -1   1 1065.11   63.80   4
   3   1   1 1059.25   63.68   4
   3   1   1 1046.57   79.18   8
   3   1   1 1089.11   59.89   2
   3   1   1 1017.03   59.97   6
   3   1   1 1017.58   79.42   3
  -3   1  -1 1131.70   86.01   1
   3  -1   1 1070.33   60.25   6
   3  -1   1 1224.23   78.40   8
  -3  -1  -1 1053.18   84.45   1
   3   1   1 1095.01   76.43   7
  -3  -1  -1 1049.39   66.45   5
   3  -1   1 1144.40   79.08   3
   3  -1   1 1062.09   59.90   2
   3  -1   1 1098.70   76.26   7
   4   1   1  126.53   11.65   8
   4   1   1  120.26   11.54   7
  -4   1  -1  120.53   13.25   1
   4  -1   1  127.02   11.67   7
   4  -1   1  114.66    8.36   2
   4   1   1  117.26    8.25   2
  -4  -1  -1  131.02   12.39   1
   4   1   1  117.71    9.25   4
   4  -1   1  130.64    9.46   4
   4  -1   1  133.52   10.77   8
   4   1   1  102.88    8.07   6
  -4   1  -1  118.13    9.27   5
   4  -1   1  123.78   11.66   3
  -4  -1  -1  114.39    9.20   5
   4   1   1  161.47   12.88   3
   4  -1   1  117.57    8.44   6
  -5  -1  -1   39.97    6.95   1
   5  -1   1   44.06    5.42   4
   5  -1   1   43.52    6.99   7
  -5  -1  -1   39.75    4.99   5
  -5   1  -1   40.38    5.06   5
   5   1   1   51.00    7.40   8
   5  -1   1   44.95    4.81   6
   5   1   1   40.24    5.19   4
   5   1   1   49.42    4.64   2
   5   1   1   46.27    4.58   6
   5   1   1   42.84    6.98   7
   5  -1   1   49.58    7.46   3
  -5   1  -1   47.79    8.43   1
   5  -1   1   41.36    4.46   2
   5   1   1   40.84    7.31   3
   6   1   1    8.83    4.13   7
   6  -1   1   11.49    4.67   7
   6  -1   1   11.19    2.78   6
   6   1   1    2.76    4.62   3
  -6   1  -1    6.75    5.22   1
  -6  -1  -1    7.64    3.27   5
   6   1   1    6.53    2.52   6
   6   1   1    4.48    2.89   4
   6   1   1   21.05    3.50   2
   6  -1   1    7.34    3.22   4
  -6  -1  -1    8.18    4.48   1
   6  -1   1    8.37    2.98   2
  -6   1  -1    5.43    3.05   5
   6  -1   1    7.63    5.07   3
   7  -1   1  197.89   20.53   7
   7  -1   1  201.56   14.57   6
   7  -1   1  192.54   16.21   4
  -7   1  -1  225.71   17.56   5
   7  -1   1  200.74   22.27   3
  -7   1  -1  247.62   24.01   1
   7   1   1  198.56   15.82   4
  -7  -1  -1  219.74   17.13   5
   7   1   1  185.47   20.00   7
  -7  -1  -1  217.98   21.80   1
   7   1   1  210.96   14.43   6
   7   1   1  180.08   21.49   3
   8  -1   1  153.86   14.72   4
   8   1   1  133.58   20.72   3
  -8   1  -1  209.58   23.64   1
   8   1   1  156.12   18.90   7
   8   1   1  176.94   15.09   4
   8  -1   1  159.62   13.54   6
   8  -1   1  145.06   18.94   7
  -8  -1  -1  181.28   20.52   1
   9  -2  -1   57.60   12.73   3
   9  -2  -1   56.59   12.01   7
   9   2  -1   62.96   12.85   3
   9   2  -1   43.75   10.57   7
  -9  -2   1   73.41   12.97   1
   9   2  -1   44.90    7.81   4
   9  -2  -1   51.09    8.96   4
  -8   2   1  834.78   65.93   1
   8   2  -1  751.71   59.29   3
   8   2  -1  713.52   45.94   4
  -8  -2   1  733.01   61.88   1
   8  -2  -1  794.33   59.53   3
   8  -2  -1  696.33   56.92   7
   8  -2  -1  715.74   46.87   4
   8   2  -1  690.03   56.17   7
   7   2  -1 1295.55   93.30   8
   7  -2  -1 1173.21   75.21   4
  -7  -2   1 1243.90   99.57   1
  -7  -2   1 1279.07   79.26   5
   7   2  -1 1201.39   89.86   7
   7  -2  -1 1289.71   93.87   3
   7   2  -1 1160.38   74.29   4
   7   2  -1 1311.26   94.12   3
  -7   2   1 1347.23  102.65   1
   7  -2  -1 1190.31   90.45   7
   6  -2  -1 1218.69   91.05   7
   6  -2  -1 1060.71   93.67   3
  -6   2   1 1423.23   79.13   5
   6   2  -1 1321.41   94.60   3
   6   2  -1 1224.98   70.56   6
   6   2  -1 1304.24   94.08   8
   6   2  -1 1071.77   74.93   4
  -6   2   1 1367.56  102.97   1
  -6  -2   1 1293.39   70.42   2
  -6  -2   1 1337.40  100.69   1
   6   2  -1 1267.94   90.66   7
  -6  -2   1 1443.57   79.83   5
   6  -2  -1 1268.57   71.27   6
   6  -2  -1 1290.12   93.56   8
   6  -2  -1 1219.69   76.00   4
   5  -2  -1   -0.29    1.72   3
  -5   2   1    3.76    1.81   5
  -5  -2   1    0.87    1.73   1
   5  -2  -1    0.50    1.74   8
   5   2  -1    2.03    1.94   3
   5  -2  -1    0.49    1.33   6
  -5   2   1    2.38    2.97   1
   5  -2  -1    5.27    2.67   7
   5   2  -1    1.06    1.07   6
   5   2  -1    2.86    2.19   7
  -5  -2   1    1.20    1.03   2
   5   2  -1    1.35    1.94   8
   5  -2  -1   -0.44    1.21   2
  -5  -2   1    2.81    1.71   5
   5   2  -1    9.05    2.20   4
   5  -2  -1    1.14    1.73   4
   4   2  -1 1590.06  115.07   3
  -4  -2   1 1708.19   97.11   5
  -4   2   1 1608.48   96.23   5
  -4  -2   1 1592.20  122.99   1
   4   2  -1 1550.95   92.22   4
  -4  -2   1 1562.63   86.83   2
   4  -2  -1 1569.08   92.95   4
   4  -2  -1 1586.88  114.95   3
  -4   2   1 1583.12  124.13   1
   4   2  -1 1514.55   86.92   6
   4   2  -1 1663.22  115.26   8
   4   2  -1 1599.27  110.46   7
   4  -2  -1 1575.88   87.57   6
   4  -2  -1 1530.78  110.77   7
   4  -2  -1 1551.51   86.78   2
   3  -2  -1 3899.49  216.29   2
   3   2  -1 4304.43  273.09   7
  -3  -2   1 3761.23  240.15   5
   3  -2  -1 3942.74  273.34   7
   3   2  -1 4164.21  216.70   6
   3   2  -1 4327.46  285.54   8
   3  -2  -1 3910.61  284.34   3
  -3  -2   1 3789.52  304.57   1
   3   2  -1 4074.20  284.48   3
   3  -2  -1 3791.36  229.62   4
  -3   2   1 3590.79  305.15   1
  -3   2   1 4081.40  239.54   5
  -3   2   1 4429.77  285.35   8
   3   2  -1 4013.53  228.99   4
  -3  -2   1 3746.79  216.34   2
   3  -2  -1 3796.53  217.18   6
   2  -2  -1 5803.43  325.02   5
  -2  -2   1 4816.22  408.93   1
  -2  -2   1 4695.24  322.64   5
   2  -2  -1 4937.93  291.85   6
   2   2  -1 6007.73  308.68   4
  -2  -2   1 4965.08  291.09   2
   2   2  -1 5465.23  292.44   6
   2  -2  -1 4776.27  308.15   4
   2   2  -1 6332.55  382.00   3
   2  -2  -1 5488.38  366.84   7
   2  -2  -1 5758.62  381.90   3
  -2   2   1 5186.83  409.36   1
   1   2  -1 2298.93  148.90   8
  -1   2   1 1911.00  158.69   1
  -1   2   1 1949.58  148.38   3
   1   2  -1 2280.34  142.17   7
  -1  -2   1 2080.73  113.07   2
   1  -2  -1 2153.55  113.12   2
  -1  -2   1 1955.36  125.41   5
  -1  -2   1 1866.94  158.79   1
   1  -2  -1 2123.79  125.19   5
   1  -2  -1 1852.44  113.70   6
  -1  -2   1 2098.98  113.33   6
  -1   2   1 2116.76  148.86   8
   1   2  -1 2237.49  148.14   3
   0   2   1 1320.21   71.59   6
   0   2  -1 1363.00   93.98   8
   0  -2   1 1352.99   75.38   4
   0  -2  -1 1443.37   71.41   2
   0   2   1 1252.44   94.63   8
   0  -2   1 1376.27   71.53   6
   0  -2   1 1317.91   90.65   7
   0  -2   1 1251.45   79.04   5
   0  -2  -1 1402.16   78.97   5
   0   2   1 1153.61   75.68   4
   0   2  -1 1109.94   93.91   3
   1   2   1  439.73   37.96   3
   1  -2   1  499.07   28.39   2
   1  -2   1  519.80   28.57   6
  -1   2  -1  559.42   36.98   8
   1  -2   1  541.57   36.76   3
   1   2   1  465.22   36.26   7
  -1  -2  -1  521.65   39.41   1
   1   2   1  506.15   28.39   6
   1  -2   1  526.73   35.66   7
  -1  -2  -1  498.16   31.40   5
   1   2   1  409.59   38.04   8
  -1   2  -1  424.03   41.63   1
   1  -2   1  506.96   31.41   5
   1  -2   1  520.89   30.10   4
   1   2   1  514.44   30.14   4
  -2  -2  -1   99.98    7.48   5
   2   2   1   95.00    9.66   3
   2  -2   1  104.40    7.46   5
   2   2   1  101.45    6.68   6
   2  -2   1  118.71    8.75   3
   2  -2   1  106.96    7.00   6
   2  -2   1  104.27    7.41   4
   2  -2   1   99.43    6.75   2
   2   2   1  107.70    6.74   2
   2  -2   1  110.43    8.85   7
   2   2   1  121.05    9.56   7
  -2   2  -1  126.40   12.25   1
   2   2   1  106.50    7.34   4
  -2  -2  -1  102.29    9.18   1
   3  -2   1 5608.45  321.60   4
   3   2   1 5736.75  321.34   4
   3  -2   1 6177.08  399.04   8
   3   2   1 5609.24  303.47   2
   3  -2   1 5446.31  303.49   2
   3   2   1 5784.40  383.18   7
  -3  -2  -1 5569.05  336.20   5
   3  -2   1 5759.63  382.81   7
  -3  -2  -1 5316.97  426.37   1
   3  -2   1 5339.92  335.97   5
   3   2   1 4976.31  398.91   3
   3   2   1 5425.38  304.01   6
   3  -2   1 5580.34  304.40   6
   3  -2   1 5692.00  398.13   3
   3   2   1 5576.72  400.36   8
  -3   2  -1 5580.28  429.29   1
  -4  -2  -1 5705.27  352.60   5
   4   2   1 5697.99  419.79   8
   4  -2   1 6037.92  417.97   3
   4  -2   1 6133.54  319.43   6
   4   2   1 5712.42  318.81   6
  -4  -2  -1 5890.76  447.47   1
   4  -2   1 6055.33  401.94   7
   4   2   1 5236.41  418.53   3
   4   2   1 5685.51  318.15   2
  -4   2  -1 5762.69  450.18   1
   4  -2   1 5860.10  318.31   2
   4   2   1 5924.50  402.05   7
   4   2   1 5840.84  337.04   4
   4  -2   1 5881.52  337.46   4
   4  -2   1 6187.76  418.30   8
   5  -2   1  827.35   47.26   6
  -5  -2  -1  819.11   52.08   5
   5  -2   1  848.11   50.47   4
   5   2   1  828.10   46.58   2
   5  -2   1  794.53   60.37   7
   5   2   1  789.01   60.37   7
  -5   2  -1  829.94   51.98   5
  -5  -2  -1  864.91   66.14   1
   5  -2   1  820.21   46.69   2
   5   2   1  805.36   62.54   8
   5   2   1  722.13   62.68   3
   5   2   1  819.36   49.87   4
  -5   2  -1  841.26   69.03   1
   5   2   1  838.04   46.77   6
   5  -2   1  897.98   62.62   3
   6  -2   1   10.25    3.21   2
   6   2   1    2.47    3.51   7
   6   2   1    0.62    2.03   6
  -6   2  -1   -1.83    2.87   5
   6  -2   1    1.43    4.61   3
   6  -2   1    1.25    2.29   6
   6   2   1    2.08    4.24   3
   6   2   1    7.08    3.18   4
   6  -2   1    1.89    3.51   7
  -6  -2  -1    1.33    2.90   5
  -6   2  -1    6.75    5.72   1
  -6  -2  -1    4.93    3.91   1
   6  -2   1   -0.87    2.55   4
   7  -2   1  279.58   21.73   4
  -7   2  -1  350.31   32.65   1
   7  -2   1  321.69   20.09   6
  -7  -2  -1  292.30   27.78   1
   7   2   1  274.43   28.10   3
   7   2   1  293.94   19.25   6
  -7  -2  -1  317.05   22.57   5
   7  -2   1  309.72   27.46   7
   7   2   1  277.58   20.90   4
   7   2   1  287.81   26.76   7
   8   2   1  231.43   17.57   4
   8  -2   1  212.54   18.15   4
  -8  -2  -1  224.48   23.98   1
   8   2   1  219.32   24.81   3
   8   2   1  178.93   21.67   7
  -8   2  -1  244.07   28.42   1
   8  -2   1  232.50   16.57   6
   8  -2   1  184.99   22.35   7
   9   3  -1  311.50   22.81   4
   9  -3  -1  326.75   24.94   4
   9   3  -1  318.20   31.32   3
   8   3  -1  158.83   18.36   3
   8   3  -1  158.94   16.96   7
  -8  -3   1  173.49   18.17   1
   8  -3  -1  168.76   14.56   4
   8  -3  -1  151.58   17.41   7
  -8   3   1  199.20   23.11   1
   8   3  -1  152.54   12.95   4
   8  -3  -1  162.99   18.73   3
   8  -3  -1  172.36   13.12   6
   7   3  -1   86.30   10.81   3
   7   3  -1   85.65   10.74   8
   7  -3  -1   74.54    8.68   4
  -7   3   1   81.32   14.36   1
  -7  -3   1   97.78   10.25   5
  -7  -3   1   84.28   10.78   1
   7   3  -1   78.62   10.38   7
   7   3  -1   79.47    7.51   4
   7  -3  -1   77.53   10.77   3
   7  -3  -1   70.78    7.22   6
   7  -3  -1   63.21   10.43   7
   6  -3  -1 1697.70  103.94   4
  -6  -3   1 1503.82  136.51   1
  -6  -3   1 1807.70   96.66   2
   6   3  -1 1850.55  128.84   8
   6   3  -1 1711.22  102.73   4
  -6   3   1 1805.83  140.41   1
   6   3  -1 1724.32  123.44   7
   6   3  -1 1739.76   96.70   6
   6  -3  -1 1671.46  128.42   3
   6  -3  -1 1683.33  124.17   7
   6  -3  -1 1767.83   97.73   6
  -6  -3   1 2030.52  109.05   5
   6  -3  -1 1717.33  127.80   8
   6   3  -1 1857.10  129.06   3
   5  -3  -1 3319.47  184.58   6
   5   3  -1 3573.12  242.31   3
  -5   3   1 3544.92  261.52   1
  -5  -3   1 3285.11  183.39   2
   5   3  -1 3287.14  194.35   4
   5  -3  -1 3169.13  195.41   4
   5  -3  -1 3351.97  232.98   7
   5  -3  -1 3331.84  241.98   8
  -5   3   1 3488.70  203.27   5
  -5  -3   1 3311.44  204.20   5
   5   3  -1 3526.62  242.72   8
   5  -3  -1 3196.01  241.74   3
   5  -3  -1 3337.15  183.34   2
   5   3  -1 3354.32  183.63   6
  -5  -3   1 3317.99  258.65   1
   5   3  -1 3383.46  232.28   7
  -4  -3   1 1641.86   89.13   2
   4   3  -1 1586.25   94.39   4
  -4  -3   1 1578.64  125.78   1
  -4   3   1 1651.31  117.74   8
  -4   3   1 1584.72  127.60   1
   4   3  -1 1682.33  118.24   8
   4  -3  -1 1577.09  117.72   3
   4  -3  -1 1576.86  113.65   7
   4  -3  -1 1620.59   90.01   6
  -4   3   1 1627.02   98.45   5
   4   3  -1 1709.23  118.11   3
  -4  -3   1 1699.70   99.68   5
   4   3  -1 1648.67  113.13   7
   4  -3  -1 1563.37   95.41   4
   4   3  -1 1636.98   89.06   6
   4  -3  -1 1605.47   89.03   2
   3   3  -1   75.48    5.17   4
  -3  -3   1   68.21    6.04   5
   3   3  -1   74.59    4.64   6
   3  -3  -1   71.15    7.04   7
   3   3  -1   68.99    6.63   7
   3  -3  -1   76.51    4.93   2
  -3   3   1   72.33    6.69   8
  -3  -3   1   77.53    4.97   2
  -3   3   1   75.95    8.20   1
   3   3  -1   71.64    7.12   3
  -3  -3   1   71.09    7.14   1
   3  -3  -1   76.81    6.98   3
   3  -3  -1   78.27    5.53   6
   3  -3  -1   69.13    6.00   4
   3  -3  -1   81.32    5.08   5
   3   3  -1   71.46    6.97   8
   2  -3  -1  789.07   42.55   2
  -2  -3   1  729.69   42.62   2
  -2  -3   1  806.37   42.12   6
   2   3  -1  808.09   55.89   3
   2  -3  -1  724.55   46.42   5
   2   3  -1  775.46   44.45   4
  -2   3   1  713.22   60.02   1
   2   3  -1  826.77   56.22   8
  -2  -3   1  759.19   59.53   1
  -2   3   1  758.21   55.91   8
  -2  -3   1  693.94   47.64   5
   2  -3  -1  796.05   54.19   7
   2   3  -1  800.33   53.37   7
   2  -3  -1  765.23   45.59   4
   2  -3  -1  772.23   43.08   6
  -2   3   1  722.83   55.74   3
   1  -3  -1    4.89    1.28   6
  -1  -3   1    3.07    1.12   5
   1  -3  -1    4.06    1.23   4
   1   3  -1    4.47    1.23   3
  -1  -3   1    8.87    1.74   1
  -1   3   1    3.60    1.34   8
  -1  -3   1    7.47    0.98   6
   1  -3  -1    4.68    1.07   5
   1   3  -1    3.63    1.33   8
   1   3  -1    3.69    0.94   7
  -1   3   1    5.10    1.83   7
   1  -3  -1    6.16    1.30   2
  -1   3   1    5.86    1.90   3
  -1  -3   1    4.27    0.99   2
   0  -3  -1  984.76   59.77   5
   0   3   1  850.48   68.93   7
   0   3  -1  812.88   71.24   8
   0  -3  -1 1064.01   54.16   2
   0  -3   1 1004.24   54.26   2
   0  -3   1 1070.91   68.03   7
   0   3   1  947.80   57.54   4
   0  -3   1  952.57   60.04   5
   0  -3   1 1027.14   54.29   6
   0  -3  -1 1061.57   54.34   6
   0  -3   1 1026.49   57.05   4
   1  -3   1 5565.13  376.66   3
   1  -3   1 5218.08  286.52   2
  -1   3  -1 4490.88  377.31   8
   1   3   1 5672.69  378.62   8
   1   3   1 4733.95  302.97   4
   1  -3   1 5941.74  360.57   7
  -1  -3  -1 5956.91  403.72   1
   1  -3   1 5300.44  303.07   4
   1   3   1 4647.45  360.97   7
   1   3   1 4707.68  286.85   6
   1  -3   1 4553.88  317.03   5
  -1  -3  -1 5831.69  317.25   5
   1  -3   1 5604.18  287.28   6
  -1  -3  -1 5530.18  286.44   2
  -2  -3  -1 4336.24  315.48   1
   2  -3   1 3866.04  248.84   5
  -2   3  -1 4339.34  295.47   8
   2  -3   1 4085.03  224.92   2
   2  -3   1 4099.23  238.15   4
  -2  -3  -1 4059.00  224.77   2
   2   3   1 4077.23  225.16   6
   2   3   1 3934.78  295.89   3
   2   3   1 4004.14  297.03   8
   2   3   1 4274.48  237.99   4
   2  -3   1 4374.51  283.30   7
   2  -3   1 4399.53  294.50   3
   2  -3   1 4235.28  225.66   6
   2   3   1 3892.07  283.74   7
  -2   3  -1 3880.13  319.06   1
  -2  -3  -1 4141.17  249.02   5
   3   3   1 1510.86  120.29   3
   3  -3   1 1638.49   90.95   2
   3   3   1 1590.91  115.42   7
   3  -3   1 1673.90  115.07   7
   3  -3   1 1704.39  119.03   3
   3   3   1 1676.69   96.32   4
   3   3   1 1612.92   90.89   6
   3  -3   1 1591.08  100.53   5
  -3  -3  -1 1601.30  100.72   5
   3  -3   1 1683.22   91.55   6
  -3  -3  -1 1671.31  127.27   1
  -3   3  -1 1808.96  132.11   1
   3   3   1 1629.64  120.68   8
   3  -3   1 1659.67   96.77   4
   3  -3   1 1716.91  118.65   8
   4  -3   1   50.25    4.37   2
  -4  -3  -1   37.62    4.45   5
   4   3   1   32.86    3.65   6
   4   3   1   31.63    5.94   7
   4  -3   1   39.57    5.41   3
   4  -3   1   37.66    4.49   8
   4   3   1   30.39    6.15   8
   4  -3   1   31.25    5.49   7
   4   3   1   29.64    4.13   4
   4  -3   1   36.09    4.77   4
   4   3   1   29.42    6.11   3
   4  -3   1   55.97    4.77   5
   4  -3   1   40.17    4.40   6
  -4   3  -1   46.09    9.92   1
   5   3   1 1506.85   92.21   4
   5   3   1 1510.79  115.62   8
  -5   3  -1 1690.18  127.48   1
   5   3   1 1508.19  111.08   7
  -5  -3  -1 1656.39  122.26   1
   5  -3   1 1690.65  115.11   3
   5   3   1 1558.67   86.93   6
   5  -3   1 1525.90   87.68   6
   5  -3   1 1596.79   93.22   4
   5  -3   1 1551.34  111.17   7
  -5  -3  -1 1601.32   96.71   5
  -5   3  -1 1514.96   96.38   5
   5   3   1 1391.82  115.59   3
  -5  -3  -1 1583.49   86.82   2
   5  -3   1 1588.09   86.98   2
   6  -3   1 1959.72  133.17   3
   6   3   1 1704.06  106.05   4
   6  -3   1 1801.77  100.89   6
  -6   3  -1 2118.41  147.53   1
  -6   3  -1 1715.87  111.14   5
  -6  -3  -1 1767.94   99.72   2
   6  -3   1 1776.79  128.33   7
   6   3   1 1687.82  127.83   7
   6   3   1 1634.09  133.25   3
   6  -3   1 1761.56  107.14   4
   6   3   1 1747.63   99.93   6
  -6  -3  -1 1859.24  140.68   1
  -6  -3  -1 1887.56  111.47   5
   6  -3   1 1792.40   99.95   2
  -7   3  -1  344.79   33.68   1
  -7  -3  -1  305.58   26.99   1
   7   3   1  263.88   27.15   3
   7   3   1  232.36   24.93   7
   7  -3   1  283.16   21.38   4
  -7  -3  -1  319.29   22.11   5
   7   3   1  298.91   20.54   4
   7   3   1  284.26   18.50   6
   7  -3   1  271.28   26.13   7
   7  -3   1  268.50   19.08   6
   8  -3   1    0.45    5.46   7
   8   3   1    1.28    5.87   7
   8   3   1    3.25    8.00   3
   8  -3   1    0.98    3.97   6
   8  -3   1    0.44    5.34   4
   8   3   1   -1.18    4.37   4
  -8  -3  -1    7.53    6.78   5
  -8   3  -1    1.78    9.30   1
   8   4  -1   18.88    6.51   7
  -8  -4   1   11.97    6.12   1
  -8   4   1   16.22    9.78   1
   8  -4  -1   12.64    5.28   4
   8   4  -1   14.26    4.50   4
   8   4  -1   10.20    6.24   3
   8  -4  -1   17.00    4.90   6
   8  -4  -1   16.72    6.51   7
   8  -4  -1   18.32    7.63   3
  -7   4   1    1.77    5.45   1
  -7  -4   1    0.13    3.92   5
   7   4  -1    2.90    2.58   4
   7   4  -1    2.10    3.34   7
   7   4  -1    0.37    4.24   8
   7  -4  -1    0.27    3.40   3
   7  -4  -1    2.10    2.33   6
   7  -4  -1    1.60    3.07   4
  -7  -4   1    2.99    3.82   1
   7   4  -1    2.37    3.88   3
   7  -4  -1    1.15    3.52   7
  -6  -4   1    2.53    2.87   5
   6  -4  -1    1.97    3.34   7
   6   4  -1    1.79    2.64   7
   6   4  -1    2.76    3.09   3
   6   4  -1    0.83    2.01   6
   6  -4  -1    4.24    3.15   8
   6   4  -1    4.25    3.69   8
   6   4  -1    3.76    2.42   4
   6  -4  -1    0.15    2.54   4
  -6  -4   1    8.83    2.48   2
   6  -4  -1    0.28    2.04   6
  -6   4   1    7.81    5.65   1
  -6  -4   1    3.68    3.31   1
   6  -4  -1    2.99    3.48   3
  -5   4   1  594.53   55.66   1
   5  -4  -1  631.23   38.08   6
   5  -4  -1  640.58   48.73   7
   5   4  -1  635.59   47.80   7
   5   4  -1  640.65   39.34   4
  -5   4   1  685.84   40.99   5
   5   4  -1  688.56   50.23   8
   5  -4  -1  650.50   37.03   2
  -5  -4   1  675.16   52.70   1
   5  -4  -1  642.85   40.88   4
  -5  -4   1  716.91   42.54   5
  -5  -4   1  675.54   37.12   2
   5   4  -1  676.52   50.29   3
   5  -4  -1  632.54   49.77   3
   5   4  -1  646.12   36.79   6
   4   4  -1  351.62   26.60   3
   4   4  -1  332.42   25.16   7
   4  -4  -1  321.57   19.32   2
   4  -4  -1  329.81   25.93   7
   4   4  -1  338.05   19.06   6
  -4   4   1  335.96   29.98   1
   4   4  -1  353.82   26.62   8
   4  -4  -1  329.15   26.21   3
  -4  -4   1  330.88   19.40   2
  -4  -4   1  340.17   22.44   5
  -4  -4   1  342.40   27.56   1
  -4   4   1  325.40   25.78   8
   4  -4  -1  329.40   21.82   4
   4  -4  -1  310.91   20.16   6
   4   4  -1  342.41   20.46   4
  -3   4   1  206.60   18.79   1
   3  -4  -1  197.20   16.39   7
   3   4  -1  218.10   11.85   6
   3  -4  -1  200.82   12.93   5
  -3   4   1  184.15   16.14   8
   3   4  -1  196.68   12.57   4
  -3  -4   1  198.11   14.28   5
   3  -4  -1  206.72   16.53   3
   3  -4  -1  205.88   13.02   6
   3   4  -1  202.93   15.70   7
   3  -4  -1  210.62   12.34   2
   3   4  -1  207.59   16.68   3
  -3  -4   1  217.14   12.36   2
   3  -4  -1  192.61   13.82   4
  -3  -4   1  203.65   17.10   1
   3   4  -1  212.53   16.82   8
   2   4  -1 2140.87  143.70   8
  -2  -4   1 1805.08  121.18   5
  -2  -4   1 2089.51  108.69   6
   2  -4  -1 1943.89  115.81   4
   2  -4  -1 2065.63  137.90   7
   2   4  -1 2086.93  136.78   7
   2   4  -1 2076.02  142.86   3
  -2  -4   1 1882.89  152.44   1
  -2   4   1 1980.11  153.50   1
   2  -4  -1 1952.62  109.71   6
   2  -4  -1 1835.34  119.93   5
  -2  -4   1 1841.49  109.08   2
   2  -4  -1 1980.24  109.03   2
  -2   4   1 2050.56  143.49   8
  -2   4   1 1925.55  142.90   3
   2   4  -1 2073.62  114.52   4
  -1  -4   1 6613.66  368.87   6
  -1   4   1 6780.78  485.80   8
   1   4  -1 6977.21  485.02   8
   1  -4  -1 7225.16  368.72   2
  -1  -4   1 6878.05  389.61   4
  -1  -4   1 7828.17  517.83   1
   1   4  -1 6664.18  482.65   3
  -1  -4   1 6049.97  408.00   5
  -1   4   1 5816.49  483.74   3
   1  -4  -1 7340.08  369.86   6
   1   4  -1 6943.35  463.20   7
   1  -4  -1 6164.94  390.09   4
  -1  -4   1 6411.51  368.39   2
  -1   4   1 6958.17  517.37   1
   1  -4  -1 6907.22  407.81   5
   0  -4   1  413.56   21.77   2
   0  -4  -1  407.77   21.52   2
   0  -4  -1  417.08   21.65   6
   0   4  -1  316.01   30.83   1
   0   4  -1  371.27   28.60   8
   0   4   1  321.64   29.70   8
   0  -4  -1  399.07   23.63   5
   0  -4   1  404.89   21.67   6
   0   4   1  311.66   28.91   3
   0   4  -1  335.20   27.77   3
   0  -4   1  415.45   22.48   4
   0  -4   1  400.85   24.08   5
   0   4   1  370.51   29.20   1
   0   4   1  360.49   27.90   7
  -1  -4  -1 1662.49   99.47   5
   1  -4   1 1662.49   95.18   4
   1  -4   1 1679.77   90.13   2
   1   4   1 1584.70   89.96   6
   1   4   1 1535.82   95.09   4
   1  -4   1 1530.29   99.51   5
   1  -4   1 1601.16   90.33   6
  -1  -4  -1 1724.70  125.84   1
   1  -4   1 1754.01  112.84   7
  -1   4  -1 1568.71  117.12   3
   1   4   1 1483.23  113.60   7
   1   4   1 1825.41  120.05   8
  -1  -4  -1 1640.65   89.82   2
   2  -4   1 2149.93  144.91   7
  -2   4  -1 2152.47  150.78   8
  -2  -4  -1 2249.69  160.80   1
   2  -4   1 2044.10  115.18   2
   2  -4   1 2223.99  150.22   3
   2  -4   1 2133.70  122.12   4
  -2  -4  -1 2088.42  127.40   5
  -2  -4  -1 2046.97  114.91   2
   2   4   1 1993.46  115.05   6
   2  -4   1 1910.63  127.24   5
   2  -4   1 2145.50  115.77   6
   2   4   1 2084.35  121.72   4
   2   4   1 2046.70  145.60   7
   3   4   1  155.49   14.51   7
  -3  -4  -1  169.44   12.04   5
   3   4   1  177.13   11.62   4
   3   4   1  148.92   15.13   3
   3  -4   1  177.19   11.40   6
   3  -4   1  180.18   11.96   5
  -3   4  -1  167.67   13.23   8
   3  -4   1  160.53   13.99   7
  -3  -4  -1  168.90   10.68   2
   3   4   1  160.16   10.51   6
  -3   4  -1  190.16   20.09   1
   3  -4   1  189.31   13.91   3
   3  -4   1  161.60   11.93   4
   3  -4   1  165.35   10.87   2
   3   4   1  167.69   15.42   8
  -3  -4  -1  179.99   14.49   1
   4   4   1  423.44   30.83   7
  -4   4  -1  416.55   38.15   1
  -4  -4  -1  391.77   23.03   2
   4  -4   1  387.58   25.43   4
   4  -4   1  408.25   30.38   7
  -4  -4  -1  387.76   25.83   5
  -4  -4  -1  417.24   32.05   1
   4   4   1  368.17   24.52   4
   4  -4   1  387.42   23.86   6
   4   4   1  353.20   31.65   3
   4  -4   1  365.48   23.15   2
   4  -4   1  437.45   29.43   8
   4   4   1  376.40   31.64   8
   4  -4   1  413.71   30.48   3
   4  -4   1  368.85   25.51   5
   4   4   1  378.99   22.92   6
   5  -4   1   11.24    2.96   6
   5  -4   1   12.85    3.03   2
   5  -4   1    8.91    4.05   7
  -5  -4  -1   13.38    3.31   5
   5   4   1   13.94    4.57   7
  -5   4  -1   10.32    7.16   1
   5   4   1   14.52    5.36   8
  -5  -4  -1   16.09    3.91   1
   5   4   1   10.12    3.02   4
   5  -4   1   13.90    3.70   4
  -5  -4  -1   12.34    2.56   2
   5   4   1    7.55    4.78   3
   5   4   1   15.53    2.86   6
   5  -4   1   11.45    4.13   3
   6   4   1   37.16    9.09   3
   6  -4   1   50.96    8.87   7
   6  -4   1   41.63    6.00   6
  -6   4  -1   70.30   14.92   1
   6   4   1   41.06    5.70   4
   6  -4   1   43.53    6.88   4
   6   4   1   37.24    4.81   6
  -6  -4  -1   43.30    5.00   2
  -6  -4  -1   46.03    7.32   1
   6  -4   1   40.13    5.28   2
  -6  -4  -1   47.70    6.34   5
  -6   4  -1   34.74    6.21   5
   6   4   1   45.58    8.45   7
   7  -4   1   92.98   10.99   4
  -7  -4  -1  107.50   10.58   5
   7   4   1   80.55   13.82   3
  -7   4  -1  132.69   22.23   1
   7  -4   1   98.69    9.55   6
   7   4   1   96.74    9.41   4
   7   4   1  105.52   13.64   7
   7   4   1   81.29    8.65   6
   7  -4   1  101.24   14.05   7
  -8  -4  -1    4.11    5.56   5
   8  -4   1    5.55    4.92   6
   8  -4   1    5.55    6.83   7
   8   4   1    5.93    6.37   7
   8   4   1    3.42    7.95   3
   8  -4   1    7.17    6.53   4
   8   4   1    4.65    4.62   4
   8   5  -1   53.17   10.81   3
   8  -5  -1   59.77   12.06   3
   8  -5  -1   42.61    7.19   6
  -8  -5   1   84.86   11.69   5
   8   5  -1   55.27    7.06   4
   8   5  -1   53.27    9.65   7
  -8   5   1   75.16   18.56   1
   8  -5  -1   50.18   10.80   7
   8  -5  -1   56.34    9.17   4
  -8  -5   1   51.16    9.75   1
   7  -5  -1    6.76    3.91   4
   7   5  -1   11.05    4.98   7
  -7  -5   1    4.80    3.90   1
   7  -5  -1    5.09    4.70   3
   7   5  -1   17.07    3.77   4
  -7   5   1    3.90    6.83   1
   7   5  -1    6.34    4.91   8
   7  -5  -1   11.38    5.33   7
   7  -5  -1    4.91    3.17   6
   7   5  -1    5.49    5.06   3
  -7  -5   1    6.42    4.22   5
   6  -5  -1  299.07   20.49   6
   6  -5  -1  292.93   26.66   7
   6   5  -1  321.25   27.31   8
  -6  -5   1  365.00   23.56   5
   6   5  -1  318.08   25.87   7
   6   5  -1  305.62   27.21   3
  -6   5   1  352.07   34.03   1
  -6  -5   1  327.37   27.73   1
   6  -5  -1  307.04   22.50   4
  -6  -5   1  354.14   19.65   2
   6   5  -1  315.23   20.56   4
   6  -5  -1  300.13   25.79   8
   6  -5  -1  315.01   27.11   3
   5   5  -1 1297.59   92.09   8
   5  -5  -1 1254.10   88.92   7
   5   5  -1 1219.49   68.37   6
   5  -5  -1 1186.89   68.71   2
  -5  -5   1 1258.14   96.79   1
  -5  -5   1 1314.15   77.56   5
   5  -5  -1 1190.35   91.22   3
  -5  -5   1 1279.40   68.81   2
  -5   5   1 1310.87  102.11   1
   5   5  -1 1208.91   87.54   7
   5   5  -1 1199.35   91.59   3
   5   5  -1 1160.48   72.50   4
   5  -5  -1 1230.17   70.16   6
   5  -5  -1 1230.52   74.63   4
  -5   5   1 1236.16   75.76   5
  -5   5   1 1243.85   90.88   8
   4   5  -1  380.85   29.70   8
   4   5  -1  361.16   29.46   3
   4  -5  -1  365.11   22.81   6
   4  -5  -1  367.82   29.21   3
   4  -5  -1  365.05   21.78   2
   4  -5  -1  379.47   29.01   7
   4  -5  -1  368.88   23.43   5
   4  -5  -1  357.42   24.42   4
   4   5  -1  370.39   27.98   7
  -4   5   1  384.00   28.96   8
  -4  -5   1  361.33   24.95   5
  -4   5   1  371.85   33.78   1
   4   5  -1  366.69   21.22   6
  -4  -5   1  399.43   30.54   1
   4   5  -1  364.37   22.63   4
  -4  -5   1  398.25   21.85   2
   3   5  -1   67.25    6.80   3
   3  -5  -1   55.05    4.73   2
  -3  -5   1   63.89    4.79   2
  -3   5   1   52.73    6.16   8
   3  -5  -1   47.32    6.35   7
   3  -5  -1   63.62    5.84   4
   3   5  -1   57.38    4.32   4
  -3   5   1   55.85    7.78   1
   3  -5  -1   56.55    4.61   5
   3   5  -1   48.05    5.73   7
   3   5  -1   61.31    6.73   8
  -3  -5   1   58.40    5.78   5
  -3  -5   1   61.89    4.01   6
  -3  -5   1   53.52    5.91   1
   3  -5  -1   55.80    5.25   6
  -2   5   1    2.82    2.32   8
   2   5  -1    3.92    1.31   4
  -2  -5   1    4.78    1.86   1
  -2  -5   1    6.33    1.53   6
   2  -5  -1    4.83    2.04   6
   2  -5  -1    7.78    2.11   2
   2   5  -1    9.80    2.93   8
  -2  -5   1    3.89    2.04   5
   2  -5  -1    0.43    2.05   7
   2   5  -1    3.02    2.20   3
   2  -5  -1    4.75    1.72   5
  -2   5   1    4.71    2.55   1
   2  -5  -1    6.11    2.09   4
  -2  -5   1    6.32    1.92   2
   1  -5  -1    6.57    1.76   2
  -1   5   1    5.01    1.77   1
  -1   5   1    3.06    2.03   7
   1  -5  -1    2.89    1.49   5
   1  -5  -1   13.62    2.56   4
   1   5  -1    2.54    1.67   3
  -1   5   1    4.42    2.78   3
  -1  -5   1    3.23    2.07   1
   1  -5  -1   -0.73    1.07   6
  -1  -5   1    0.48    1.38   5
   1   5  -1    1.89    2.08   8
  -1  -5   1    2.72    0.99   4
  -1  -5   1    0.19    0.89   2
  -1   5   1    1.98    2.47   8
  -1  -5   1    0.33    0.88   6
   0  -5   1  367.52   20.72   6
   0   5   1  314.71   27.62   1
   0  -5   1  349.32   22.94   5
   0   5   1  346.37   21.80   4
   0   5  -1  317.27   29.23   1
   0   5  -1  334.30   27.23   8
   0  -5  -1  349.19   20.42   2
   0   5  -1  389.34   26.65   3
   0   5   1  362.17   27.87   3
   0  -5   1  362.32   20.80   2
   0  -5  -1  389.85   20.70   6
   0  -5  -1  336.70   22.42   5
   0   5   1  333.19   26.36   7
   0  -5   1  378.68   21.42   4
  -1  -5  -1 1233.66   66.41   2
  -1  -5  -1 1219.57   73.52   5
   1  -5   1 1179.04   73.79   5
   1  -5   1 1224.49   66.88   2
  -1   5  -1 1198.99   86.60   3
   1   5   1 1238.88   84.30   7
   1   5   1 1140.00   70.26   4
   1  -5   1 1310.57   83.31   7
  -1  -5  -1 1185.32   66.42   6
   1  -5   1 1219.70   70.46   4
   1  -5   1 1245.99   67.09   6
   1   5   1 1017.06   87.76   3
   2  -5   1 1533.65  100.95   7
   2   5   1 1403.43  101.56   7
   2  -5   1 1424.55   85.20   4
  -2   5  -1 1599.07  105.55   8
   2  -5   1 1437.83   80.44   2
   2   5   1 1271.91  105.86   3
   2  -5   1 1535.99  104.29   3
   2  -5   1 1424.46   80.90   6
  -2  -5  -1 1515.61  111.34   1
   2   5   1 1401.57   80.04   6
  -2  -5  -1 1501.61   80.07   2
  -2  -5  -1 1422.36   88.70   5
   2  -5   1 1399.98   88.77   5
   2   5   1 1419.11   84.73   4
  -3  -5  -1  377.85   25.61   5
   3   5   1  374.38   30.04   7
   3   5   1  375.46   24.42   4
  -3   5  -1  429.56   29.58   8
   3  -5   1  386.12   25.19   4
  -3   5  -1  367.08   37.40   1
  -3  -5  -1  419.84   31.47   1
   3  -5   1  423.75   29.83   3
   3  -5   1  389.94   23.38   2
   3  -5   1  388.29   25.60   5
   3   5   1  382.91   22.87   6
   3  -5   1  428.05   29.86   7
   3  -5   1  385.39   23.85   6
  -3  -5  -1  398.99   23.00   2
   3   5   1  393.30   31.73   8
   3   5   1  367.36   31.46   3
  -4  -5  -1   54.13    5.92   1
  -4  -5  -1   54.11    5.92   1
   4   5   1   45.69    7.79   3
  -4  -5  -1   47.19    4.44   2
   4  -5   1   46.40    5.48   6
   4  -5   1   56.98    6.89   7
  -4  -5  -1   44.97    5.08   5
   4  -5   1   50.08    4.83   2
   4   5   1   37.60    4.75   4
   4   5   1   48.04    4.39   6
   4   5   1   76.28    8.12   7
  -4   5  -1   42.90   11.84   1
   4  -5   1   46.91    5.96   3
   4  -5   1   50.58    5.41   5
   4   5   1   48.81    7.70   8
   4  -5   1   39.65    5.73   4
   5  -5   1  313.21   21.12   5
   5   5   1  277.94   25.00   7
  -5  -5  -1  279.63   18.42   2
   5   5   1  327.79   18.60   6
   5  -5   1  293.56   18.94   2
   5  -5   1  310.99   21.43   4
  -5   5  -1  331.27   34.31   1
   5  -5   1  314.46   19.91   6
   5   5   1  268.30   19.69   4
   5   5   1  282.34   26.49   3
   5   5   1  285.77   26.03   8
   5  -5   1  311.97   25.51   7
   5  -5   1  326.46   25.32   3
  -5  -5  -1  321.48   21.35   5
  -5  -5  -1  303.21   25.62   1
  -6  -5  -1  307.51   21.29   5
   6  -5   1  284.67   25.57   7
  -6   5  -1  361.15   36.54   1
   6   5   1  303.71   26.86   8
   6   5   1  291.97   25.48   7
   6  -5   1  279.17   18.70   2
  -6  -5  -1  288.12   18.26   2
   6   5   1  242.23   25.87   3
   6  -5   1  308.67   21.66   4
   6   5   1  285.03   18.13   6
   6  -5   1  262.11   19.33   6
   6   5   1  292.25   19.87   4
   7  -5   1   91.12   13.51   7
   7   5   1   78.08    8.68   4
  -7   5  -1  113.77   23.57   1
   7  -5   1   94.87   11.06   4
   7   5   1   72.39   13.14   3
   7  -5   1   83.17    9.32   6
   7   5   1   68.13   11.90   7
  -7  -5  -1   87.01    9.87   5
   8  -6  -1   40.01    8.60   4
  -8   6   1   42.70   16.44   1
   8  -6  -1   32.51    6.56   6
   8  -6  -1   33.64    9.50   7
   8   6  -1   30.58    8.07   7
   8   6  -1   25.44    8.50   3
  -8  -6   1   45.04    9.15   5
   8   6  -1   30.70    6.65   4
   8   6  -1   31.54   10.39   8
   7  -6  -1  210.98   16.39   6
   7  -6  -1  232.54   22.17   3
  -7  -6   1  264.90   19.58   5
   7  -6  -1  196.32   21.51   7
   7   6  -1  209.49   22.08   8
  -7  -6   1  262.90   22.02   1
   7   6  -1  209.02   20.24   7
   7   6  -1  190.38   21.22   3
   7  -6  -1  230.36   18.56   4
  -7   6   1  291.93   32.33   1
   7   6  -1  240.76   16.03   4
   6   6  -1  271.63   27.72   8
  -6  -6   1  339.78   20.30   2
   6  -6  -1  321.00   28.06   7
  -6   6   1  419.34   37.83   1
   6   6  -1  330.03   21.19   4
   6  -6  -1  335.08   23.82   4
   6  -6  -1  325.89   21.73   6
   6  -6  -1  310.61   27.92   3
  -6  -6   1  375.67   24.48   5
   6   6  -1  312.40   26.50   7
   6   6  -1  294.22   27.91   3
  -6  -6   1  376.05   28.75   1
   5   6  -1  853.53   70.04   7
   5  -6  -1  987.71   56.96   6
  -5   6   1  997.24   73.15   8
  -5  -6   1 1072.87   62.72   5
   5  -6  -1  971.09   71.86   7
  -5  -6   1 1039.91   55.34   2
   5   6  -1 1012.68   54.70   6
   5   6  -1  875.70   73.50   3
   5  -6  -1  992.91   55.41   2
   5  -6  -1 1034.76   60.78   4
   5   6  -1  977.68   58.05   4
  -5  -6   1 1063.01   77.51   1
   5   6  -1  834.63   73.66   8
  -5   6   1 1042.46   84.11   1
   5  -6  -1  996.42   73.65   3
   4  -6  -1  204.34   14.65   6
  -4  -6   1  229.26   12.87   6
  -4   6   1  206.80   18.06   8
  -4  -6   1  215.50   15.88   5
   4  -6  -1  218.59   15.81   4
  -4  -6   1  219.87   13.60   2
   4   6  -1  185.83   18.29   3
   4  -6  -1  210.60   14.32   5
   4   6  -1  238.08   13.86   4
   4  -6  -1  200.69   18.23   3
   4  -6  -1  215.43   18.60   7
   4  -6  -1  222.90   13.89   2
  -4   6   1  226.30   22.73   1
   4   6  -1  200.89   17.38   7
  -4  -6   1  230.67   18.58   1
  -3  -6   1 2946.02  234.88   1
   3  -6  -1 2931.41  185.13   5
   3   6  -1 2741.08  220.22   3
   3   6  -1 3191.00  211.21   7
   3  -6  -1 3135.16  169.35   6
  -3   6   1 3147.06  238.45   1
  -3  -6   1 3191.09  168.15   2
   3   6  -1 3075.03  176.72   4
   3  -6  -1 3060.02  168.20   2
  -3   6   1 2959.71  220.47   3
  -3   6   1 3299.63  221.72   8
   3   6  -1 2903.09  221.55   8
   3  -6  -1 3177.54  212.68   7
   3  -6  -1 2977.07  178.61   4
  -3  -6   1 3104.49  186.81   5
  -3  -6   1 3188.18  167.50   6
   2   6  -1 7769.37  500.55   4
  -2   6   1 9644.97  626.21   8
  -2  -6   1 9339.83  665.65   1
  -2  -6   1 9830.48  474.72   2
   2  -6  -1 7449.27  474.16   2
  -2   6   1 8690.08  623.07   3
   2   6  -1 9653.90  596.40   7
   2  -6  -1 7792.83  475.57   6
  -2  -6   1 9549.45  525.93   5
  -2   6   1 9062.30  667.51   1
  -2  -6   1 8925.79  474.94   6
   2  -6  -1 7564.48  524.44   5
   2   6  -1 8996.55  624.76   8
   2  -6  -1 7920.99  597.73   7
   2   6  -1 8547.46  621.65   3
  -1   6   1 7961.39  647.87   1
   1   6  -1 8194.82  607.27   8
  -1  -6   1 9434.32  487.45   4
   1  -6  -1 9433.42  462.85   6
   1  -6  -1 8874.32  461.58   2
  -1  -6   1 8543.74  511.04   5
  -1  -6   1 8164.69  461.85   6
  -1  -6   1 8000.79  461.31   2
   1  -6  -1 8906.11  488.39   4
   1   6  -1 7457.87  604.04   3
   1  -6  -1 9267.91  510.70   5
   1   6  -1 7496.16  579.50   7
   0   6   1  102.85   10.51   1
   0  -6  -1  114.83    8.98   5
   0   6  -1  127.67   12.06   1
   0   6   1  131.67   11.12   7
   0  -6   1  143.62    8.73   6
   0   6   1  126.51   11.61   3
   0   6  -1  107.82   11.10   8
   0  -6   1  122.66    8.59   2
   0  -6   1  123.38    8.49   4
   0  -6  -1  129.31    8.47   6
   0  -6   1  116.22    9.42   5
   0  -6  -1  115.24    8.26   2
   0   6  -1  152.77   10.83   3
   1  -6   1 1409.49   84.73   5
   1   6   1 1164.63  100.22   3
   1  -6   1 1408.87   80.72   4
   1  -6   1 1403.94   76.93   6
   1   6   1 1343.35   96.20   7
  -1  -6  -1 1359.84   84.16   5
   1  -6   1 1425.57   76.76   2
   1   6   1 1351.73   80.42   4
   1  -6   1 1486.08   95.45   7
  -1   6  -1 1237.35  108.21   1
  -1  -6  -1 1425.69   76.09   2
  -1  -6  -1 1433.14   76.12   6
  -1   6  -1 1416.82   99.95   3
   2   6   1 3600.06  289.78   3
   2  -6   1 4215.18  221.85   6
  -2  -6  -1 4078.53  244.09   5
   2  -6   1 3745.52  244.23   5
   2  -6   1 4221.12  277.53   7
  -2   6  -1 4264.73  291.39   8
  -2  -6  -1 4224.45  220.39   2
   2   6   1 4142.07  278.21   7
   2   6   1 3817.16  233.01   4
   2  -6   1 4203.85  233.86   4
   2   6   1 4241.64  291.67   8
   2  -6   1 3934.44  220.95   2
   2  -6   1 4170.27  288.31   3
  -2  -6  -1 3670.94  308.24   1
   3   6   1 1961.01  146.78   8
  -3  -6  -1 2135.70  153.92   1
  -3  -6  -1 2017.32  122.52   5
   3  -6   1 2056.85  118.00   4
   3  -6   1 1947.48  122.50   5
   3   6   1 1931.89  146.19   3
   3   6   1 1953.13  116.80   4
   3   6   1 1925.33  110.38   6
  -3   6  -1 2090.16  144.88   8
   3  -6   1 1946.81  111.74   6
   3  -6   1 2086.66  144.28   3
   3  -6   1 1948.98  110.98   2
   3  -6   1 2047.59  139.71   7
   3   6   1 1963.03  140.08   7
  -3  -6  -1 2031.97  110.42   2
   4  -6   1  349.97   22.69   6
   4  -6   1  383.62   28.16   3
   4  -6   1  379.09   28.58   7
   4   6   1  359.83   28.58   7
  -4  -6  -1  388.95   29.26   1
  -4   6  -1  333.22   37.36   1
   4  -6   1  344.57   24.03   4
   4   6   1  373.19   21.37   6
   4   6   1  320.00   29.54   3
  -4  -6  -1  372.62   21.49   2
  -4  -6  -1  338.81   24.00   5
   4   6   1  354.42   22.81   4
   4  -6   1  332.55   21.86   2
   4   6   1  333.69   29.67   8
   4  -6   1  377.60   24.24   5
  -5   6  -1  107.80   20.62   1
   5   6   1   83.96   11.11   7
   5  -6   1   99.22    9.17   6
  -5  -6  -1   99.30    7.90   2
   5   6   1   95.75    8.71   4
  -5  -6  -1  101.58    9.28   5
   5   6   1   97.57   12.54   3
   5  -6   1   92.12    9.80   4
   5  -6   1  146.36   10.37   5
   5  -6   1  106.63   11.97   7
   5  -6   1   99.38    8.34   2
   5   6   1  106.98   12.52   8
   5   6   1  111.41    7.98   6
   6   6   1   18.84    3.71   6
   6  -6   1   36.03    6.93   4
   6   6   1   22.43    6.55   7
  -6  -6  -1   20.92    4.90   5
  -6  -6  -1   19.16    3.68   2
   6  -6   1   19.05    6.70   7
   6  -6   1   21.69    5.04   6
   6   6   1   24.65    7.47   8
  -6   6  -1   19.54   10.66   1
   6   6   1   16.37    4.05   4
   6   6   1   16.17    6.51   3
   6  -6   1   16.24    4.24   2
  -7   6  -1   70.36   20.35   1
   7   6   1   34.48    8.92   7
  -7  -6  -1   72.13    8.51   5
   7   6   1   38.62   10.07   3
   7  -6   1   42.68   10.28   7
   7   6   1   41.76    6.51   4
   7  -6   1   46.50    8.66   4
   7  -6   1   47.63    7.62   6
   8  -7  -1   34.18    7.32   6
   8   7  -1   29.72    8.27   7
  -8  -7   1   48.50    9.73   5
   8   7  -1   36.28   10.63   8
   8   7  -1   24.84    8.80   3
   8  -7  -1   52.43   10.20   4
   8  -7  -1   32.47   10.04   7
  -8   7   1   67.37   22.03   1
   7   7  -1   71.09   11.88   3
   7  -7  -1   85.40    9.70   6
  -7  -7   1   96.38   10.96   5
   7  -7  -1   76.26   12.65   7
   7  -7  -1   94.37   13.23   3
   7   7  -1   91.42    8.74   4
  -7   7   1  107.32   23.14   1
   7  -7  -1   85.48   11.26   4
   7   7  -1   86.70   10.97   7
   7   7  -1   82.85   12.82   8
   6  -7  -1  500.12   41.82   3
   6  -7  -1  513.29   32.64   6
   6   7  -1  484.01   39.51   7
  -6   7   1  577.33   53.20   1
  -6  -7   1  570.70   36.00   5
  -6  -7   1  590.29   31.05   2
   6   7  -1  430.28   41.29   3
   6  -7  -1  530.68   41.88   7
   6   7  -1  463.02   41.86   8
   6   7  -1  520.45   32.07   4
   6  -7  -1  487.41   34.92   4
  -6  -7   1  578.04   42.97   1
   5  -7  -1 1597.88   89.14   2
  -5  -7   1 1659.10  123.99   1
  -5  -7   1 1701.03   88.93   2
   5  -7  -1 1572.49   90.76   6
  -5  -7   1 1595.08   99.50   5
   5  -7  -1 1594.51   96.21   4
   5   7  -1 1497.63  118.16   8
   5   7  -1 1407.60  117.25   3
  -5   7   1 1648.02  117.44   8
   5   7  -1 1553.57  112.29   7
   5  -7  -1 1568.49  114.07   7
  -5   7   1 1725.95  132.48   1
   5   7  -1 1576.57   93.18   4
  -5  -7   1 1661.66   88.05   6
   5  -7  -1 1571.94  117.49   3
   4  -7  -1 2305.75  131.04   2
   4  -7  -1 2321.23  139.85   4
  -4   7   1 2489.34  172.73   8
   4   7  -1 2416.68  164.60   7
  -4  -7   1 2403.49  182.46   1
  -4  -7   1 2489.80  129.99   6
  -4  -7   1 2496.14  130.82   2
   4  -7  -1 2469.71  132.61   6
   4   7  -1 2120.27  172.68   8
   4  -7  -1 2362.35  172.08   3
   4   7  -1 2051.43  171.60   3
   4  -7  -1 2491.21  143.93   5
   4   7  -1 2406.50  137.31   4
   4  -7  -1 2256.62  165.99   7
  -4  -7   1 2357.69  145.62   5
  -4   7   1 2459.23  188.59   1
   3   7  -1  860.12   50.54   4
  -3   7   1  922.36   65.73   8
   3   7  -1  861.73   61.06   7
   3  -7  -1  886.68   49.35   2
  -3  -7   1  863.74   54.88   5
  -3  -7   1  860.75   49.05   2
   3   7  -1  738.70   64.51   8
   3   7  -1  732.74   63.84   3
  -3  -7   1  901.27   67.33   1
   3  -7  -1  873.48   52.77   4
   3  -7  -1  865.96   53.56   5
  -3   7   1  918.58   65.13   3
  -3   7   1  809.98   70.95   1
   3  -7  -1  865.95   62.81   7
   3  -7  -1  865.29   50.01   6
  -3  -7   1  936.73   48.27   6
  -2   7   1   21.55    6.01   3
   2   7  -1   26.17    3.49   7
   2  -7  -1   16.23    3.07   2
   2   7  -1   15.02    3.71   3
   2  -7  -1   11.21    3.90   7
  -2  -7   1   14.07    3.25   5
   2   7  -1   14.43    4.25   8
  -2  -7   1   14.87    2.80   2
  -2   7   1   21.56    4.93   1
   2  -7  -1   16.92    3.26   4
  -2  -7   1   21.98    2.79   6
  -2  -7   1   11.26    3.10   1
   2  -7  -1   10.29    2.73   6
  -2   7   1   21.30    6.35   8
   2  -7  -1   21.23    3.15   5
   2   7  -1   15.44    2.15   4
  -1  -7   1  719.09   40.85   6
   1   7  -1  676.83   57.08   1
   1  -7  -1  785.17   41.44   2
   1  -7  -1  779.09   41.65   6
  -1  -7   1  700.76   41.17   2
  -1   7   1  676.00   52.13   7
   1   7  -1  667.66   54.01   8
  -1   7   1  614.90   57.15   1
  -1  -7   1  789.95   42.65   4
   1  -7  -1  790.04   45.40   5
  -1  -7   1  722.11   45.72   5
   1   7  -1  723.50   50.64   7
   1  -7  -1  744.11   43.72   4
   1   7  -1  691.66   53.11   3
   0  -7   1 4406.70  284.13   5
   0   7  -1 5080.53  337.95   8
   0  -7  -1 4622.48  256.56   2
   0   7   1 5227.01  323.13   7
   0  -7  -1 4920.53  283.98   5
   0  -7   1 4478.22  256.80   2
   0  -7   1 4362.04  257.09   6
   0  -7  -1 4624.69  271.60   4
   0   7   1 4359.50  339.18   8
   0  -7   1 4448.36  270.82   4
   0   7  -1 4714.25  360.42   1
   0  -7  -1 5108.58  257.41   6
   1   7   1 3668.13  233.91   4
  -1   7  -1 4097.70  312.60   1
   1  -7   1 4152.67  222.30   2
   1   7   1 3941.20  279.02   7
  -1  -7  -1 4198.55  221.78   6
  -1  -7  -1 4280.34  245.28   5
  -1   7  -1 3983.07  292.59   8
  -1   7  -1 3725.49  291.05   3
   1   7   1 3955.11  290.94   3
   1  -7   1 4157.11  222.76   6
   1  -7   1 4181.76  278.41   7
   1  -7   1 4145.93  234.55   4
  -1  -7  -1 4246.27  221.50   2
   1  -7   1 3985.02  245.77   5
   2  -7   1 2354.33  158.67   7
   2  -7   1 2337.20  127.43   6
  -2  -7  -1 2277.95  125.94   6
  -2  -7  -1 2215.32  125.88   2
   2  -7   1 2223.32  140.08   5
   2  -7   1 2304.99  134.05   4
  -2  -7  -1 2222.30  139.51   5
   2   7   1 2208.45  159.09   7
   2  -7   1 2317.28  126.92   2
  -2  -7  -1 2561.43  175.53   1
   2   7   1 2191.20  133.07   4
   2   7   1 2583.78  167.56   8
  -2   7  -1 2061.19  167.80   8
   2   7   1 2192.91  166.07   3
  -3  -7  -1  220.93   14.66   2
   3   7   1  244.49   20.90   3
   3  -7   1  228.75   15.60   2
   3  -7   1  254.86   17.05   4
   3   7   1  225.06   19.67   7
   3  -7   1  241.17   17.10   5
  -3   7  -1  268.93   20.19   8
   3   7   1  212.86   20.58   8
  -3  -7  -1  235.53   16.60   5
   3   7   1  228.96   15.67   4
   3  -7   1  230.29   19.23   7
   3  -7   1  245.61   18.95   3
  -3  -7  -1  256.34   19.39   1
   3  -7   1  231.50   16.12   6
   4   7   1   79.62    7.29   4
   4  -7   1   82.90    8.05   6
   4  -7   1   90.10    8.42   5
  -4  -7  -1   81.90    6.80   2
  -4  -7  -1   91.41    8.11   5
   4  -7   1   85.53    7.81   2
   4   7   1   80.25    9.79   7
  -4   7  -1   82.88   17.38   1
   4  -7   1   88.54    9.98   7
   4   7   1   90.33    6.74   6
   4  -7   1   88.84    8.86   4
   4   7   1   97.80   11.15   3
   4   7   1   86.31   10.61   8
   5   7   1  423.60   37.16   3
   5   7   1  435.43   37.04   8
   5  -7   1  477.07   29.13   6
   5  -7   1  461.41   36.16   7
   5   7   1  396.09   35.13   7
   5  -7   1  491.95   30.95   5
   5  -7   1  475.32   31.04   4
   5  -7   1  458.71   27.87   2
  -5  -7  -1  465.18   26.93   2
   5   7   1  455.34   26.68   6
  -5   7  -1  396.97   46.45   1
   5   7   1  456.20   28.65   4
  -5  -7  -1  431.50   30.22   5
   6   7   1  965.35   76.29   3
   6  -7   1  991.54   73.95   7
  -6  -7  -1 1010.89   56.27   2
  -6  -7  -1 1020.01   63.26   5
   6  -7   1 1025.51   57.25   2
   6   7   1  976.36   75.82   8
   6  -7   1  951.88   62.29   4
  -6   7  -1  891.55   90.75   1
   6   7   1  978.19   59.63   4
   6  -7   1 1035.83   58.81   6
   6   7   1  952.61   72.90   7
   6   7   1  958.69   56.00   6
   7  -7   1  293.97   28.17   7
  -7  -7  -1  328.25   23.26   5
   7   7   1  282.90   20.84   4
  -7   7  -1  312.13   43.02   1
   7   7   1  274.54   28.25   3
   7  -7   1  295.57   23.88   4
   7  -7   1  327.49   22.36   6
   7   7   1  264.90   26.40   7
   8  -8  -1  246.49   22.29   4
  -8   8   1  232.76   40.41   1
   8  -8  -1  219.72   25.52   7
  -8  -8   1  322.01   23.52   5
   8   8  -1  223.06   22.91   7
   8  -8  -1  258.49   20.35   6
   8   8  -1  242.58   25.36   8
   8   8  -1  209.54   24.43   3
  -7   8   1  798.52   70.63   1
   7  -8  -1  669.87   41.65   6
   7  -8  -1  676.77   44.97   4
   7   8  -1  597.94   52.68   3
   7   8  -1  579.05   49.62   7
   7  -8  -1  647.04   52.84   7
  -7  -8   1  775.42   46.17   5
   7   8  -1  620.14   53.25   8
   6  -8  -1  225.47   17.62   6
   6   8  -1  191.32   21.12   3
   6   8  -1  218.95   20.14   7
   6   8  -1  217.19   22.24   8
  -6   8   1  274.81   32.75   1
   6  -8  -1  242.54   19.27   4
  -6  -8   1  242.05   15.94   2
  -6  -8   1  263.78   19.29   5
   6  -8  -1  227.84   22.18   7
   6   8  -1  240.50   15.99   4
   6  -8  -1  242.73   22.30   3
   5  -8  -1  322.30   23.30   4
   5  -8  -1  303.54   26.93   7
   5   8  -1  270.86   26.48   3
   5  -8  -1  326.20   27.18   3
   5  -8  -1  346.99   22.09   6
   5   8  -1  290.72   27.36   8
  -5   8   1  307.88   27.03   8
   5   8  -1  311.72   20.09   4
  -5   8   1  307.42   34.19   1
  -5  -8   1  318.82   19.85   2
  -5  -8   1  340.32   23.34   5
   5  -8  -1  325.35   20.57   2
  -5  -8   1  336.64   26.63   1
   5   8  -1  301.01   25.11   7
   4  -8  -1  931.75   54.94   5
  -4  -8   1  876.26   56.29   5
  -4  -8   1  933.50   50.27   2
   4  -8  -1  871.77   64.70   7
   4  -8  -1  918.60   51.94   6
   4  -8  -1  873.60   54.61   4
   4   8  -1  890.68   51.75   4
   4   8  -1  824.26   62.61   7
   4   8  -1  734.14   65.51   3
   4  -8  -1  910.36   50.82   2
   4  -8  -1  844.48   66.40   3
  -4   8   1  851.57   75.05   1
  -4   8   1  928.59   67.30   8
  -4  -8   1  928.39   49.09   6
  -4  -8   1  921.56   68.72   1
   4   8  -1  739.90   66.20   8
  -3   8   1  343.03   29.05   8
  -3  -8   1  318.16   20.13   2
   3   8  -1  278.91   26.58   8
   3   8  -1  310.43   24.52   7
   3  -8  -1  337.58   22.12   5
   3  -8  -1  325.22   21.09   6
   3   8  -1  343.04   20.01   4
  -3  -8   1  328.86   22.86   5
  -3  -8   1  345.71   26.75   1
  -3   8   1  336.42   27.99   3
   3  -8  -1  302.77   26.37   7
  -3  -8   1  358.78   19.55   6
   3  -8  -1  352.99   20.82   2
   3  -8  -1  315.91   22.09   4
  -3   8   1  283.16   30.04   1
   3   8  -1  292.17   26.08   3
   2   8  -1   92.53    7.26   7
   2  -8  -1   69.57    6.25   2
  -2   8   1   78.46   11.86   3
   2   8  -1   73.10    7.97   3
  -2   8   1   52.61    9.11   1
   2   8  -1   65.06    8.37   8
   2  -8  -1   77.91    6.79   5
  -2  -8   1   73.61    6.11   2
  -2   8   1   56.27   11.15   8
  -2  -8   1   74.84    5.66   6
  -2  -8   1   76.27    7.11   5
   2  -8  -1   61.14    6.41   4
  -2  -8   1   73.53    8.14   1
   2  -8  -1   69.16    6.33   6
   2  -8  -1   53.81    8.36   7
  -1   8   1   55.42    9.14   3
   1   8  -1   62.88    6.49   3
   1  -8  -1   59.03    5.37   6
   1   8  -1   46.61    6.97   8
  -1  -8   1   50.11    5.04   2
   1  -8  -1   54.09    5.41   4
  -1   8   1   60.06    7.11   7
  -1  -8   1   55.80    5.97   5
   1  -8  -1   73.46    6.16   5
  -1   8   1   76.82   11.68   8
   1   8  -1   54.30    6.68   1
  -1  -8   1   58.19    5.00   6
   1  -8  -1   56.08    5.43   2
  -1   8   1   39.66    6.69   1
   1   8  -1   71.28    5.98   7
   0  -8  -1  637.00   39.37   4
   0  -8  -1  606.25   40.84   5
   0  -8   1  622.24   37.26   6
   0  -8  -1  645.44   37.37   6
   0  -8  -1  632.72   37.19   2
   0   8   1  689.32   50.71   8
   0  -8   1  597.71   38.56   4
   0   8   1  732.89   46.59   7
   0   8  -1  670.21   51.70   1
   0   8  -1  688.32   48.84   8
   0  -8   1  589.02   37.22   2
   0  -8   1  609.56   41.11   5
  -1  -8  -1  384.05   23.38   2
   1   8   1  373.48   29.53   7
  -1   8  -1  452.12   32.39   8
  -1   8  -1  360.66   32.19   3
   1  -8   1  392.43   26.65   5
   1   8   1  411.70   31.13   3
  -1   8  -1  396.82   33.81   1
  -1  -8  -1  376.31   25.85   5
  -1  -8  -1  397.42   23.33   6
   1  -8   1  408.45   24.38   2
   1  -8   1  396.74   24.99   4
   1  -8   1  400.78   29.14   7
   1   8   1  371.87   24.35   4
   1  -8   1  383.96   24.22   6
   1   8   1  378.46   30.95   1
   1   8   1  459.26   32.29   8
   2   8   1    1.09    2.38   3
  -2  -8  -1   14.16    2.41   2
  -2   8  -1    2.68    2.75   3
   2   8   1    1.65    1.71   4
   2   8   1    5.39    2.67   7
  -2   8  -1    0.58    5.05   8
   2  -8   1    1.52    1.97   7
  -2   8  -1    2.96    3.14   1
  -2  -8  -1    0.48    1.54   5
  -2  -8  -1    1.19    1.13   6
   2  -8   1    2.23    2.02   2
   2  -8   1    1.40    1.52   6
   2  -8   1    0.96    2.36   5
   3  -8   1 1102.11   63.00   6
  -3  -8  -1 1074.77   60.76   6
   3  -8   1 1086.03   68.57   5
   3   8   1 1060.45   64.39   4
   3   8   1 1061.42   77.65   7
  -3   8  -1 1170.63   81.90   8
   3  -8   1 1100.31   79.46   3
   3  -8   1 1116.05   66.09   4
  -3  -8  -1 1073.76   67.80   5
   3  -8   1 1053.74   62.20   2
   3  -8   1 1108.50   77.56   7
   3   8   1 1055.59   81.17   3
   3   8   1 1119.71   81.77   8
  -3  -8  -1 1033.24   60.90   2
   4  -8   1 1546.67   84.45   6
  -4  -8  -1 1465.05   91.11   5
   4   8   1 1426.88  104.32   7
   4  -8   1 1523.13   88.90   4
   4   8   1 1420.02  109.20   8
   4  -8   1 1593.77   91.91   5
   4   8   1 1279.88   86.32   4
   4  -8   1 1478.82  104.59   7
   4  -8   1 1510.96   83.30   2
   4   8   1 1416.50  108.94   3
  -4  -8  -1 1507.95   81.94   2
   5  -8   1  401.43   25.79   2
   5  -8   1  397.73   33.13   7
   5   8   1  402.16   33.94   8
   5  -8   1  375.06   26.60   6
   5   8   1  406.77   34.32   3
  -5   8  -1  353.65   43.79   1
   5   8   1  380.26   32.44   7
  -5  -8  -1  440.06   28.11   5
   5   8   1  401.76   26.05   4
   5  -8   1  411.50   28.56   4
  -5  -8  -1  398.42   24.55   2
   5  -8   1  443.41   29.09   5
   5   8   1  413.02   24.40   6
   6   8   1    1.28    4.31   7
   6   8   1    3.60    5.22   3
  -6   8  -1    1.86   10.62   1
   6  -8   1    2.04    4.34   4
  -6  -8  -1    4.01    2.54   2
   6  -8   1    0.83    3.05   6
   6  -8   1    8.78    4.59   2
   6  -8   1    5.44    4.79   7
  -6  -8  -1    3.40    3.51   5
   6   8   1    2.96    5.30   8
   6   8   1    3.19    3.53   4
   7   8   1  174.43   19.85   3
  -7   8  -1  188.78   36.48   1
   7   8   1  147.77   18.06   7
   7  -8   1  173.28   16.21   6
   7   8   1  175.57   14.47   4
   7  -8   1  184.79   17.75   4
   7  -8   1  196.80   20.74   7
   8  -9  -1   14.67    8.63   4
   8  -9  -1   22.69    7.83   6
   8   9  -1   16.56    8.53   3
  -8  -9   1   25.26    8.54   5
  -7  -9   1   11.63    5.63   5
   7  -9  -1   24.73    7.41   6
   7   9  -1    4.62    5.55   3
   7   9  -1   20.96    7.45   8
  -7   9   1   19.74   14.28   1
   7   9  -1   17.09    6.47   7
   7  -9  -1   13.25    6.74   4
   7  -9  -1   18.81    7.99   7
   6   9  -1  202.06   20.29   8
   6  -9  -1  181.60   19.90   7
   6  -9  -1  189.59   17.30   4
   6   9  -1  192.48   17.94   7
  -6  -9   1  201.22   16.97   5
  -6   9   1  195.08   30.47   1
  -6  -9   1  238.72   14.85   2
   6   9  -1  170.45   18.97   3
   6  -9  -1  202.00   16.42   6
   5  -9  -1  171.37   13.44   6
   5  -9  -1  145.47   15.66   3
  -5   9   1  174.07   17.35   8
   5   9  -1  123.07   14.72   3
   5  -9  -1  186.19   13.07   2
  -5  -9   1  146.68   11.25   2
   5   9  -1  126.06   15.24   8
  -5  -9   1  125.03   12.82   5
  -5   9   1  142.59   22.73   1
   5   9  -1  161.40   14.26   7
   5  -9  -1  146.60   13.93   4
   5   9  -1  146.69   10.96   4
   5  -9  -1  152.57   16.11   7
   4   9  -1   22.29    4.93   7
   4  -9  -1   11.05    4.64   7
  -4  -9   1   20.38    3.81   2
  -4   9   1   21.29    7.19   8
  -4  -9   1   30.15    5.47   5
   4   9  -1   20.12    5.59   3
   4   9  -1   15.86    5.60   8
   4  -9  -1   20.53    4.73   2
  -4  -9   1   22.63    4.27   1
  -4   9   1   23.84    8.79   1
   4  -9  -1   20.57    4.84   6
   4  -9  -1   14.32    5.29   3
   4   9  -1   25.94    3.49   4
   4  -9  -1   16.30    4.71   4
  -4  -9   1   23.90    3.17   6
  -3   9   1  160.72   16.23   3
   3   9  -1  112.18   11.78   3
   3  -9  -1  113.04   10.13   4
   3  -9  -1   82.43    8.97   6
   3   9  -1  129.58    8.23   4
   3  -9  -1  102.74   12.15   7
  -3  -9   1  118.57    8.42   6
  -3  -9   1   95.09    9.77   5
   3  -9  -1  142.38   10.68   5
  -3   9   1  124.31   15.68   8
   3   9  -1  114.50   10.57   7
   3  -9  -1  132.13    9.79   2
  -3  -9   1  123.20   11.38   1
  -3   9   1  101.78   14.29   1
   3   9  -1   85.40   11.87   8
  -3  -9   1  116.92    8.80   2
  -2  -9   1   21.09    3.45   2
   2   9  -1   21.59    5.29   8
   2  -9  -1   36.09    4.66   6
  -2  -9   1   30.17    3.51   6
   2  -9  -1   24.66    3.97   2
  -2   9   1   20.03    5.67   1
  -2  -9   1   28.64    3.28   4
   2   9  -1   19.68    4.39   3
   2  -9  -1   20.17    3.89   5
  -2   9   1   36.15    9.31   3
   2  -9  -1   23.93    4.24   4
  -2   9   1   28.42    8.73   8
   2   9  -1   23.25    3.83   7
  -2  -9   1   30.81    4.80   5
   2  -9  -1   16.15    4.86   7
  -1   9   1  124.97   15.03   1
   1  -9  -1  157.26   11.72   4
  -1  -9   1  177.27   11.02   4
   1   9  -1  142.43   14.54   1
   1   9  -1  175.70   12.85   7
   1   9  -1  138.61   14.35   8
   1  -9  -1  178.25   12.29   5
  -1  -9   1  167.04   11.00   6
  -1   9   1  162.64   16.65   3
   1  -9  -1  163.84   11.30   2
   1  -9  -1  172.71   11.50   6
  -1  -9   1  176.21   11.45   2
  -1   9   1  192.66   14.76   7
  -1  -9   1  173.03   12.66   5
   1   9  -1  144.84   13.60   3
   0  -9  -1   18.87    3.35   4
   0  -9   1   16.27    3.60   5
   0  -9  -1   21.40    3.38   6
   0   9  -1   30.62    4.14   3
   0  -9  -1   22.29    3.65   2
   0   9   1   13.85    4.87   8
   0   9   1   16.59    3.50   7
   0   9   1   21.36    4.56   3
   0  -9  -1   26.76    4.16   5
   0  -9   1   16.15    2.80   4
   0   9  -1   15.00    4.03   8
   0   9  -1   16.05    3.77   1
   0   9   1   21.99    3.57   1
   0  -9   1   13.72    3.01   2
   1  -9   1   19.56    3.76   7
   1   9   1   27.96    4.68   7
   1   9   1   34.26    5.89   8
   1   9   1   24.98    4.79   3
  -1  -9  -1   19.95    3.32   2
  -1  -9  -1   20.84    3.17   6
   1  -9   1   24.86    3.80   4
   1   9   1   25.32    3.39   1
   1   9   1   17.30    3.17   4
  -1   9  -1   38.83    6.22   1
   1  -9   1   21.99    4.07   2
   1  -9   1   36.93    4.72   6
  -1  -9  -1   16.01    3.58   5
  -1   9  -1   36.96    6.53   8
  -1   9  -1   31.86    7.19   3
   1  -9   1   20.11    4.44   5
   2  -9   1  305.85   23.59   7
  -2  -9  -1  273.99   20.69   5
   2  -9   1  321.28   20.31   6
   2   9   1  305.14   19.50   4
   2  -9   1  300.55   21.99   5
   2   9   1  373.21   26.28   8
   2  -9   1  316.64   20.21   2
   2  -9   1  299.36   20.67   4
   2   9   1  250.73   24.56   3
   2   9   1  308.67   23.95   7
  -2   9  -1  284.48   28.28   1
  -2   9  -1  328.02   25.32   3
  -2  -9  -1  306.83   18.44   6
  -2  -9  -1  294.08   18.61   2
   3   9   1  249.37   22.63   3
   3   9   1  257.97   17.30   4
   3   9   1  296.56   23.36   8
   3   9   1  293.21   21.98   7
   3  -9   1  255.87   21.42   7
  -3   9  -1  233.40   27.08   1
  -3  -9  -1  236.23   18.31   5
   3  -9   1  257.91   18.99   4
   3  -9   1  285.39   18.45   2
  -3   9  -1  305.20   26.12   8
   3  -9   1  256.19   19.65   5
  -3  -9  -1  245.56   15.99   6
  -3  -9  -1  248.14   16.33   2
   3  -9   1  252.43   18.28   6
   4  -9   1   -1.55    2.68   2
   4  -9   1    9.62    4.09   6
  -4  -9  -1    1.47    1.76   6
  -4   9  -1   19.84    9.94   1
   4  -9   1    7.55    3.89   4
  -4  -9  -1    2.17    2.51   5
   4   9   1    0.57    3.59   3
   4   9   1    0.30    3.99   8
   4  -9   1    9.75    4.69   5
   4   9   1    3.97    2.69   4
  -4  -9  -1    3.51    2.30   2
   4   9   1    4.24    4.35   7
   4  -9   1    3.24    3.71   7
  -5  -9  -1   34.51    4.75   2
   5   9   1   51.06    8.63   8
   5   9   1   23.37    7.03   3
   5   9   1   24.63    6.73   7
   5  -9   1   27.42    7.48   7
  -5   9  -1   34.47   13.56   1
   5  -9   1   25.32    6.64   4
  -5  -9  -1   27.28    5.48   5
   5  -9   1   26.18    6.11   6
   5  -9   1   33.57    6.21   2
   5   9   1   45.56    5.65   4
   6   9   1  133.57   11.64   4
   6  -9   1  131.96   14.66   4
   6  -9   1  139.07   13.31   6
   6   9   1  135.44   15.03   7
   6   9   1  149.92   16.34   3
  -6  -9  -1  134.62   12.53   5
   6  -9   1  135.33   16.25   7
   6  -9   1  132.92   12.84   2
  -6  -9  -1  132.15   10.67   2
   6   9   1  134.52   15.75   8
  -6   9  -1  106.64   26.12   1
  -7  -9  -1   19.45    6.10   5
   7  -9   1   18.82    8.11   4
   7   9   1   22.65    8.81   3
   7   9   1   18.81    6.70   4
   7   9   1   18.92    7.89   7
  -7   9  -1   11.92   19.47   1
   7  -9   1   17.01    9.02   7
   7  -9   1   16.77    6.90   6
   7  10  -1  588.71   46.05   8
   7 -10  -1  552.88   46.13   7
   7  10  -1  496.29   42.30   7
   7 -10  -1  532.33   36.91   6
  -7 -10   1  595.44   39.43   5
  -7  10   1  507.03   59.85   1
   7 -10  -1  550.58   39.52   4
   7  10  -1  506.43   45.00   3
   6 -10  -1  212.26   18.73   4
   6 -10  -1  197.42   17.22   6
  -6 -10   1  213.63   17.70   5
   6 -10  -1  209.62   21.42   7
   6  10  -1  186.14   19.77   3
   6  10  -1  180.43   20.09   8
  -6  10   1  212.24   29.58   1
  -6 -10   1  228.46   15.21   2
   6  10  -1  193.06   18.40   7
  -5 -10   1   10.17    4.16   5
  -5 -10   1   13.62    3.83   2
   5 -10  -1   11.31    5.82   3
   5 -10  -1   13.09    4.94   2
   5 -10  -1   13.88    4.68   6
   5 -10  -1   13.98    5.94   7
   5 -10  -1   11.91    4.82   4
  -5  10   1    0.61    7.02   1
   5  10  -1   14.84    5.55   3
   5  10  -1    7.17    4.93   8
   5  10  -1    6.70    4.06   7
  -5  10   1   26.29    9.35   8
   4 -10  -1  358.81   34.71   7
  -4  10   1  493.73   40.23   8
   4 -10  -1  440.65   28.26   2
   4 -10  -1  418.26   28.52   6
  -4 -10   1  445.41   30.48   5
  -4  10   1  345.36   40.75   1
  -4 -10   1  434.91   26.85   2
   4  10  -1  482.24   36.53   8
   4 -10  -1  416.70   29.80   4
   4  10  -1  444.66   33.25   7
   4  10  -1  442.89   35.40   3
  -4 -10   1  499.30   26.29   6
   3 -10  -1  975.03   59.79   6
  -3 -10   1 1071.72   58.80   2
   3 -10  -1  937.28   62.80   4
   3 -10  -1 1043.35   75.60   7
  -3 -10   1 1011.62   65.32   5
  -3 -10   1  999.99   80.99   1
   3  10  -1 1034.90   77.76   8
   3 -10  -1 1070.80   65.50   5
   3  10  -1  947.10   76.45   3
  -3  10   1  945.13   82.68   8
   3  10  -1 1017.09   60.45   4
   3  10  -1 1083.32   72.98   7
   3 -10  -1 1057.07   59.56   2
  -3  10   1 1110.72   81.58   3
  -3 -10   1 1117.26   58.32   6
   2 -10  -1  770.53   46.51   5
  -2  10   1  694.89   59.98   3
   2 -10  -1  653.50   53.94   7
  -2  10   1  562.37   59.42   8
   2  10  -1  779.28   51.92   7
   2 -10  -1  775.57   45.18   4
  -2 -10   1  667.69   46.66   5
   2  10  -1  637.22   55.28   8
  -2 -10   1  807.74   42.40   2
  -2 -10   1  808.63   43.60   4
  -2  10   1  621.62   59.74   1
   2  10  -1  750.35   58.07   1
   2 -10  -1  661.24   42.51   6
  -2 -10   1  831.24   41.97   6
   2 -10  -1  819.43   42.78   2
   2  10  -1  705.57   54.59   3
  -1 -10   1  787.14   49.68   5
   1 -10  -1  747.48   49.12   5
   1 -10  -1  763.35   45.00   6
  -1  10   1  885.78   56.90   7
  -1 -10   1  812.20   46.39   4
   1 -10  -1  760.26   47.21   4
  -1 -10   1  819.93   45.11   2
   1  10  -1  708.46   57.40   3
  -1  10   1  896.90   61.31   3
   1 -10  -1  765.01   44.80   2
  -1 -10   1  835.23   44.85   6
   1  10  -1  824.49   54.69   7
   1  10  -1  734.23   61.55   1
  -1  10   1  722.11   62.26   8
  -1  10   1  659.98   62.25   1
   1  10  -1  739.81   58.67   8
   0  10   1  427.89   32.13   8
   0 -10  -1  366.53   22.95   6
   0 -10   1  345.10   23.04   2
   0 -10  -1  359.46   22.91   2
   0 -10   1  343.37   22.92   6
   0  10   1  346.55   30.55   1
   0 -10   1  334.71   23.38   4
   0  10  -1  372.53   31.06   1
   0  10  -1  409.46   30.01   8
   0 -10  -1  369.31   23.84   4
   0  10   1  389.80   27.91   7
   0 -10  -1  359.21   25.15   5
   0 -10   1  366.34   25.47   5
   0  10   1  449.37   30.31   3
   1  10   1  162.55   14.61   7
  -1 -10  -1  171.71   13.40   5
   1 -10   1  174.85   14.76   7
   1  10   1  181.20   16.59   8
   1 -10   1  162.66   12.64   4
   1  10   1  207.54   15.80   3
  -1  10  -1  210.46   17.23   8
  -1  10  -1  188.71   17.12   1
  -1  10  -1  158.35   17.71   3
  -1 -10  -1  138.12   11.68   2
   1 -10   1  161.81   12.51   6
   1 -10   1  167.01   12.84   2
   1 -10   1  173.91   14.11   5
  -1 -10  -1  182.02   12.09   6
   2  10   1  116.20   12.45   3
  -2 -10  -1  136.40    9.26   6
   2 -10   1  138.85   12.48   5
   2 -10   1  135.63   10.88   2
  -2  10  -1   93.51   16.05   8
   2  10   1  164.25   12.68   7
   2 -10   1  129.93   10.87   4
  -2 -10  -1  119.85    9.38   2
   2 -10   1  131.50   12.13   7
   2  10   1  137.43   13.25   8
  -2  10  -1  121.33   14.63   1
   2 -10   1  118.20   10.50   6
  -2  10  -1  135.91   15.69   3
  -2 -10  -1  110.82   10.37   5
   2  10   1  131.39    9.61   4
  -3 -10  -1 1243.11   81.81   5
  -3  10  -1 1275.13  101.92   8
  -3  10  -1 1364.85  108.20   1
   3 -10   1 1368.02   75.99   2
  -3 -10  -1 1141.56   73.12   6
   3  10   1 1221.87   97.23   3
   3  10   1 1338.48   77.62   4
   3 -10   1 1350.80   76.35   6
   3 -10   1 1332.24   83.89   5
   3 -10   1 1397.13   79.97   4
   3  10   1 1263.11   93.15   7
  -3 -10  -1 1293.89   73.69   2
   3 -10   1 1324.33   93.49   7
   3  10   1 1503.54   98.50   8
   4 -10   1 1270.84   75.12   2
   4  10   1 1313.38   96.98   3
   4 -10   1 1302.09   76.06   6
  -4 -10  -1 1190.86   72.70   2
  -4 -10  -1 1297.88   72.53   6
   4 -10   1 1377.64   83.31   5
   4 -10   1 1303.64   93.22   7
   4  10   1 1364.14   97.30   8
   4  10   1 1244.39   92.59   7
  -4 -10  -1 1353.44   81.43   5
  -4  10  -1 1091.64  107.78   1
   4  10   1 1320.23   76.89   4
   4 -10   1 1369.10   79.91   4
   5  10   1  509.62   39.15   8
   5 -10   1  445.06   31.48   6
  -5 -10  -1  452.11   28.36   2
   5 -10   1  474.62   38.29   7
   5  10   1  475.49   37.31   7
   5  10   1  461.35   38.85   3
  -5 -10  -1  460.17   32.15   5
   5 -10   1  518.39   33.70   4
   5  10   1  467.79   29.96   4
   5 -10   1  494.60   30.98   2
  -5  10  -1  366.14   46.61   1
  -5 -10  -1  466.98   27.91   6
   6 -10   1    3.98    5.37   4
   6  10   1    2.36    5.16   3
   6  10   1    1.57    4.24   4
  -6  10  -1    1.20   10.24   1
   6 -10   1   -1.64    3.86   6
   6  10   1    3.37    5.40   8
  -6 -10  -1    3.13    2.96   2
  -6 -10  -1    2.21    3.72   5
   6 -10   1    4.33    5.84   2
   6  10   1   -2.11    4.54   7
   7 -11  -1    7.98    7.01   6
   7 -11  -1    6.13    6.35   7
   7 -11  -1    5.94    6.87   4
   7  11  -1    2.40    6.36   8
  -7  11   1   -3.30   10.14   1
   7  11  -1    4.64    6.10   3
   7  11  -1    4.33    5.90   7
  -7 -11   1    4.79    5.43   5
   6  11  -1   26.85    7.73   8
  -6 -11   1   27.81    6.51   5
  -6 -11   1   27.46    5.78   2
   6 -11  -1   25.36    7.30   4
   6 -11  -1   39.27    8.44   6
   6  11  -1   29.14    7.74   3
  -6  11   1   15.46   11.90   1
   6 -11  -1   19.84    7.66   7
   6  11  -1   20.95    6.62   7
   5 -11  -1  475.86   33.38   4
  -5 -11   1  514.69   29.44   2
   5  11  -1  465.20   36.20   7
   5  11  -1  457.75   38.94   8
  -5 -11   1  446.86   32.88   5
   5 -11  -1  528.92   31.89   2
  -5  11   1  394.79   46.13   1
  -5  11   1  521.31   44.49   8
   5 -11  -1  452.96   31.63   6
   5 -11  -1  470.53   39.03   7
   5  11  -1  449.71   38.35   3
  -4  11   1 2366.00  171.37   8
   4 -11  -1 2318.50  126.80   2
   4 -11  -1 2073.53  158.86   7
  -4  11   1 1989.92  179.39   1
   4 -11  -1 2089.00  126.93   6
   4  11  -1 2248.42  156.40   7
  -4 -11   1 2374.60  125.10   2
  -4 -11   1 2356.82  139.09   5
   4 -11  -1 2099.82  133.63   4
  -4 -11   1 2356.50  124.48   6
   4  11  -1 2384.00  165.41   8
   4  11  -1 2233.78  163.82   3
  -3  11   1 1556.13  137.14   1
  -3 -11   1 1892.76   95.72   6
   3  11  -1 1634.74  126.71   8
   3 -11  -1 1472.72  121.92   7
   3 -11  -1 1769.79   97.67   6
  -3  11   1 1424.13  132.36   8
   3 -11  -1 1670.63  102.61   4
   3 -11  -1 1788.44  107.16   5
  -3  11   1 1772.78  131.67   3
  -3 -11   1 1739.01  106.82   5
   3 -11  -1 1765.43   97.08   2
   3  11  -1 1761.02  125.78   3
   3  11  -1 1813.06  119.93   7
  -3 -11   1 1874.66   96.35   2
  -2 -11   1  223.43   13.78   6
   2  11  -1  211.29   18.63   1
  -2 -11   1  217.98   14.27   2
  -2  11   1  162.85   22.75   3
   2 -11  -1  220.38   14.58   2
  -2 -11   1  257.71   14.20   4
  -2 -11   1  217.96   15.97   5
  -2  11   1  183.77   20.45   1
   2 -11  -1  221.00   19.23   7
   2 -11  -1  219.66   14.75   6
   2  11  -1  193.48   16.48   7
   2 -11  -1  236.97   15.89   5
   2  11  -1  188.28   18.77   8
   2  11  -1  181.34   17.57   3
   2 -11  -1  168.11   14.93   4
  -1 -11   1 1839.17  101.34   2
   1  11  -1 1662.87  132.45   8
  -1  11   1 1694.65  141.48   1
  -1 -11   1 1919.53  105.93   4
  -1 -11   1 1823.12  111.93   5
   1  11  -1 1745.09  140.38   1
  -1  11   1 2055.82  137.43   8
   1  11  -1 1763.07  125.16   7
  -1  11   1 1917.93  127.23   7
   1 -11  -1 1770.47  101.07   2
   1  11  -1 1810.70  131.16   3
   1 -11  -1 1774.21  106.66   4
   1 -11  -1 1876.88  111.53   5
  -1 -11   1 1838.91  101.10   6
   1 -11  -1 1740.70  101.25   6
   0 -11   1 5011.77  294.89   4
   0 -11  -1 5119.66  309.17   5
   0 -11  -1 4574.63  279.64   6
   0 -11   1 5101.00  309.51   5
   0  11   1 5873.93  366.39   3
   0 -11  -1 5026.56  279.47   2
   0  11   1 5171.99  350.51   7
   0  11  -1 4872.82  391.29   1
   0 -11  -1 5204.35  295.22   4
   0  11  -1 5531.33  367.57   8
   0 -11   1 4925.84  279.81   2
   0 -11   1 4812.98  280.11   6
  -1 -11  -1 3125.00  167.93   4
  -1 -11  -1 2767.43  158.90   2
  -1 -11  -1 2759.11  175.80   5
   1  11   1 2899.40  198.90   7
  -1 -11  -1 2504.69  158.75   6
   1 -11   1 2943.63  176.66   5
  -1  11  -1 3235.80  223.34   1
   1 -11   1 2752.29  159.59   2
   1 -11   1 2764.99  167.77   4
   1 -11   1 2671.53  198.89   7
   1  11   1 3342.60  207.85   3
   1 -11   1 2732.43  159.79   6
   2 -11   1  469.22   33.08   5
   2  11   1  474.48   36.82   3
   2 -11   1  470.53   29.93   2
  -2  11  -1  502.04   41.11   1
  -2  11  -1  409.00   40.49   8
   2  11   1  437.71   34.97   7
   2 -11   1  459.80   35.28   7
   2  11   1  517.05   37.72   8
   2  11   1  458.33   28.98   4
  -2 -11  -1  444.86   31.28   5
   2 -11   1  441.99   29.61   6
  -2 -11  -1  469.09   28.02   6
   2 -11   1  479.62   30.74   4
  -2 -11  -1  487.67   28.39   2
  -3 -11  -1   62.60    5.72   6
   3  11   1   58.42    8.64   8
  -3  11  -1   50.28   11.26   1
   3 -11   1   55.61    8.19   6
   3 -11   1   75.97   10.37   5
  -3  11  -1   64.70   16.52   8
   3 -11   1   50.47    7.75   4
   3  11   1   53.93    8.55   3
   3  11   1   62.46    8.50   7
  -3 -11  -1   81.84    6.84   2
   3 -11   1   77.65    9.02   2
  -4 -11  -1   78.05    7.62   2
  -4 -11  -1   85.24    7.38   6
   4  11   1   92.11    8.47   4
  -4 -11  -1   88.18    9.24   5
   4 -11   1   85.52   10.78   6
   4  11   1   88.59   11.02   8
   4  11   1  108.21   12.11   3
   4 -11   1   96.73   12.81   5
   4 -11   1   96.64   10.82   2
   4  11   1  102.85   11.10   7
  -4  11  -1  114.77   18.39   1
   4 -11   1   86.42   10.53   4
   5  11   1  132.35   10.90   4
   5  11   1  139.79   14.77   8
  -5  11  -1  123.50   22.23   1
  -5 -11  -1  135.94   10.54   2
  -5 -11  -1  123.78    9.83   6
   5  11   1  127.65   14.73   3
  -5 -11  -1  134.00   12.31   5
   5 -11   1  135.46   13.27   2
   5  11   1  122.65   13.93   7
   5 -11   1  113.46   13.69   6
   5 -11   1  126.73   13.55   4
   6  11   1  106.27   14.12   7
   6  11   1  122.61   15.11   3
  -6 -11  -1  118.31   10.44   2
   6 -11   1  133.66   15.35   4
  -6 -11  -1  120.10   12.26   5
   6 -11   1  134.76   14.65   2
   6  11   1  144.85   15.01   8
  -6  11  -1  105.20   24.40   1
   6 -11   1  100.95   13.97   6
   7  12  -1  123.85   16.41   3
   7 -12  -1  114.05   16.03   6
  -6 -12   1  204.37   14.29   2
   6  12  -1  157.37   17.80   3
  -6 -12   1  168.28   15.67   5
   6 -12  -1  136.80   18.48   7
   6  12  -1  172.99   18.64   8
   6 -12  -1  183.15   16.97   6
  -6  12   1  193.95   28.83   1
   6 -12  -1  177.04   17.57   4
   6  12  -1  174.27   17.08   7
   5 -12  -1   -1.35    3.96   7
  -5 -12   1    0.86    2.60   2
   5  12  -1   -3.12    3.98   3
  -5  12   1    4.35   14.31   8
  -5  12   1   -1.50    6.93   1
  -5 -12   1   -0.64    3.19   5
   5 -12  -1    2.77    5.49   2
   5 -12  -1   -0.25    3.45   4
   5  12  -1    0.97    4.09   8
   5 -12  -1   -1.14    3.39   6
   5  12  -1   -0.66    3.97   7
  -4 -12   1   15.37    3.92   2
  -4  12   1   10.35    7.65   1
   4  12  -1   19.83    5.88   3
   4 -12  -1   19.28    5.26   6
  -4  12   1   16.61   12.56   8
   4 -12  -1   14.03    5.84   7
   4 -12  -1   18.96    5.63   2
   4  12  -1   19.19    5.01   7
   4 -12  -1   14.29    4.96   4
   4  12  -1   14.29    5.30   8
  -3  12   1  318.04   32.37   3
  -3  12   1  298.02   29.61   1
   3 -12  -1  305.44   20.30   2
  -3  12   1  214.32   31.08   8
  -3 -12   1  302.76   19.25   2
   3  12  -1  276.18   25.56   8
   3 -12  -1  287.26   21.25   4
   3 -12  -1  277.97   20.22   6
  -3 -12   1  329.32   22.10   5
   3  12  -1  285.93   23.20   7
  -3 -12   1  337.14   18.89   6
   3  12  -1  298.10   25.01   3
   3 -12  -1  293.47   22.77   5
   2 -12  -1 1936.75  108.84   5
  -2 -12   1 1845.89   98.54   2
   2 -12  -1 1813.15  104.35   4
  -2 -12   1 1845.53   98.01   6
   2  12  -1 1550.09  121.74   7
   2 -12  -1 1801.40   98.69   2
  -2  12   1 1751.92  138.97   1
   2  12  -1 1582.50  127.62   3
   2  12  -1 1645.93  129.11   8
  -2 -12   1 1835.14  109.09   5
   2 -12  -1 1754.12  124.77   7
   2 -12  -1 1816.22   99.08   6
   2  12  -1 1688.69  136.24   1
  -2  12   1 1771.30  133.73   3
   1 -12  -1 1061.11   62.13   5
   1 -12  -1  850.48   59.06   4
  -1  12   1 1007.41   70.72   7
   1 -12  -1  996.87   56.59   2
  -1 -12   1  958.70   56.21   6
   1  12  -1  964.45   77.43   1
  -1 -12   1  915.47   56.39   2
  -1 -12   1 1018.31   58.56   4
   1  12  -1  942.52   73.66   8
   1  12  -1  995.58   72.48   3
  -1  12   1  961.87   78.72   1
   1 -12  -1  981.66   56.58   6
  -1 -12   1  999.39   62.46   5
  -1  12   1 1200.69   79.10   8
   0  12   1  402.85   30.36   7
   0 -12   1  424.37   28.17   5
   0  12  -1  394.44   33.91   1
   0 -12   1  395.55   25.35   6
   0 -12  -1  419.68   27.67   5
   0  12   1  476.70   33.01   3
   0 -12   1  414.99   26.02   4
   0 -12   1  398.92   25.53   2
   0  12  -1  409.14   32.69   8
   0 -12  -1  385.00   24.91   6
   0 -12  -1  405.53   25.99   4
   0 -12  -1  364.17   24.85   2
   1 -12   1  128.13   11.54   2
   1  12   1  138.62   12.78   7
   1  12   1  172.62   14.10   3
  -1 -12  -1  149.63   12.38   5
  -1 -12  -1  135.51   10.76   6
   1 -12   1  146.46   11.67   4
   1  12   1  170.70   15.65   8
  -1  12  -1  141.67   14.88   1
   1 -12   1  141.66   11.59   6
  -1 -12  -1  138.42   10.94   2
   1 -12   1  146.83   13.16   5
  -1 -12  -1  154.31   11.52   4
   2 -12   1  526.84   34.64   6
  -2 -12  -1  575.27   37.22   5
  -2  12  -1  577.29   47.66   1
   2  12   1  604.30   44.06   8
   2 -12   1  547.22   34.86   2
   2  12   1  606.69   43.21   3
  -2  12  -1  613.81   48.19   8
  -2 -12  -1  524.33   33.21   2
   2 -12   1  566.68   38.75   5
   2  12   1  501.65   40.87   7
  -2 -12  -1  522.24   32.88   6
   2 -12   1  498.93   35.51   4
   3 -12   1  417.62   29.37   6
   3  12   1  411.38   35.44   3
  -3  12  -1  485.31   41.51   1
   3  12   1  473.86   34.48   7
   3 -12   1  422.56   29.45   2
  -3 -12  -1  450.20   26.89   6
  -3 -12  -1  427.91   27.22   2
  -3 -12  -1  405.63   30.26   5
   3 -12   1  399.72   29.91   4
   3 -12   1  479.83   33.89   5
   3  12   1  464.43   27.94   4
   3  12   1  473.73   36.33   8
  -4 -12  -1  331.51   24.30   5
  -4 -12  -1  318.44   20.71   6
  -4 -12  -1  329.31   21.55   2
   4  12   1  343.94   28.65   8
   4 -12   1  312.10   24.19   6
   4  12   1  347.41   22.14   4
  -4  12  -1  363.96   35.41   1
   4 -12   1  294.05   24.50   4
   4 -12   1  369.82   25.13   2
   4  12   1  326.45   28.63   3
   4  12   1  339.83   27.46   7
   5 -12   1   48.01    9.51   4
   5  12   1   51.13    9.65   3
   5 -12   1   39.34    8.63   6
   5  12   1   56.42    9.23   8
  -5 -12  -1   56.92    6.69   2
  -5  12  -1   53.22   14.67   1
   5 -12   1   60.56   10.20   2
   5  12   1   45.24    8.81   7
  -5 -12  -1   38.14    6.98   5
   6  12   1   29.36    7.92   8
   6 -12   1   22.85   10.50   2
  -6 -12  -1   24.71    6.68   5
  -6  12  -1   19.42   13.74   1
   6  12   1   28.11    8.82   7
   6  12   1   28.53    8.82   3
   6 -12   1   31.44    9.60   4
   6 -12   1   14.64    7.97   6
  -6 -12  -1   33.51    5.90   2
   6  13  -1   55.55   10.28   3
   6 -13  -1   56.25   10.99   6
   6 -13  -1   41.37    9.53   4
   6  13  -1   47.77    9.58   7
   6  13  -1   47.94    9.97   8
  -6 -13   1   57.65    7.60   2
   6 -13  -1   30.18   10.43   7
  -6  13   1   49.54   16.89   1
  -6 -13   1   55.35    8.62   5
   5  13  -1  152.91   15.39   3
   5 -13  -1  127.20   15.98   7
   5 -13  -1  145.95   14.82   2
  -5 -13   1  126.44   10.96   2
   5 -13  -1  130.05   13.93   4
   5 -13  -1  127.62   14.00   6
   5  13  -1  131.44   14.14   7
  -5 -13   1  136.29   12.69   5
   5  13  -1  120.55   14.46   8
  -5  13   1  145.52   21.91   1
   4 -13  -1   -1.23    3.35   4
  -4 -13   1    0.93    2.88   5
   4  13  -1    2.60    3.86   3
   4 -13  -1    8.17    4.59   2
   4 -13  -1    1.83    3.78   7
  -4 -13   1    2.32    2.49   2
  -4  13   1   -1.12    6.00   1
   4 -13  -1    4.48    3.95   6
  -4  13   1    2.25   11.84   8
   4  13  -1    6.08    4.78   7
   4  13  -1    1.59    3.72   8
  -3 -13   1  196.13   13.69   2
   3 -13  -1  199.03   14.81   2
   3  13  -1  173.02   17.98   8
   3 -13  -1  203.86   15.64   4
   3 -13  -1  193.93   18.84   7
  -3 -13   1  206.04   13.17   6
  -3  13   1  147.40   25.55   8
   3  13  -1  177.68   17.31   3
   3 -13  -1  186.11   14.62   6
  -3  13   1  201.63   21.79   1
  -3  13   1  196.82   25.64   3
  -3 -13   1  201.69   15.61   5
   2 -13  -1  113.81   13.34   7
  -2 -13   1  134.09   11.29   5
  -2  13   1  135.68   15.06   1
   2 -13  -1  110.92   11.24   5
   2  13  -1  107.19   12.71   8
  -2 -13   1  124.38    9.47   6
   2  13  -1  126.23   12.35   3
  -2  13   1  164.96   19.45   3
   2 -13  -1  130.09   10.41   6
  -2 -13   1  141.65   10.41   2
   2 -13  -1  113.40   10.06   2
  -2  13   1  152.47   20.07   8
   2 -13  -1  126.52   11.00   4
  -1  13   1  115.08   12.54   3
   1 -13  -1   68.78    7.44   2
   1 -13  -1   89.21    7.75   6
   1 -13  -1   71.75    7.63   4
  -1  13   1  110.27   13.84   8
  -1 -13   1   87.96    7.57   6
   1  13  -1   79.32    8.91   3
  -1  13   1   89.55    9.80   7
  -1 -13   1   83.28    8.64   5
   1  13  -1   79.07    9.10   1
   1  13  -1   79.61    9.61   8
   1 -13  -1   89.85    8.61   5
  -1 -13   1  112.64    8.42   2
   0  13  -1  298.00   24.60   8
   0 -13   1  274.57   19.01   6
   0 -13   1  282.69   19.25   4
   0  13   1  310.08   22.59   7
   0 -13   1  280.05   20.87   5
   0  13   1  297.03   24.31   3
   0  13  -1  283.33   25.10   1
   0  13  -1  349.72   24.45   3
   0 -13  -1  269.25   18.62   2
   0 -13  -1  273.46   19.20   4
   0 -13   1  273.28   19.14   2
   0  13   1  357.74   27.53   8
   0 -13  -1  258.18   20.30   5
   0 -13  -1  264.67   18.48   6
   1  13   1    6.96    4.65   8
   1  13   1    8.01    3.12   7
  -1 -13  -1    4.72    2.66   4
  -1 -13  -1    4.82    2.65   2
   1 -13   1    6.85    3.02   6
   1  13   1    3.92    3.21   3
   1 -13   1    4.51    3.31   2
   1 -13   1    6.76    3.35   4
  -1  13  -1   13.93    4.54   1
   1 -13   1    4.60    3.76   5
  -1  13  -1   11.34    5.59   8
  -1 -13  -1    5.06    2.42   6
  -1 -13  -1    3.76    2.96   5
  -2  13  -1  190.29   18.69   1
   2 -13   1  183.53   16.20   5
   2  13   1  174.22   15.78   3
  -2  13  -1  201.23   21.45   8
   2 -13   1  160.18   13.73   6
  -2 -13  -1  160.15   12.71   2
   2  13   1  156.86   14.81   7
   2  13   1  175.54   16.75   8
  -2 -13  -1  174.54   12.62   6
   2 -13   1  177.41   14.11   4
   2 -13   1  149.35   13.77   2
  -3 -13  -1  287.31   18.88   6
   3  13   1  298.31   24.04   7
   3 -13   1  266.04   21.08   6
   3 -13   1  295.53   21.86   2
   3 -13   1  288.69   21.93   4
   3  13   1  325.89   25.74   8
  -3  13  -1  305.24   29.33   1
  -3 -13  -1  264.29   19.18   2
   3  13   1  286.26   24.75   3
  -3 -13  -1  266.26   21.50   5
   3  13   1  289.56   19.37   4
   3 -13   1  313.44   25.67   5
   4 -13   1   -1.38    3.82   4
  -4  13  -1   -1.22    5.31   1
   4  13   1    2.31    3.79   7
   4 -13   1    3.26    3.73   6
   4  13   1    0.88    3.69   3
  -4 -13  -1    2.34    3.36   5
  -4 -13  -1   -0.23    2.18   6
   4  13   1    0.04    3.47   8
   4 -13   1    3.41    5.58   2
  -4 -13  -1   -0.09    2.59   2
   5 -13   1  103.25   13.62   4
  -5  13  -1  101.64   19.17   1
  -5 -13  -1  109.57   10.14   2
   5  13   1  118.73   13.61   7
   5  13   1  104.43   13.17   8
   5 -13   1  103.36   13.97   6
   5 -13   1  126.55   14.94   2
   5  13   1  103.23   13.20   3
  -5 -13  -1  104.99   11.38   5
   6 -14  -1   43.79   10.26   4
   6  14  -1   43.44   10.12   8
  -6 -14   1   51.46    8.94   5
   6  14  -1   60.20   11.14   3
  -6 -14   1   48.08    7.45   2
   6 -14  -1   50.64   11.67   6
  -5 -14   1    7.78    4.53   5
   5 -14  -1    0.45    4.54   4
   5 -14  -1   -3.04    5.59   2
   5 -14  -1    6.20    5.39   6
  -5  14   1    1.40    7.53   1
   5  14  -1   11.81    5.92   3
  -5 -14   1    3.60    3.37   2
   5  14  -1   12.43    6.30   8
   4  14  -1   61.21    9.07   3
  -4  14   1   72.60   13.70   1
   4 -14  -1   61.59   10.80   7
   4 -14  -1   63.89    9.07   2
   4 -14  -1   61.43    8.84   4
   4  14  -1   48.85    8.86   8
   4 -14  -1   61.78    9.00   6
  -4  14   1   42.68   18.31   8
  -4 -14   1   64.28    8.30   5
  -4 -14   1   50.86    6.31   2
   3 -14  -1  127.24   11.08   2
  -3  14   1  109.86   21.15   8
   3 -14  -1  131.10   11.64   4
  -3 -14   1   99.70   10.66   5
  -3  14   1  132.25   16.53   1
   3  14  -1  113.03   13.07   8
   3 -14  -1  114.32   14.03   7
   3 -14  -1  132.12   10.98   6
   3  14  -1  104.88   12.14   3
  -3 -14   1  127.42    9.97   2
  -3 -14   1  123.75    9.30   6
   2  14  -1  288.80   24.58   3
   2 -14  -1  315.53   21.99   5
   2 -14  -1  317.45   25.79   7
   2  14  -1  277.65   25.43   8
   2 -14  -1  298.51   20.15   2
  -2  14   1  387.52   32.06   3
  -2 -14   1  267.03   21.51   5
  -2 -14   1  291.79   19.74   2
  -2  14   1  353.77   32.31   8
   2 -14  -1  322.41   21.27   4
  -2 -14   1  306.95   19.36   6
   2 -14  -1  292.57   20.10   6
   1 -14  -1  272.38   17.53   6
   1  14  -1  258.83   22.26   8
   1 -14  -1  264.30   18.76   5
   1 -14  -1  255.71   17.86   4
   1 -14  -1  252.37   17.27   2
  -1 -14   1  246.42   16.96   6
  -1 -14   1  223.99   17.04   2
  -1 -14   1  265.42   19.10   5
  -1  14   1  331.06   27.14   8
   1  14  -1  246.94   20.97   3
   0 -14  -1  146.61   11.79   6
   0 -14   1  164.27   12.58   6
   0  14   1  164.35   14.34   7
   0 -14   1  175.16   12.95   4
   0  14  -1  181.71   16.51   8
   0 -14  -1  154.92   13.34   5
   0  14  -1  157.96   16.02   1
   0  14  -1  208.10   16.57   3
   0 -14   1  165.89   14.04   5
   0 -14  -1  164.20   12.46   4
   0 -14  -1  155.95   12.17   2
   0 -14   1  164.00   12.82   2
   0  14   1  194.66   16.39   3
   1 -14   1    5.60    3.46   2
  -1 -14  -1    7.35    2.74   6
   1  14   1    7.31    4.93   8
   1 -14   1    8.05    4.12   5
   1 -14   1    4.48    2.87   6
  -1  14  -1    8.19    4.30   1
   1  14   1    8.61    3.59   3
  -1 -14  -1    7.39    3.05   4
   1 -14   1    5.70    3.43   4
  -1  14  -1    5.54    5.32   8
  -1 -14  -1    3.49    3.39   5
  -1 -14  -1    4.71    2.63   2
   1  14   1    5.71    2.98   7
   2 -14   1   63.16    7.85   4
  -2 -14  -1   55.38    6.60   4
   2  14   1   57.09    8.62   8
   2  14   1   48.60    7.29   3
  -2  14  -1   71.87   13.10   8
  -2  14  -1   53.73    9.48   1
  -2 -14  -1   47.27    6.03   6
  -2 -14  -1   47.51    7.00   5
   2 -14   1   46.33    7.51   6
   2 -14   1   39.35    8.26   5
   2  14   1   40.42    6.44   7
  -2 -14  -1   41.73    5.97   2
   2 -14   1   49.84    7.80   2
  -3 -14  -1  168.80   15.93   5
   3  14   1  211.05   18.80   8
  -3  14  -1  199.00   21.59   1
   3  14   1  188.20   18.00   3
   3 -14   1  196.82   16.42   4
  -3 -14  -1  177.91   14.16   2
   3 -14   1  200.62   16.87   2
   3 -14   1  196.46   21.61   5
  -3 -14  -1  212.80   14.31   6
   3  14   1  190.71   17.36   7
   3 -14   1  174.99   15.86   6
   4  14   1  171.14   17.82   3
   4 -14   1  163.55   16.38   4
  -4  14  -1  195.50   22.54   1
  -4 -14  -1  176.15   16.19   5
  -4 -14  -1  191.15   14.37   2
   4  14   1  177.25   17.25   7
   4  14   1  202.95   18.47   8
   4 -14   1  168.71   16.45   6
  -4 -14  -1  206.21   14.13   6
   4 -14   1  187.98   17.67   2
   5 -14   1   65.66   11.79   4
  -5 -14  -1   71.62    8.66   2
   5  14   1   79.42   11.70   7
  -5 -14  -1   71.44   10.32   5
   5 -14   1   80.39   13.97   2
   5  14   1   59.50   10.94   3
  -5  14  -1   77.17   16.69   1
   5 -14   1   67.38   12.27   6
   5  14   1   84.25   11.43   8
   5  15  -1  518.94   44.42   3
   5 -15  -1  517.45   36.94   6
  -5 -15   1  571.58   34.01   2
   5 -15  -1  501.86   37.79   2
   5  15  -1  529.87   45.04   8
  -5  15   1  659.58   54.18   1
  -5 -15   1  550.45   38.22   5
   5 -15  -1  582.46   38.91   4
   4 -15  -1  320.19   22.42   2
   4  15  -1  283.47   25.91   8
  -4 -15   1  307.17   19.83   2
  -4  15   1  351.28   32.25   1
   4  15  -1  260.81   25.03   3
   4 -15  -1  296.15   22.41   4
   4 -15  -1  310.17   22.08   6
  -4  15   1  185.13   35.50   8
  -4 -15   1  299.73   22.36   5
  -3 -15   1   54.63    7.62   5
   3  15  -1   52.16    8.25   3
   3 -15  -1   69.56    8.42   4
   3  15  -1   68.78    9.57   8
  -3  15   1   71.61   18.02   8
   3 -15  -1   65.10    8.16   6
  -3 -15   1   59.96    6.83   2
   3 -15  -1   65.51    8.09   2
   2  15  -1   43.69    6.66   3
  -2 -15   1   54.49    5.81   6
   2  15  -1   39.36    7.32   8
   2 -15  -1   44.40    6.42   2
  -2 -15   1   41.60    5.85   2
   2 -15  -1   55.09    6.76   6
   2 -15  -1   45.39    6.55   4
  -2  15   1   70.39   13.66   3
   2 -15  -1   51.70    7.30   5
  -2  15   1   60.34   13.58   8
  -2 -15   1   51.60    6.93   5
  -1 -15   1   86.41    8.37   2
   1  15  -1   94.01   10.56   8
  -1 -15   1   84.39    9.02   5
  -1 -15   1   91.28    8.25   6
   1 -15  -1   90.38    8.98   5
   1 -15  -1   85.58    8.51   4
   1 -15  -1   84.56    8.25   2
   1  15  -1   91.41    9.80   3
  -1  15   1  136.89   14.14   3
   1 -15  -1   80.87    7.90   6
  -1  15   1  113.80   15.00   8
   0 -15   1  166.43   13.71   5
   0  15   1  180.23   15.78   3
   0 -15  -1  140.85   11.48   6
   0 -15  -1  135.92   11.66   2
   0  15   1  165.43   14.25   7
   0 -15  -1  145.91   11.91   4
   0  15  -1  167.85   15.85   8
   0 -15   1  151.98   12.15   6
   0 -15   1  162.71   12.63   2
   0 -15  -1  144.60   12.63   5
   0  15   1  196.73   18.41   8
   1 -15   1  797.77   46.98   2
   1  15   1  675.54   55.23   7
  -1 -15  -1  778.55   47.40   4
  -1 -15  -1  705.83   45.16   6
   1  15   1  875.80   61.50   8
  -1 -15  -1  707.14   45.33   2
   1 -15   1  818.98   47.03   6
  -1  15  -1  796.06   63.44   1
   1  15   1  838.12   58.93   3
  -1 -15  -1  749.33   50.26   5
   1 -15   1  850.60   51.90   5
   2  15   1  683.81   51.70   3
   2 -15   1  694.07   47.06   5
  -2 -15  -1  619.73   40.15   2
   2 -15   1  678.01   42.48   2
   2  15   1  734.54   53.62   8
   2  15   1  641.42   49.03   7
  -2 -15  -1  638.91   39.96   6
   2 -15   1  688.38   42.30   6
  -2 -15  -1  644.56   44.59   5
  -2  15  -1  703.02   57.07   1
   2 -15   1  727.00   43.78   4
  -3 -15  -1  275.18   19.38   6
  -3 -15  -1  279.71   19.70   2
  -3 -15  -1  276.41   21.94   5
   3 -15   1  297.87   22.33   6
   3  15   1  295.89   25.79   8
   3  15   1  279.32   23.84   7
  -3  15  -1  305.19   29.36   1
   3 -15   1  336.35   22.98   4
   3 -15   1  276.94   22.38   2
   3  15   1  295.34   25.03   3
  -4 -15  -1    6.70    4.62   5
   4  15   1   10.05    5.72   3
  -4 -15  -1   11.73    4.43   2
   4 -15   1    5.71    5.22   6
   4 -15   1    3.83    7.59   2
   4  15   1   10.09    5.62   8
   4 -15   1    6.85    5.85   4
   4  15   1    5.39    5.49   7
  -4  15  -1    9.08    7.04   1
   4  16  -1   16.11    6.01   3
  -4  16   1    0.86   21.78   8
  -4 -16   1   13.72    5.13   5
  -4 -16   1   17.44    4.76   2
   4 -16  -1   17.98    6.19   4
   4 -16  -1   12.76    6.40   2
   4 -16  -1   13.33    5.20   6
   4  16  -1   15.22    5.76   8
   3  16  -1  287.81   23.59   3
   3 -16  -1  285.96   20.69   4
   3 -16  -1  272.84   19.97   2
   3  16  -1  252.25   24.03   8
  -3  16   1  327.41   34.46   8
   3 -16  -1  285.34   19.98   6
  -3 -16   1  260.95   18.56   2
  -3 -16   1  259.21   20.48   5
  -2 -16   1  806.91   56.37   5
  -2  16   1 1040.27   73.62   8
  -2 -16   1  834.92   51.24   2
   2 -16  -1  898.65   54.39   4
   2  16  -1  873.65   67.04   8
   2  16  -1  872.05   65.53   3
   2 -16  -1  884.66   51.85   2
  -2 -16   1  875.14   50.92   6
   2 -16  -1  877.84   52.07   6
   1 -16  -1  786.37   50.88   2
  -1 -16   1  924.46   56.76   5
   1 -16  -1  910.96   56.16   5
   1 -16  -1  885.66   53.67   4
  -1 -16   1  887.02   51.26   6
   1 -16  -1  827.01   51.09   6
  -1 -16   1  831.67   51.27   2
  -1  16   1 1015.57   71.20   8
   1  16  -1  847.78   66.67   8
   0  16   1   65.87   11.49   8
   0 -16  -1   56.12    6.69   4
   0 -16   1   54.34    7.28   2
   0 -16  -1   63.73    7.10   2
   0  16   1   76.21    9.90   3
   0 -16   1   60.64    7.25   6
   0 -16  -1   67.46    7.54   5
   0  16  -1   65.40    9.76   8
   0 -16  -1   61.30    6.74   6
   0 -16   1   60.35    8.03   5
   1 -16   1   68.72    9.10   5
  -1  16  -1   75.73   11.54   8
  -1 -16  -1   63.77    8.01   5
   1 -16   1   65.19    8.15   6
   1  16   1   63.93   10.56   8
  -1 -16  -1   56.47    6.83   2
   1  16   1   63.95    8.74   3
  -1 -16  -1   59.46    6.70   6
   1 -16   1   59.56    8.26   2
  -2  16  -1  458.56   36.51   8
  -2  16  -1  367.92   33.04   1
   2 -16   1  362.82   28.01   5
  -2 -16  -1  311.14   22.73   2
   2 -16   1  361.26   24.96   6
   2  16   1  367.10   29.17   3
   2 -16   1  345.36   25.12   2
   2  16   1  368.45   30.91   8
  -2 -16  -1  327.28   25.40   5
  -2 -16  -1  336.28   22.61   6
  -3  16  -1  354.59   32.62   1
  -3 -16  -1  316.94   22.00   2
   3 -16   1  321.02   24.37   6
   3 -16   1  327.68   25.16   2
  -3 -16  -1  321.67   21.67   6
  -3 -16  -1  295.43   24.23   5
   3  16   1  295.86   26.78   7
   3  16   1  332.00   27.77   3
   3  16   1  391.22   29.88   8
   3 -16   1  372.85   25.65   4
  -3 -17   1   71.98    8.82   5
   3  17  -1   70.81    9.55   3
   3  17  -1   77.47   10.45   8
  -3  17   1   74.42   18.59   8
   3 -17  -1   72.35    9.42   2
   3 -17  -1   80.35    9.42   6
   3 -17  -1   77.15    9.23   4
  -3 -17   1   67.28    7.76   2
  -2 -17   1    2.56    3.39   6
  -2  17   1   -4.15    7.92   8
   2 -17  -1    0.89    3.68   4
   2  17  -1    3.56    5.10   3
   2  17  -1    4.75    4.70   8
  -2 -17   1    1.82    4.07   5
   2 -17  -1   -1.91    3.56   2
   2 -17  -1   -0.75    2.80   6
  -2 -17   1    1.25    3.22   2
  -1  17   1   41.70   11.10   3
   1 -17  -1   49.75    7.00   5
  -1 -17   1   32.39    5.55   6
   1 -17  -1   39.00    6.06   4
   1 -17  -1   29.65    5.30   6
   1 -17  -1   30.48    5.70   2
  -1 -17   1   45.11    7.02   5
   1  17  -1   29.36    7.21   8
  -1  17   1   36.83   10.39   8
  -1 -17   1   32.91    5.91   2
   0  17   1  232.02   19.76   3
   0 -17   1  201.40   16.50   5
   0 -17   1  180.73   14.45   6
   0 -17  -1  181.55   14.27   2
   0  17   1  192.18   20.83   8
   0 -17  -1  208.96   15.59   5
   0 -17  -1  168.82   13.70   6
   0 -17   1  190.09   14.88   2
   1  17   1  131.32   15.94   8
  -1 -17  -1  134.65   10.92   2
   1 -17   1  131.65   12.32   2
   1  17   1  130.17   13.95   3
  -1  17  -1  125.26   16.50   8
   1 -17   1  123.52   11.66   6
  -1 -17  -1  127.19   12.11   5
   1 -17   1  137.20   13.52   5
  -1 -17  -1  141.50   10.64   6
   2 -17   1    1.74    3.75   6
  -2 -17  -1    5.50    3.08   6
   2 -17   1   11.51    8.88   5
   2  17   1    1.55    4.81   8
   2  17   1   11.92    5.40   3
   2 -17   1    1.70    5.12   2
  -2 -17  -1    3.92    3.58   2
  -2 -17  -1    1.35    4.24   5
   2 -18  -1  141.40   12.16   2
  -2 -18   1  133.72   11.32   2
  -2 -18   1  117.32   12.15   5
   2  18  -1  133.68   15.02   8
   2 -18  -1  129.26   11.55   6
  -1 -18   1  115.37   11.71   5
  -1 -18   1   98.63   10.38   2
   1 -18  -1  107.30   10.22   6
   1  18  -1  121.72   13.96   8
  -1  18   1  141.43   18.11   8
   1 -18  -1  109.13   10.72   2
   1 -18  -1  138.43   13.16   5
  -1 -18   1  131.61   10.78   6
   0 -18  -1   17.48    4.26   6
   0 -18   1   26.50    5.81   6
   0 -18   1   21.65    6.43   5
   0  18   1   19.23    8.81   8
   0  18   1   28.99    8.91   3
   0  18  -1   28.58    8.10   8
   0 -18  -1   21.98    5.07   2
   0 -18  -1   24.12    6.00   5
   0 -18   1   21.95    5.65   2
   1 -18   1   54.79    8.07   6
  -1  18  -1   56.93   11.75   8
  -1 -18  -1   44.14    7.14   5
  -1 -18  -1   42.42    6.01   6
   1 -18   1   57.71    9.39   5
  -1 -18  -1   43.61    6.58   2
   1 -18   1   50.75    8.35   2
   1  18   1   61.93   11.48   8
   1  18   1   48.44    8.57   3
  -9   0   2   56.81   12.38   1
   9   0  -2   61.99    8.30   4
   9   0  -2   49.56   10.75   3
   9   0  -2   58.48   11.00   7
   8   0  -2  256.01   18.65   4
  -8   0   2  271.51   26.47   1
   8   0  -2  231.81   22.94   7
   8   0  -2  292.05   24.90   3
   8   0  -2  263.63   23.28   8
   7   0  -2  178.69   16.68   3
   7   0  -2  158.06   12.60   4
   7   0  -2  164.21   15.51   8
  -7   0   2  162.51   17.47   1
   7   0  -2  169.40   15.93   7
   6   0  -2  259.69   15.05   6
  -6   0   2  259.60   23.13   1
   6   0  -2  255.27   21.29   3
   6   0  -2  239.38   16.62   4
   6   0  -2  238.77   20.52   7
  -6   0   2  270.61   18.15   5
   6   0  -2  226.10   20.47   8
  -5   0   2 1199.18   74.49   5
   5   0  -2 1207.30   66.57   6
   5   0  -2 1205.26   85.19   7
  -5   0   2 1196.84   65.95   2
   5   0  -2 1183.94   88.47   3
   5   0  -2 1248.88   88.50   8
  -5   0   2 1204.06   95.11   1
   5   0  -2 1208.13   71.05   4
   4   0  -2 7055.22  508.44   3
   4   0  -2 7324.31  387.80   6
   4   0  -2 7876.40  510.43   8
  -4   0   2 6288.23  544.89   1
   4   0  -2 7199.16  488.22   7
   4   0  -2 6997.06  409.87   4
   3   0  -2 7628.72  550.48   3
  -3   0   2 6748.95  589.98   1
   3   0  -2 7722.52  420.31   6
   3   0  -2 7511.64  443.91   4
   3   0  -2 8576.79  552.76   8
   3   0  -2 8131.70  528.60   7
  -2   0   2 5688.12  285.71   2
   2   0  -2 5585.34  373.26   3
   2   0  -2 4857.48  301.21   4
  -2   0   2 4705.92  400.01   1
  -2   0   2 4817.14  315.42   5
   2   0  -2 5734.52  358.47   7
  -1   0   2 3447.71  189.97   5
  -1   0   2 2880.30  241.40   1
  -1   0   2 2750.15  216.32   7
  -1   0   2 2860.39  181.93   4
  -1   0   2 3536.68  171.95   6
  -1   0   2 3250.58  171.48   2
  -1   0   2 3281.41  224.99   3
   0   0   2 5809.37  302.77   6
   0   0   2 5623.90  334.54   5
   0   0   2 5625.37  319.74   4
   0   0   2 5340.75  302.06   2
   0   0   2 5391.44  398.06   8
   1   0   2 6892.12  383.67   2
   1   0   2 7301.50  424.91   5
   1   0   2 6467.59  483.59   7
   1   0   2 6805.79  505.88   8
  -1   0  -2 6987.89  541.40   1
   1   0   2 7644.20  406.15   4
   1   0   2 7309.00  384.52   6
   2   0   2 2232.58  123.49   4
   2   0   2 2099.19  147.46   7
  -2   0  -2 2454.32  165.60   1
   2   0   2 2159.71  116.42   2
   2   0   2 2125.75  128.91   5
   2   0   2 1913.84  153.54   3
   2   0   2 1866.66  152.26   8
   2   0   2 2149.54  116.68   6
   3   0   2   47.62    6.59   7
   3   0   2   50.89    4.41   2
   3   0   2   49.21    4.86   4
   3   0   2   41.84    5.44   8
  -3   0  -2   70.61    8.07   1
   3   0   2   48.71    4.37   6
  -3   0  -2   54.89    4.96   5
   3   0   2   52.35    7.26   3
  -4   0  -2   44.33    7.16   1
   4   0   2   35.35    4.61   4
  -4   0  -2   27.92    4.09   5
   4   0   2   24.67    3.51   6
   4   0   2   31.22    6.56   3
   4   0   2   26.50    3.67   2
   4   0   2   27.14    5.82   7
  -5   0  -2  100.01    9.28   5
  -5   0  -2  102.94   12.90   1
   5   0   2   98.57    9.09   4
   5   0   2  101.15    8.21   2
   5   0   2  110.83   12.18   7
   5   0   2  102.43    8.21   6
   5   0   2  120.43   13.34   3
  -6   0  -2   38.24    9.02   1
   6   0   2   29.22    8.82   3
   6   0   2   32.28    4.98   6
   6   0   2   46.45    9.06   7
  -6   0  -2   41.31    6.12   5
   6   0   2   31.89    4.94   2
   6   0   2   27.96    5.50   4
   7   0   2  540.04   38.27   4
  -7   0  -2  613.32   40.29   5
   7   0   2  563.95   47.91   7
  -7   0  -2  660.55   52.57   1
   7   0   2  559.19   35.47   6
   9   1  -2   10.96    6.65   3
   9  -1  -2   10.25    6.68   3
   9   1  -2   15.51    6.42   7
   9  -1  -2   10.78    5.69   7
   9   1  -2    9.68    4.61   4
  -9  -1   2   14.57    7.53   1
   9  -1  -2    8.93    5.01   4
  -9   1   2    7.82    7.49   1
  -8   1   2  286.62   26.70   1
   8  -1  -2  267.13   23.87   3
   8   1  -2  230.32   22.13   8
   8   1  -2  248.00   22.37   7
   8  -1  -2  246.65   22.36   8
   8  -1  -2  229.29   22.48   7
   8   1  -2  253.24   17.86   4
   8  -1  -2  258.65   18.38   4
   8   1  -2  238.34   22.97   3
  -8  -1   2  237.48   24.45   1
  -7   1   2 1015.53   80.89   1
   7  -1  -2  984.21   74.66   3
   7   1  -2  999.75   74.04   8
   7   1  -2  949.15   71.56   7
   7  -1  -2  972.02   73.82   8
   7   1  -2  991.08   59.27   4
   7  -1  -2 1030.33   55.67   6
   7  -1  -2  958.24   59.68   4
   7  -1  -2  957.25   72.05   7
   7   1  -2  975.53   74.51   3
  -7  -1   2  997.55   79.88   1
  -6  -1   2  917.20   71.74   1
   6  -1  -2  880.97   49.90   6
   6   1  -2  886.79   66.46   8
   6   1  -2  856.22   53.15   4
   6   1  -2  844.18   64.07   7
  -6   1   2  888.12   72.25   1
   6  -1  -2  884.57   64.60   7
   6   1  -2  916.22   49.62   6
  -6  -1   2  977.71   56.92   5
   6  -1  -2  875.33   53.61   4
   6  -1  -2  853.23   66.28   8
   6   1  -2  900.93   66.85   3
   6  -1  -2  895.31   66.91   3
  -5  -1   2  379.47   24.37   5
   5   1  -2  368.99   20.63   6
   5   1  -2  351.64   22.43   4
   5  -1  -2  336.85   22.78   4
   5  -1  -2  348.73   28.47   3
  -5  -1   2  395.45   20.45   2
   5   1  -2  353.12   27.42   7
   5  -1  -2  353.76   28.16   8
   5   1  -2  367.59   28.29   8
  -5   1   2  367.01   31.11   1
   5  -1  -2  366.21   21.00   6
  -5  -1   2  387.07   30.83   1
   5   1  -2  366.93   28.54   3
   5  -1  -2  344.75   27.67   7
  -5   1   2  361.20   23.52   5
   5  -1  -2  353.40   20.19   2
   4  -1  -2   37.02    2.30   2
   4   1  -2   36.93    4.58   7
   4  -1  -2   33.20    4.56   7
   4  -1  -2   34.61    4.36   8
   4  -1  -2   38.96    3.76   4
  -4   1   2   36.86    5.05   1
  -4  -1   2   34.62    5.01   1
   4   1  -2   29.54    4.32   3
  -4  -1   2   28.97    4.02   5
   4   1  -2   33.68    2.61   6
   4   1  -2   36.70    3.26   4
   4   1  -2   28.58    4.19   8
   4  -1  -2   35.34    4.51   3
  -4   1   2   26.16    3.22   5
  -3   1   2  829.65   58.61   8
   3   1  -2  829.78   43.82   6
   3   1  -2  822.12   56.03   7
   3   1  -2  824.16   58.59   8
  -3   1   2  761.52   62.77   1
   3  -1  -2  840.97   44.44   6
  -3  -1   2  791.88   62.71   1
   3  -1  -2  831.03   47.30   4
   3   1  -2  807.29   46.70   4
   3  -1  -2  782.47   58.45   3
  -3  -1   2  715.01   49.20   5
  -3   1   2  719.04   48.39   5
   3  -1  -2  834.88   56.47   7
   3   1  -2  807.31   58.38   3
   2  -1  -2 1934.95  123.94   6
  -2  -1   2 2172.20  173.65   1
  -2  -1   2 2162.45  136.45   5
   2   1  -2 2359.22  161.81   3
   2   1  -2 2399.50  155.29   7
   2   1  -2 1968.35  123.64   6
  -2  -1   2 2302.56  123.08   2
  -2   1   2 2508.61  162.65   8
   2   1  -2 2410.27  162.53   8
   2   1  -2 2355.64  130.39   4
  -2   1   2 2321.37  136.30   5
   2  -1  -2 2296.63  155.87   7
   2  -1  -2 2374.20  123.15   2
   2  -1  -2 2101.70  131.13   4
  -2   1   2 2220.55  173.64   1
  -1  -1   2 4221.82  347.47   1
  -1  -1   2 4554.18  248.19   6
   1   1  -2 4549.95  324.98   8
  -1  -1   2 4302.87  273.35   5
  -1   1   2 4867.60  325.17   8
  -1  -1   2 4500.15  246.84   2
  -1   1   2 4784.64  274.36   5
  -1   1   2 4705.75  246.84   2
  -1   1   2 4513.26  247.47   6
   1   1  -2 4707.43  323.72   3
  -1   1   2 4253.67  323.93   3
   0  -1   2 3519.89  179.81   4
   0  -1   2 3154.50  188.12   5
   0   1   2 3251.08  223.44   8
   0  -1   2 2894.85  222.41   3
   0   1   2 3251.36  170.25   6
   0   1   2 3437.43  169.89   2
   0   1   2 2907.23  179.87   4
   0   1   2 2696.84  223.34   3
   0  -1  -2 2668.67  240.25   1
   0  -1   2 3359.33  169.92   2
  -1  -1  -2  338.05   25.06   1
   1  -1   2  278.58   16.69   2
   1   1   2  290.89   16.78   6
   1  -1   2  296.24   17.83   4
  -1   1  -2  243.10   25.63   1
   1   1   2  293.13   17.90   4
   1   1   2  279.65   21.93   7
   1  -1   2  290.42   18.56   5
   1  -1   2  287.43   16.82   6
   1   1   2  289.30   16.69   2
   1  -1   2  281.29   21.59   7
   1   1   2  288.10   21.63   8
  -2  -1  -2   11.38    2.12   5
   2  -1   2   12.97    3.07   7
   2   1   2   12.90    2.00   6
  -2  -1  -2   19.19    3.77   1
   2  -1   2   15.35    3.71   3
   2   1   2   12.83    3.71   3
   2  -1   2   14.07    2.31   5
  -2   1  -2   19.52    5.39   1
   2  -1   2   12.72    2.08   2
   2   1   2   12.12    2.64   8
   2   1   2   22.39    2.75   4
   2   1   2   16.83    3.64   7
   2  -1   2   14.82    2.20   6
   2  -1   2   25.98    2.87   4
  -3   1  -2 1005.16   71.03   1
   3   1   2  868.97   48.26   2
  -3  -1  -2  908.98   68.37   1
   3   1   2  794.36   64.61   3
   3   1   2  825.80   62.01   7
   3  -1   2  829.72   48.49   6
   3  -1   2  888.75   62.01   7
   3  -1   2  832.76   64.26   3
   3  -1   2  851.47   48.29   2
   3   1   2  800.22   48.27   6
  -3  -1  -2  846.91   53.50   5
   3   1   2  881.42   51.49   4
   3  -1   2  869.69   51.55   4
  -4   1  -2 2158.93  151.92   1
   4  -1   2 1953.47  106.47   6
   4   1   2 1791.14  140.53   3
   4  -1   2 1994.37  135.17   7
  -4  -1  -2 1957.40  149.45   1
   4   1   2 1953.76  105.97   2
  -4  -1  -2 1883.85  117.49   5
   4   1   2 1602.44  134.47   7
   4   1   2 1970.68  112.68   4
   4  -1   2 1887.02  140.34   3
   4  -1   2 1868.76  112.70   4
   4  -1   2 2048.53  106.14   2
   4   1   2 1939.53  106.24   6
  -4   1  -2 1843.54  117.38   5
   5   1   2  992.90   73.08   7
  -5   1  -2 1113.30   82.22   1
  -5   1  -2  998.76   62.62   5
   5  -1   2  968.33   72.90   7
  -5  -1  -2 1022.67   79.83   1
   5  -1   2 1036.85   56.35   2
   5  -1   2  980.46   75.71   3
   5  -1   2  947.58   60.26   4
   5  -1   2  962.86   56.55   6
   5   1   2  893.98   75.63   3
   5   1   2  966.47   56.34   6
   5   1   2 1007.82   60.21   4
   5   1   2 1011.54   56.19   2
  -5  -1  -2  987.41   62.56   5
   6   1   2   45.48   10.22   3
  -6  -1  -2   40.68    6.18   5
   6  -1   2   52.17    5.90   2
   6  -1   2   66.22    6.56   6
   6   1   2   44.63    5.51   6
   6  -1   2   45.11   10.98   3
  -6   1  -2   48.18   10.32   1
   6  -1   2   47.89    6.89   4
  -6  -1  -2   45.07    8.75   1
  -6   1  -2   44.39    6.56   5
   6   1   2   39.72    5.34   2
   6  -1   2   47.41    9.55   7
   6   1   2   39.59    6.29   4
   6   1   2   45.22    9.16   7
   7   1   2    8.74    3.60   6
  -7  -1  -2    5.29    4.34   5
  -7   1  -2    3.24    7.26   1
   7   1   2    3.51    5.39   7
   7  -1   2   11.16    5.05   4
   7   1   2    1.37    3.71   4
   7   1   2    6.53    9.82   3
   7  -1   2    0.37    4.88   7
  -7   1  -2    5.20    4.97   5
   7  -1   2    3.24    3.56   6
  -7  -1  -2    6.20    6.62   1
  -9  -2   2  192.58   20.47   1
   9   2  -2  167.71   19.40   3
  -9   2   2  180.08   22.87   1
   9   2  -2  180.90   18.86   7
   9  -2  -2  189.43   20.57   3
   9   2  -2  170.51   14.52   4
   9  -2  -2  178.48   15.70   4
   9  -2  -2  151.71   18.57   7
   8   2  -2   53.37    9.23   3
   8   2  -2   50.66    8.41   8
   8   2  -2   39.83    7.96   7
   8  -2  -2   47.14    9.37   3
   8  -2  -2   40.72    8.72   7
   8   2  -2   42.05    5.98   4
  -8   2   2   71.25   12.67   1
  -8  -2   2   66.68   10.37   1
   8  -2  -2   40.91    6.86   4
   7  -2  -2   18.00    4.34   4
   7  -2  -2    9.21    4.34   8
   7   2  -2   23.81    5.75   7
   7  -2  -2   23.07    5.88   3
  -7  -2   2   19.33    5.59   1
   7  -2  -2   12.78    3.25   6
   7   2  -2   18.04    3.76   4
  -7  -2   2   23.10    6.24   5
   7   2  -2   12.67    4.56   8
  -7   2   2   18.85    6.50   1
   7   2  -2   16.09    5.15   3
   7  -2  -2   17.58    5.17   7
   6   2  -2  613.23   38.54   4
   6   2  -2  652.08   48.69   8
   6   2  -2  628.30   48.88   3
   6   2  -2  633.38   46.92   7
  -6  -2   2  632.10   52.18   1
   6  -2  -2  648.88   47.76   7
   6  -2  -2  629.59   48.45   8
  -6  -2   2  693.99   42.11   5
  -6   2   2  673.97   53.85   1
   6  -2  -2  639.85   36.56   6
   6  -2  -2  599.37   48.87   3
   6  -2  -2  627.09   39.55   4
   5  -2  -2  385.07   22.55   6
   5   2  -2  369.82   28.85   7
   5   2  -2  387.01   21.76   6
  -5   2   2  384.39   24.61   5
  -5  -2   2  425.98   22.01   2
  -5  -2   2  392.14   26.07   5
   5   2  -2  391.50   30.21   3
   5  -2  -2  372.98   29.53   7
  -5  -2   2  371.42   32.19   1
  -5   2   2  378.47   33.14   1
   5   2  -2  376.37   23.65   4
   5  -2  -2  396.22   21.63   2
   5  -2  -2  380.84   29.92   8
   5  -2  -2  388.93   24.58   4
   5   2  -2  386.44   30.01   8
   5  -2  -2  376.67   30.25   3
  -4  -2   2  144.09   13.52   1
  -4  -2   2  128.70   11.10   5
   4  -2  -2  159.09   12.89   3
   4   2  -2  151.69   12.17   7
   4   2  -2  152.88   12.64   8
   4  -2  -2  159.40   10.65   4
   4   2  -2  150.49   12.70   3
   4  -2  -2  152.54    9.46   6
   4   2  -2  150.19    8.56   6
   4  -2  -2  149.75   12.73   7
  -4   2   2  159.65   14.22   1
   4   2  -2  154.38    9.66   4
  -4   2   2  126.84    9.69   5
  -4  -2   2  132.68    8.99   2
   4  -2  -2  153.23    8.57   2
  -4   2   2  153.23   12.62   8
   3   2  -2  792.61   56.24   8
   3  -2  -2  792.92   45.78   4
  -3   2   2  790.10   56.28   8
  -3  -2   2  666.45   47.50   5
   3  -2  -2  764.36   56.23   3
   3  -2  -2  805.41   43.05   6
  -3  -2   2  754.81   60.12   1
   3   2  -2  798.54   53.63   7
  -3  -2   2  757.97   42.10   2
   3  -2  -2  763.82   42.04   2
   3   2  -2  759.07   55.97   3
   3   2  -2  741.70   44.55   4
  -3   2   2  753.07   60.38   1
   3  -2  -2  779.30   54.46   7
  -2   2   2  274.26   21.10   8
  -2   2   2  279.62   22.62   1
  -2  -2   2  269.90   22.63   1
   2   2  -2  284.34   21.04   8
   2  -2  -2  287.42   16.97   5
  -2  -2   2  276.03   15.58   2
   2  -2  -2  256.33   17.81   4
   2   2  -2  286.82   19.79   7
   2  -2  -2  300.38   15.72   2
   2   2  -2  282.44   20.82   3
   2  -2  -2  287.60   21.15   7
   2  -2  -2  242.58   16.58   6
  -2  -2   2  278.97   17.80   5
  -2   2   2  261.54   21.10   3
   2   2  -2  277.98   16.29   4
  -1  -2   2 1242.71   64.57   6
  -1  -2   2 1127.28   68.20   4
   1   2  -2 1246.56   85.00   8
  -1   2   2 1169.71   85.47   3
   1  -2  -2 1193.21   64.51   2
  -1   2   2 1076.23   90.76   1
   1  -2  -2 1188.49   71.28   5
  -1  -2   2 1185.34   64.57   2
  -1   2   2 1131.82   85.17   8
  -1  -2   2 1108.51   71.61   5
   1   2  -2 1242.66   81.02   7
  -1   2   2 1135.64   69.23   4
   1   2  -2 1186.21   84.40   3
   0   2   2 1000.53   83.69   7
   0  -2   2 1226.32   65.67   2
   0  -2   2 1218.47   69.30   4
   0   2   2 1228.57   86.55   8
   0  -2  -2 1247.89   72.57   5
   0   2   2 1236.05   65.58   2
   0   2   2 1105.42   65.72   6
   0  -2   2 1119.16   72.68   5
   0   2  -2 1325.99   85.94   8
   0   2   2 1099.62   69.68   4
   0  -2   2 1288.79   65.80   6
   1   2   2  144.67   12.00   8
   1  -2   2  137.23   11.33   7
   1  -2   2  134.02    8.85   6
   1   2   2  136.94   11.99   7
   1  -2   2  147.36   11.73   3
  -1  -2  -2  139.81    9.68   5
  -1  -2  -2  171.43   12.84   1
   1   2   2  132.57    8.67   2
   1  -2   2  131.18    9.73   5
   1  -2   2  141.22    9.37   4
   1  -2   2  132.98    8.79   2
   1   2   2  133.34    9.45   4
   1   2   2  146.70    8.82   6
  -1   2  -2  111.46   14.44   1
   2   2   2 1951.53  152.36   3
   2  -2   2 2004.02  151.34   3
  -2   2  -2 2114.25  165.64   1
   2   2   2 2173.52  122.11   4
   2   2   2 1996.64  146.02   7
   2   2   2 2080.15  115.06   2
  -2  -2  -2 2268.38  161.71   1
   2  -2   2 2141.25  115.65   6
   2  -2   2 2153.73  145.57   7
   2  -2   2 2051.50  127.51   5
   2   2   2 2060.51  115.32   6
   2  -2   2 2086.70  115.19   2
   2  -2   2 2153.48  122.13   4
  -2  -2  -2 2126.42  127.55   5
   3   2   2 1366.93   76.32   6
   3   2   2 1349.12   97.35   7
   3  -2   2 1324.71   84.36   5
   3   2   2 1373.08   80.95   4
   3  -2   2 1359.73   76.67   6
   3  -2   2 1372.99  100.64   3
  -3  -2  -2 1361.17   84.48   5
   3   2   2 1324.28  101.53   3
  -3   2  -2 1580.76  111.86   1
  -3  -2  -2 1366.65  106.82   1
   3  -2   2 1384.60   76.30   2
   3  -2   2 1435.56   97.07   7
   3  -2   2 1347.31   81.09   4
   3   2   2 1340.44   76.10   2
   4  -2   2    0.29    1.75   2
   4   2   2    1.17    1.64   6
   4  -2   2    2.23    1.86   6
   4   2   2    5.90    3.76   8
  -4  -2  -2    1.35    1.91   5
   4   2   2    1.07    1.81   4
   4  -2   2    5.47    2.37   4
   4   2   2    3.14    3.61   3
  -4   2  -2    8.15    5.23   1
   4   2   2   -0.41    1.78   2
   4  -2   2    3.82    3.62   3
   4  -2   2    6.34    3.30   7
  -4  -2  -2    2.95    2.80   1
   4   2   2    3.51    3.20   7
  -5   2  -2  284.49   19.60   5
   5  -2   2  278.94   17.51   2
   5  -2   2  267.25   17.63   6
  -5  -2  -2  271.66   19.46   5
   5   2   2  254.12   18.66   4
   5   2   2  257.65   23.63   7
   5  -2   2  272.00   19.30   4
  -5   2  -2  329.94   29.13   1
   5  -2   2  262.16   23.60   7
   5  -2   2  277.73   24.77   3
   5   2   2  275.47   17.35   2
   5   2   2  277.41   25.20   3
  -5  -2  -2  285.40   24.72   1
   5   2   2  245.15   17.08   6
  -6  -2  -2  354.87   30.18   1
  -6   2  -2  380.41   34.47   1
   6   2   2  338.51   30.76   3
   6  -2   2  288.86   21.12   6
   6  -2   2  317.39   23.33   4
  -6  -2  -2  330.89   23.69   5
   6   2   2  336.25   21.09   6
   6  -2   2  336.56   21.17   2
   6   2   2  338.72   22.95   4
   6  -2   2  325.88   29.26   7
   6   2   2  315.65   28.76   7
  -6   2  -2  338.55   23.96   5
  -7  -2  -2    3.33    4.04   5
   7  -2   2    1.78    3.23   6
   7  -2   2    2.83    4.34   4
   7  -2   2    5.77    5.88   7
  -7  -2  -2    3.91    8.06   1
   7   2   2    7.93    7.82   3
  -7   2  -2   -1.71    6.85   1
  -7   2  -2   -0.97    5.28   5
   7   2   2    4.50    3.13   6
   7   2   2   -0.17    5.25   7
   7   2   2    2.60    4.03   4
  -9  -3   2   14.04    6.63   1
   9   3  -2   14.96    6.14   4
  -9   3   2   17.54   10.41   1
   9   3  -2   15.19    6.38   7
   9  -3  -2   12.16    6.32   4
   9  -3  -2    9.43    6.50   7
   9   3  -2   11.84    6.76   3
   9  -3  -2    8.82    7.51   3
   8   3  -2  356.45   23.14   4
  -8  -3   2  360.97   31.98   1
   8   3  -2  330.13   28.74   7
  -8   3   2  373.97   35.96   1
   8  -3  -2  338.91   24.70   4
   8  -3  -2  347.25   30.98   3
   8   3  -2  351.58   29.95   8
   8   3  -2  338.38   30.41   3
   8  -3  -2  328.06   29.99   7
   7  -3  -2  822.94   63.57   3
   7   3  -2  873.64   63.18   8
   7   3  -2  835.18   63.39   3
   7  -3  -2  818.22   51.31   4
   7   3  -2  804.69   60.50   7
   7  -3  -2  827.48   61.91   7
   7   3  -2  825.92   49.83   4
  -7  -3   2  901.46   54.93   5
   7  -3  -2  792.17   47.37   6
  -7   3   2  852.66   70.35   1
  -7  -3   2  824.51   67.14   1
   7  -3  -2  752.32   62.28   8
   6  -3  -2  270.05   24.07   3
  -6  -3   2  317.57   21.39   5
   6   3  -2  286.76   24.04   3
   6   3  -2  304.41   23.09   7
   6   3  -2  252.94   23.40   8
  -6  -3   2  288.75   25.41   1
   6  -3  -2  280.83   17.78   6
   6  -3  -2  277.27   23.45   8
   6  -3  -2  303.23   24.26   7
   6  -3  -2  292.84   19.85   4
   6   3  -2  296.38   18.49   4
  -6   3   2  287.71   27.43   1
  -5  -3   2    2.96    2.20   1
   5   3  -2    3.05    2.23   8
  -5  -3   2    5.23    1.76   2
  -5  -3   2    2.26    2.30   5
   5  -3  -2    4.87    1.38   2
   5  -3  -2    4.28    1.75   6
   5  -3  -2    4.68    2.40   4
  -5   3   2   10.09    2.49   5
   5   3  -2    6.07    1.76   4
   5   3  -2    3.12    2.32   7
   5  -3  -2    1.76    2.10   3
   5   3  -2    1.27    1.77   3
   5  -3  -2    4.57    2.61   7
  -5   3   2    5.32    3.12   1
   5   3  -2    2.23    1.10   6
   4  -3  -2   84.26    6.05   6
  -4  -3   2   72.07    5.63   2
   4  -3  -2   77.42    5.11   2
   4   3  -2   77.69    4.81   6
  -4  -3   2   70.16    7.13   5
   4   3  -2   87.50    5.60   4
   4   3  -2   77.06    7.68   8
  -4   3   2   76.39    7.77   8
   4  -3  -2   82.65    8.20   7
   4  -3  -2   90.82    8.18   3
   4  -3  -2   83.90    6.89   4
  -4   3   2   73.62    8.79   1
   4   3  -2   75.77    7.30   7
  -4  -3   2   83.61    8.40   1
  -3  -3   2   41.20    5.16   5
   3  -3  -2   65.66    4.39   2
   3  -3  -2   59.01    5.45   4
   3  -3  -2   58.47    4.93   6
   3   3  -2   71.45    4.11   4
  -3   3   2   54.66    5.84   8
   3   3  -2   48.55    5.62   3
   3   3  -2   59.36    5.91   8
   3   3  -2   65.42    5.44   7
  -3  -3   2   53.31    4.11   2
   3  -3  -2   62.26    6.48   7
  -3  -3   2   72.51    6.56   1
   3  -3  -2   56.99    6.03   3
  -3   3   2   51.31    6.31   1
  -2  -3   2  165.45    9.52   2
  -2  -3   2  154.65    8.96   6
  -2   3   2  196.20   13.24   8
  -2   3   2  157.95   13.20   3
   2  -3  -2  144.17   10.50   6
  -2  -3   2  152.75   11.02   5
   2   3  -2  174.49   12.87   8
  -2  -3   2  158.47   13.75   1
   2  -3  -2  171.00    9.74   2
   2   3  -2  164.04   11.69   7
   2  -3  -2  126.60   11.10   4
  -2   3   2  140.64   13.54   1
   2  -3  -2  162.77   10.01   5
   1   3  -2 3452.58  232.12   3
  -1  -3   2 3411.76  177.48   6
   1  -3  -2 3426.70  196.02   5
   1   3  -2 3554.25  233.40   8
  -1   3   2 3264.34  233.83   8
  -1  -3   2 3512.70  250.27   1
  -1   3   2 2898.53  188.34   4
  -1  -3   2 3037.48  187.46   4
  -1  -3   2 2996.38  196.47   5
   1  -3  -2 3413.18  177.25   2
  -1   3   2 2992.37  248.92   1
  -1   3   2 2920.96  233.66   3
   1   3  -2 3327.42  223.43   7
   1  -3  -2 3390.95  177.90   6
  -1  -3   2 3175.06  177.30   2
   0  -3   2  852.14   46.25   2
   0   3  -2  663.71   66.34   1
   0  -3  -2  883.33   50.96   5
   0  -3  -2  873.35   46.10   2
   0  -3   2  800.89   51.20   5
   0   3   2  803.30   49.17   4
   0   3  -2  923.54   60.41   8
   0   3   2  852.42   46.32   6
   0  -3   2  872.36   46.27   6
   0   3   2  870.73   61.66   8
   0  -3   2  834.84   48.54   4
   0   3   2  720.20   59.24   7
   1   3   2 1466.99   79.65   6
   1  -3   2 1509.31  100.12   7
   1  -3   2 1458.64   84.14   4
   1   3   2 1424.39   84.35   4
   1   3   2 1384.66  101.07   7
   1  -3   2 1512.49   79.90   6
  -1  -3  -2 1567.28  111.08   1
   1   3   2 1309.24  105.63   8
  -1  -3  -2 1524.73   88.03   5
   1  -3   2 1387.71   88.10   5
   1  -3   2 1472.15   79.64   2
   1   3   2 1283.59  105.68   3
   2   3   2  169.28   10.31   6
   2   3   2  157.71   14.10   7
   2   3   2  125.65   13.99   8
   2   3   2  180.66   10.37   2
   2  -3   2  158.79   10.43   2
   2  -3   2  159.46   13.66   3
   2  -3   2  168.55   11.61   5
   2   3   2  159.53   15.16   3
  -2  -3  -2  170.15   13.76   1
   2   3   2  164.02   11.18   4
  -2   3  -2  144.92   17.95   1
   2  -3   2  166.35   11.22   4
   2  -3   2  170.11   13.44   7
  -2  -3  -2  162.77   11.42   5
   2  -3   2  174.90   10.70   6
  -3  -3  -2  856.25   69.42   1
   3  -3   2  932.52   63.91   7
   3   3   2  855.98   49.90   6
   3   3   2  805.30   66.36   8
   3   3   2  894.71   67.36   3
   3   3   2  882.66   49.86   2
   3  -3   2  911.10   50.57   6
   3  -3   2  905.12   55.48   5
  -3   3  -2  940.51   75.75   1
   3   3   2  896.27   53.17   4
  -3  -3  -2  909.19   55.43   5
   3   3   2  885.47   64.40   7
   3  -3   2  874.40   50.05   2
   3  -3   2  898.78   53.44   4
   3  -3   2  908.65   65.85   3
   4   3   2 1312.51   99.41   7
   4  -3   2 1406.69   77.88   2
  -4  -3  -2 1340.11   86.09   5
   4   3   2 1356.40  103.86   3
   4  -3   2 1377.67   86.18   5
   4  -3   2 1396.63   78.43   6
   4  -3   2 1363.33   82.99   4
   4  -3   2 1450.00  102.83   3
   4   3   2 1294.95  102.81   8
   4   3   2 1420.39   82.60   4
  -4   3  -2 1530.07  115.50   1
   4   3   2 1368.83   77.72   6
  -4  -3  -2 1469.13  108.80   1
   4  -3   2 1458.60   99.47   7
   5  -3   2 1047.42   77.43   7
  -5   3  -2 1166.12   90.46   1
   5   3   2 1057.70   63.71   4
   5   3   2 1098.43   59.93   6
   5  -3   2 1046.21   60.54   6
  -5   3  -2 1043.78   66.53   5
   5  -3   2 1036.80   64.41   4
   5  -3   2 1017.39   59.85   2
   5   3   2 1041.56   77.49   7
  -5  -3  -2 1114.58   83.82   1
   5   3   2 1017.42   80.71   3
  -5  -3  -2 1003.28   66.36   5
   6   3   2    7.38    2.84   6
   6   3   2    1.31    5.50   3
   6  -3   2    1.95    3.23   4
   6   3   2    1.03    3.99   7
  -6  -3  -2    2.95    3.30   5
   6   3   2    5.18    3.31   4
   6  -3   2    1.97    2.68   6
   6  -3   2    2.76    3.09   2
   6  -3   2    3.73    4.46   7
  -6   3  -2    1.24    3.50   5
  -6  -3  -2    2.61    2.53   2
  -6   3  -2    9.20    8.13   1
  -6  -3  -2    8.29    5.57   1
   7   3   2   43.15    7.40   4
   7   3   2   51.67    6.42   6
   7   3   2   45.63   10.43   7
   7   3   2   40.75   11.15   3
   7  -3   2   57.17   11.71   7
  -7  -3  -2   47.45    7.50   5
   7  -3   2   39.03    6.75   6
  -7   3  -2   65.05   16.04   1
   7  -3   2   44.62    8.38   4
   9  -4  -2  441.72   41.04   7
   9   4  -2  424.99   38.84   7
   9   4  -2  460.59   41.56   3
  -9   4   2  582.51   52.10   1
   9  -4  -2  520.35   43.09   3
   9  -4  -2  497.45   34.24   4
  -9  -4   2  488.93   42.99   1
   8   4  -2  527.25   43.38   3
   8   4  -2  460.33   40.63   7
  -8  -4   2  535.85   45.21   1
   8  -4  -2  475.36   42.52   7
   8  -4  -2  558.95   44.32   3
   8   4  -2  565.39   43.36   8
   8   4  -2  523.72   33.31   4
   8  -4  -2  511.41   35.32   4
  -8   4   2  605.33   51.79   1
   7   4  -2   16.95    3.60   4
   7  -4  -2   19.19    5.63   3
   7   4  -2   15.91    5.12   3
   7   4  -2   20.02    5.42   8
   7  -4  -2   20.43    5.22   8
  -7  -4   2   23.08    5.70   1
   7  -4  -2   19.61    4.74   4
  -7   4   2   17.45    7.28   1
   7  -4  -2   19.98    6.02   7
  -7  -4   2   22.88    6.75   5
   7  -4  -2   14.26    3.61   6
   7   4  -2   20.93    5.28   7
   6   4  -2  685.06   54.95   7
  -6   4   2  815.64   64.99   1
   6  -4  -2  765.12   44.01   6
  -6  -4   2  728.27   61.20   1
   6   4  -2  754.78   57.85   3
   6  -4  -2  785.75   57.04   7
   6   4  -2  759.03   57.80   8
   6  -4  -2  750.50   47.41   4
   6  -4  -2  740.92   58.14   3
   6   4  -2  776.34   45.48   4
  -6  -4   2  836.30   50.35   5
   5  -4  -2 2212.59  153.38   7
  -5   4   2 2188.64  158.75   8
   5   4  -2 2287.03  158.60   3
   5   4  -2 2192.26  151.81   7
  -5  -4   2 2123.65  134.77   5
   5  -4  -2 2156.46  119.60   2
   5  -4  -2 2216.95  121.26   6
  -5   4   2 2187.92  171.72   1
   5   4  -2 2264.72  159.03   8
  -5  -4   2 2213.31  169.37   1
   5  -4  -2 2099.33  158.67   3
   5  -4  -2 2105.70  128.64   4
   5   4  -2 2167.42  119.52   6
   5   4  -2 2178.40  126.72   4
  -5  -4   2 2208.62  120.35   2
   4  -4  -2 2813.25  156.66   6
  -4   4   2 2684.24  220.01   1
   4   4  -2 2930.43  163.87   4
   4  -4  -2 2870.98  197.40   7
  -4   4   2 2978.11  205.19   8
   4  -4  -2 2761.03  204.67   3
   4  -4  -2 2742.72  155.10   2
  -4  -4   2 2609.44  173.37   5
  -4  -4   2 2990.59  155.00   6
  -4  -4   2 2857.76  218.71   1
   4   4  -2 2953.00  204.40   3
  -4  -4   2 2669.02  155.59   2
   4  -4  -2 2727.84  165.71   4
   4   4  -2 2953.96  195.85   7
   4   4  -2 3050.53  205.30   8
  -3  -4   2 1461.44   90.52   6
  -3   4   2 1625.60  120.00   3
   3  -4  -2 1708.19   97.74   4
  -3  -4   2 1551.16   91.06   2
  -3   4   2 1601.76  128.69   1
   3   4  -2 1798.27  114.42   7
   3   4  -2 1823.56  120.32   8
   3   4  -2 1730.42  119.55   3
   3  -4  -2 1665.44   91.22   2
   3  -4  -2 1586.57   92.19   6
   3   4  -2 1741.68   95.54   4
  -3  -4   2 1668.68  128.03   1
  -3  -4   2 1405.69  101.47   5
  -3   4   2 1725.55  120.32   8
   3  -4  -2 1747.78  116.38   7
  -2  -4   2  575.10   45.85   1
   2  -4  -2  537.46   33.59   6
  -2  -4   2  581.35   32.59   2
  -2   4   2  525.12   45.66   1
   2  -4  -2  622.29   43.39   7
   2   4  -2  594.22   42.47   3
  -2  -4   2  555.47   31.99   6
  -2  -4   2  537.94   36.50   5
  -2   4   2  581.65   43.75   3
   2   4  -2  624.05   43.07   8
   2  -4  -2  593.52   32.82   2
   2   4  -2  621.83   40.36   7
  -2   4   2  556.57   43.25   8
   2  -4  -2  595.37   35.52   5
   1   4  -2  653.50   46.40   8
  -1  -4   2  573.37   36.48   4
  -1  -4   2  594.77   39.32   5
  -1  -4   2  622.13   35.35   2
   1  -4  -2  615.43   38.54   5
   1  -4  -2  651.15   35.63   6
  -1  -4   2  672.40   50.72   1
  -1  -4   2  620.98   35.06   6
   1   4  -2  652.15   45.66   3
   1  -4  -2  632.73   35.14   2
  -1   4   2  613.53   49.00   1
  -1   4   2  638.09   47.39   8
   0  -4  -2  388.86   23.18   5
   0   4  -2  328.67   27.55   8
   0   4  -2  316.63   31.09   1
   0  -4  -2  404.16   21.11   2
   0  -4   2  386.68   23.75   5
   0  -4   2  309.60   25.76   7
   0   4   2  379.84   22.81   4
   0  -4   2  389.65   22.04   4
   0  -4   2  391.68   21.39   2
   0   4   2  397.38   29.79   8
   0   4   2  339.08   27.81   7
   0  -4   2  386.71   21.23   6
   1   4   2 4123.68  243.35   6
   1  -4   2 4834.78  243.88   6
   1   4   2 4131.46  306.75   7
  -1  -4  -2 4701.51  340.68   1
  -1  -4  -2 4609.03  242.98   2
   1  -4   2 4047.84  269.14   5
   1   4   2 3752.29  257.06   4
   1  -4   2 4421.58  243.21   2
   1  -4   2 4652.41  305.65   7
  -1  -4  -2 4994.06  269.10   5
   1  -4   2 4763.20  257.19   4
   1   4   2 4446.20  320.33   3
   2  -4   2 6101.86  331.44   2
  -2  -4  -2 6411.02  366.77   5
  -2  -4  -2 6470.97  464.41   1
   2   4   2 5639.10  435.71   3
   2  -4   2 5813.46  433.88   3
   2  -4   2 6552.48  332.47   6
   2   4   2 5996.54  350.53   4
   2   4   2 5455.31  417.77   7
   2  -4   2 5624.91  366.74   5
  -2  -4  -2 6299.86  331.17   2
   2   4   2 5688.38  331.65   6
   2  -4   2 6567.17  350.88   4
   2  -4   2 6417.46  417.18   7
   3  -4   2 2220.77  154.72   3
   3   4   2 2164.16  156.73   3
   3  -4   2 2073.41  118.28   2
   3   4   2 2028.87  118.09   6
  -3   4  -2 2016.33  171.74   1
   3  -4   2 2181.26  118.96   6
   3  -4   2 2151.12  125.64   4
   3   4   2 2266.50  156.73   8
   3  -4   2 2013.58  130.82   5
   3  -4   2 2230.49  149.52   7
  -3  -4  -2 2272.86  164.99   1
   3   4   2 2141.51  125.17   4
  -3  -4  -2 2149.05  130.83   5
  -3  -4  -2 2089.75  117.98   2
   3   4   2 2146.87  150.20   7
   4  -4   2   37.34    6.20   3
   4  -4   2   36.66    4.39   2
  -4  -4  -2   40.22    4.16   2
   4  -4   2   26.22    4.32   6
   4  -4   2   34.85    4.85   5
   4   4   2   32.70    6.67   7
   4   4   2   26.91    6.75   3
   4   4   2   32.88    4.62   4
  -4  -4  -2   31.44    4.52   5
   4  -4   2   26.33    4.73   4
  -4   4  -2   26.43    9.76   1
   4   4   2   37.66    6.57   8
  -4  -4  -2   38.07    5.17   1
   4   4   2   33.15    3.90   6
   5   4   2  319.71   21.71   4
  -5   4  -2  382.67   36.70   1
  -5  -4  -2  345.92   27.93   1
   5  -4   2  317.16   20.98   6
   5  -4   2  297.65   20.21   2
  -5  -4  -2  317.24   22.59   5
   5   4   2  319.40   19.99   6
  -5  -4  -2  340.81   20.21   2
   5   4   2  313.48   28.76   3
   5  -4   2  330.53   22.72   4
   5   4   2  295.84   27.07   7
   5  -4   2  325.73   27.40   7
  -6  -4  -2  686.64   44.61   5
   6  -4   2  684.08   53.33   7
   6   4   2  647.66   54.86   3
   6   4   2  583.22   51.96   7
  -6  -4  -2  674.26   39.72   2
   6  -4   2  665.87   40.87   6
   6  -4   2  667.48   40.14   2
   6   4   2  671.60   39.67   6
   6   4   2  707.55   42.85   4
  -6   4  -2  777.87   65.81   1
   6  -4   2  687.94   44.05   4
  -6   4  -2  705.94   45.15   5
   7   4   2  363.71   33.26   3
   7   4   2  344.39   22.32   6
   7   4   2  319.75   24.12   4
   7  -4   2  331.55   25.79   4
   7  -4   2  332.43   31.72   7
   7  -4   2  327.23   23.17   6
  -7   4  -2  434.31   43.01   1
   7   4   2  319.79   30.69   7
  -7  -4  -2  370.44   25.72   5
   9  -5  -2    5.26    8.38   3
   9  -5  -2   15.81    7.02   4
   9  -5  -2    7.23    7.12   7
  -9  -5   2   11.44    8.10   1
  -9   5   2   18.48   14.09   1
   9   5  -2    5.49    6.20   7
   9   5  -2   12.23    8.07   3
   8  -5  -2   19.32    7.51   3
   8   5  -2   12.66    5.52   3
   8  -5  -2    8.79    6.12   7
   8   5  -2   12.23    5.22   7
   8  -5  -2    6.22    4.95   4
  -8  -5   2   14.31    6.10   1
   8  -5  -2   16.69    4.89   6
  -8   5   2   12.32   10.02   1
   8   5  -2   14.34    6.55   8
   7   5  -2  152.03   15.93   8
   7   5  -2  168.50   16.61   3
   7   5  -2  160.48   11.80   4
   7  -5  -2  161.77   12.39   6
  -7  -5   2  184.02   16.83   1
   7  -5  -2  141.31   16.44   7
  -7   5   2  196.64   22.48   1
   7  -5  -2  156.37   16.74   3
   7  -5  -2  149.55   15.63   8
  -7  -5   2  188.61   16.09   5
   7  -5  -2  172.34   14.33   4
   7   5  -2  149.27   15.06   7
   6   5  -2 1728.95  124.10   8
  -6   5   2 1665.89  123.60   8
   6  -5  -2 1632.59  124.02   3
   6   5  -2 1674.78  118.29   7
   6  -5  -2 1626.99  120.23   7
  -6  -5   2 1817.46  106.04   5
   6   5  -2 1653.66   98.26   4
  -6  -5   2 1670.72  131.56   1
  -6   5   2 1746.31  136.38   1
   6  -5  -2 1675.73   94.70   6
   6   5  -2 1656.06  123.63   3
   6  -5  -2 1679.44  100.94   4
  -5  -5   2 2732.54  150.98   2
   5  -5  -2 2616.83  161.08   4
  -5   5   2 2731.17  214.98   1
  -5  -5   2 2730.95  168.64   5
  -5   5   2 2725.60  198.79   8
   5  -5  -2 2792.33  191.96   7
   5   5  -2 2809.01  189.94   7
   5   5  -2 2943.10  199.24   8
   5   5  -2 2404.01  197.87   3
   5  -5  -2 2769.14  150.21   2
   5  -5  -2 2704.24  198.72   3
  -5  -5   2 2821.21  211.83   1
   5   5  -2 2808.19  158.66   4
   5  -5  -2 2827.50  152.15   6
  -4  -5   2  635.17   36.02   2
  -4   5   2  594.12   47.38   8
   4   5  -2  635.75   44.91   7
  -4  -5   2  669.74   34.89   6
  -4   5   2  585.64   51.86   1
   4  -5  -2  610.54   36.90   6
   4   5  -2  617.92   36.92   4
   4   5  -2  636.66   47.24   3
   4  -5  -2  632.79   46.90   7
  -4  -5   2  616.72   40.86   5
   4   5  -2  629.04   47.51   8
   4  -5  -2  654.62   35.75   2
  -4  -5   2  634.38   50.11   1
   4  -5  -2  620.02   47.82   3
   4  -5  -2  634.86   39.40   4
   3  -5  -2  829.62   46.98   2
  -3  -5   2  794.69   46.77   2
   3  -5  -2  870.91   60.85   7
   3   5  -2  879.55   48.35   4
   3   5  -2  862.60   61.78   8
  -3  -5   2  780.16   45.97   6
   3  -5  -2  843.38   50.68   5
   3   5  -2  867.38   61.25   3
   3  -5  -2  777.62   47.74   6
  -3   5   2  786.36   66.29   1
   3   5  -2  854.25   58.28   7
  -3   5   2  818.98   62.10   3
  -3  -5   2  856.02   65.39   1
  -3   5   2  846.87   62.00   8
  -3  -5   2  831.44   52.68   5
   3  -5  -2  804.20   50.77   4
   2  -5  -2 8591.67  469.55   2
  -2  -5   2 7694.37  519.83   5
  -2   5   2 7998.42  659.17   1
  -2  -5   2 9081.68  659.43   1
   2  -5  -2 8577.12  519.24   5
   2   5  -2 9860.23  590.01   7
  -2   5   2 7987.91  616.66   3
  -2  -5   2 8428.64  469.28   2
  -2  -5   2 8582.27  470.34   6
   2  -5  -2 7409.22  497.20   4
  -2   5   2 8999.73  618.64   8
   2  -5  -2 8912.12  471.25   6
   2   5  -2 9999.09  615.11   3
  -1  -5   2 7311.44  400.54   2
   1  -5  -2 6781.14  424.51   4
  -1  -5   2 7425.71  400.94   6
   1  -5  -2 7896.42  442.85   5
  -1  -5   2 7258.50  443.71   5
  -1  -5   2 7303.68  423.48   4
   1   5  -2 7922.17  527.20   8
  -1   5   2 6962.64  562.60   1
   1  -5  -2 7728.74  401.51   6
  -1   5   2 6596.22  505.15   7
   1   5  -2 7273.44  524.38   3
   1  -5  -2 7812.13  400.29   2
   0  -5  -2 2790.26  155.97   5
   0   5  -2 2316.72  185.53   8
   0   5   2 2526.11  149.59   4
   0  -5   2 2552.55  156.62   5
   0   5   2 2377.94  188.22   8
   0  -5   2 2716.25  148.88   4
   0  -5  -2 2756.00  141.05   2
   0   5   2 2123.32  178.35   7
   0  -5  -2 2657.32  141.39   6
   0  -5   2 2760.08  141.53   2
   0  -5   2 2737.79  141.59   6
  -1   5  -2  568.43   41.54   8
   1  -5   2  565.36   31.99   6
   1  -5   2  556.92   31.88   2
   1   5   2  548.60   40.70   7
   1   5   2  549.34   31.53   6
   1   5   2  543.79   33.55   4
   1   5   2  606.01   43.09   3
  -1  -5  -2  534.52   34.68   5
  -1  -5  -2  568.24   31.44   2
   1  -5   2  550.87   39.04   7
   1  -5   2  579.33   33.43   4
  -1   5  -2  500.93   46.12   1
   1  -5   2  527.61   35.20   5
   2   5   2 1131.91   65.09   6
   2  -5   2 1129.62   65.44   2
   2  -5   2 1185.10   69.36   4
  -2  -5  -2 1175.36   65.02   2
   2   5   2 1111.78   83.01   7
   2   5   2 1083.59   86.73   3
   2  -5   2 1215.55   84.23   3
  -2  -5  -2 1186.47   72.08   5
   2  -5   2 1104.38   72.32   5
  -2   5  -2 1298.88   84.74   8
   2  -5   2 1180.43   81.96   7
   2   5   2 1203.40   69.20   4
   2   5   2 1102.39   86.97   8
   2  -5   2 1126.74   65.77   6
  -2  -5  -2 1258.45   89.98   1
   3  -5   2  315.97   20.54   5
   3   5   2  285.28   24.18   7
   3  -5   2  304.50   20.07   4
   3  -5   2  301.80   23.51   7
  -3  -5  -2  299.89   18.11   2
  -3   5  -2  252.73   30.43   1
  -3  -5  -2  295.91   20.18   5
   3   5   2  283.43   17.98   6
  -3  -5  -2  311.04   24.26   1
   3  -5   2  284.76   18.47   2
   3  -5   2  304.24   23.33   3
   3   5   2  331.09   25.44   8
   3   5   2  304.72   19.54   4
   3  -5   2  292.20   18.92   6
   4  -5   2  582.89   34.44   2
   4  -5   2  666.47   44.75   7
  -4  -5  -2  550.32   33.86   2
   4   5   2  513.84   44.16   7
  -4  -5  -2  605.53   46.70   1
   4  -5   2  577.03   38.04   5
   4   5   2  611.72   36.42   4
   4  -5   2  565.21   37.13   4
   4   5   2  552.15   46.40   3
  -4  -5  -2  562.80   37.75   5
   4   5   2  609.15   46.03   8
  -4   5  -2  560.32   55.48   1
   4  -5   2  651.08   35.38   6
   5  -5   2  183.75   13.62   2
   5   5   2  195.65   18.86   7
   5  -5   2  212.57   15.72   5
   5   5   2  196.17   13.14   6
  -5  -5  -2  197.60   13.21   2
  -5   5  -2  216.72   27.28   1
   5  -5   2  200.56   15.61   4
   5  -5   2  178.56   18.43   7
   5   5   2  202.11   14.60   4
  -5  -5  -2  198.07   15.04   5
   5   5   2  192.42   19.67   3
   5  -5   2  190.67   14.30   6
   6   5   2  352.28   31.83   3
   6  -5   2  373.44   23.74   6
   6  -5   2  358.66   22.75   2
   6   5   2  329.79   23.65   4
  -6   5  -2  389.63   26.17   5
   6   5   2  304.53   29.56   7
   6   5   2  348.66   21.87   6
  -6  -5  -2  340.16   21.86   2
  -6   5  -2  388.53   41.79   1
  -6  -5  -2  362.75   25.00   5
   6  -5   2  322.04   30.42   7
   6  -5   2  334.21   25.22   4
   7  -5   2   75.86   11.25   4
   7   5   2   75.88    9.28   4
   7   5   2   80.28   13.19   7
   7   5   2   70.23    8.27   6
   7   5   2   74.61   14.08   3
   7  -5   2   67.83   13.46   7
  -7   5  -2   80.31   22.79   1
  -7  -5  -2   81.57    9.76   5
   7  -5   2   66.36    9.23   6
   8  -6  -2   13.02    6.01   4
   8   6  -2   15.01    6.51   3
   8   6  -2   16.37    6.75   8
   8  -6  -2   14.50    6.76   7
   8  -6  -2   16.59    5.51   6
   8  -6  -2   21.82    8.15   3
  -8  -6   2   33.07    9.53   5
  -8  -6   2   19.08    6.59   1
  -8   6   2   23.52   12.83   1
   8   6  -2   14.17    5.57   7
   7  -6  -2   16.45    4.28   6
   7  -6  -2   19.79    6.69   7
   7  -6  -2    8.42    4.70   4
   7   6  -2   13.74    5.31   8
   7   6  -2   10.39    4.58   7
  -7  -6   2   17.64    5.27   1
  -7  -6   2   34.00    7.42   5
   7  -6  -2   18.26    6.40   3
  -7   6   2   16.38    9.24   1
   7   6  -2   16.57    5.55   3
   6   6  -2   15.75    4.90   8
   6   6  -2    8.32    3.84   7
   6  -6  -2   14.44    4.47   4
  -6   6   2   -0.14    4.87   1
   6  -6  -2    8.07    4.35   7
  -6   6   2    6.85    4.13   8
   6  -6  -2   10.83    4.66   3
   6   6  -2   11.43    2.81   4
  -6  -6   2    6.98    3.81   1
   6   6  -2    7.22    3.71   3
   6  -6  -2   13.79    3.94   6
  -6  -6   2   13.55    4.80   5
   5   6  -2  130.13    8.93   4
  -5  -6   2  126.06   11.63   5
   5  -6  -2  129.21   11.49   4
   5   6  -2  137.83   12.76   3
   5  -6  -2  137.67    9.29   2
  -5  -6   2  133.69    9.69   2
  -5   6   2  140.88   16.46   1
   5  -6  -2  134.12   10.48   6
  -5   6   2  115.29   12.64   8
   5   6  -2  124.58   12.84   8
   5   6  -2  114.60   11.54   7
  -5  -6   2  128.24   12.67   1
   5  -6  -2  130.69   13.69   7
   5  -6  -2  115.56   12.79   3
   4   6  -2  625.28   46.45   7
  -4  -6   2  684.41   42.53   5
  -4   6   2  621.13   54.32   1
  -4  -6   2  694.95   37.58   2
   4  -6  -2  601.17   49.71   3
   4   6  -2  627.49   48.94   3
   4  -6  -2  606.19   48.73   7
   4  -6  -2  661.00   41.14   4
   4  -6  -2  666.25   39.73   5
   4   6  -2  635.31   38.21   4
  -4  -6   2  656.77   51.81   1
   4  -6  -2  693.10   37.56   2
  -4  -6   2  689.29   36.47   6
   4   6  -2  654.79   49.47   8
   4  -6  -2  656.13   38.65   6
  -4   6   2  615.69   49.44   8
  -3   6   2 1301.48   97.01   8
  -3  -6   2 1368.07   72.45   6
   3  -6  -2 1332.47   80.07   5
   3   6  -2 1347.30   91.27   7
  -3   6   2 1247.19  103.44   1
  -3  -6   2 1353.30   81.86   5
  -3   6   2 1340.15   97.30   3
   3  -6  -2 1192.14   78.45   4
   3  -6  -2 1265.06   73.32   2
   3  -6  -2 1158.63   73.98   6
   3  -6  -2 1324.38   94.29   7
   3   6  -2 1364.38   76.02   4
  -3  -6   2 1371.90  102.15   1
   3   6  -2 1343.41   95.70   3
  -3  -6   2 1307.84   73.20   2
   3   6  -2 1357.37   96.54   8
   2   6  -2   61.10    7.48   8
  -2  -6   2   67.31    7.55   1
  -2  -6   2   75.22    6.57   5
   2   6  -2   66.60    6.81   3
  -2   6   2   66.28    8.48   8
   2  -6  -2   67.56    5.92   5
   2  -6  -2   66.69    5.81   2
   2  -6  -2   72.18    6.64   4
  -2  -6   2   60.13    4.40   4
  -2  -6   2   69.07    5.51   2
  -2   6   2   74.87    9.67   3
  -2   6   2   64.93    7.23   1
   2  -6  -2   62.64    6.02   6
   1  -6  -2   56.60    4.96   6
  -1   6   2   54.83    8.89   8
  -1  -6   2   50.04    4.33   6
   1   6  -2   63.09    4.62   7
  -1   6   2   40.86    8.63   3
   1  -6  -2   55.12    4.64   2
   1  -6  -2   54.03    6.00   4
  -1  -6   2   52.34    5.50   5
   1   6  -2   37.27    5.98   8
  -1  -6   2   55.46    3.95   4
   1  -6  -2   55.62    4.69   5
   1   6  -2   58.30    7.10   1
  -1   6   2   69.71    7.74   7
  -1   6   2   52.24    5.50   1
  -1  -6   2   57.35    4.87   2
   1   6  -2   43.73    5.54   3
   0   6   2  467.04   35.12   3
   0  -6  -2  434.91   25.36   6
   0   6   2  401.18   36.49   8
   0   6   2  466.68   27.17   4
   0  -6   2  452.09   28.77   5
   0  -6  -2  466.39   27.80   5
   0  -6   2  429.76   25.61   6
   0   6   2  414.83   32.82   7
   0   6  -2  426.28   36.79   1
   0   6  -2  408.98   33.34   8
   0  -6  -2  447.29   25.26   2
   0  -6   2  434.05   25.83   2
   0  -6   2  441.03   26.41   4
  -1  -6  -2  468.58   26.98   2
   1   6   2  487.46   36.86   3
  -1   6  -2  446.17   39.72   1
   1   6   2  489.79   28.99   4
   1  -6   2  458.64   28.67   4
   1  -6   2  450.19   33.22   7
   1  -6   2  448.53   27.61   6
  -1   6  -2  490.51   35.90   8
  -1  -6  -2  480.79   29.82   5
   1  -6   2  477.56   30.64   5
   1   6   2  462.60   35.03   7
   2  -6   2  569.60   34.83   6
  -2  -6  -2  647.60   45.88   1
  -2  -6  -2  568.97   37.54   5
   2   6   2  593.96   36.24   4
   2   6   2  561.83   45.94   3
  -2   6  -2  650.24   45.10   8
  -2  -6  -2  565.31   33.85   2
   2   6   2  579.59   33.97   6
   2  -6   2  604.43   36.57   4
   2  -6   2  621.06   43.03   3
   2  -6   2  582.99   38.20   5
   2  -6   2  559.00   42.59   7
   2  -6   2  595.17   34.67   2
   2   6   2  572.10   43.87   7
   2   6   2  609.22   46.42   8
  -3  -6  -2  210.51   15.63   5
   3   6   2  267.12   20.50   8
   3   6   2  230.48   15.33   4
   3  -6   2  220.77   15.87   4
   3   6   2  237.25   20.54   3
   3  -6   2  225.33   15.23   6
   3  -6   2  219.42   14.73   2
  -3  -6  -2  210.17   13.97   2
   3  -6   2  214.70   18.30   7
   3  -6   2  239.06   16.47   5
   3   6   2  203.35   18.97   7
   3   6   2  221.84   14.04   6
  -4  -6  -2    0.32    1.65   5
   4  -6   2    0.54    1.73   6
   4  -6   2   21.11    3.85   2
  -4  -6  -2    0.89    1.72   2
   4  -6   2    3.48    2.78   5
   4  -6   2    1.00    2.79   7
  -4   6  -2   -0.39    6.20   1
   4  -6   2   -1.47    2.06   4
   4   6   2    0.75    3.03   7
   4   6   2    0.76    3.69   3
   4   6   2    3.02    3.93   8
   4   6   2    4.41    1.79   6
   4   6   2    1.82    2.06   4
   5   6   2   15.41    6.29   8
   5  -6   2    9.72    3.63   6
  -5  -6  -2    9.80    3.02   2
  -5   6  -2    5.30    8.73   1
   5  -6   2    7.68    3.93   4
  -5  -6  -2    9.03    3.23   5
   5   6   2    6.86    4.72   7
   5  -6   2   10.96    5.33   7
   5   6   2   10.39    3.59   4
   5   6   2   10.70    5.40   3
   5  -6   2   10.00    4.32   5
   5  -6   2    9.42    3.33   2
   5   6   2    7.91    2.57   6
   6  -6   2   75.94   10.33   4
   6   6   2   83.77    8.84   4
   6  -6   2   71.89    9.11   6
  -6  -6  -2   78.11    7.58   2
   6   6   2   71.09   11.71   7
   6  -6   2   87.47   12.95   7
  -6  -6  -2   68.55    8.58   5
  -6   6  -2   85.14   22.53   1
   6   6   2   85.29    7.79   6
   6   6   2   87.20   13.35   3
   6  -6   2   91.42    8.90   2
  -7   6  -2   91.26   26.03   1
   7  -6   2   39.72    9.08   4
  -7  -6  -2   45.47    7.87   5
   7   6   2   58.73    8.25   4
   7   6   2   30.26    9.57   7
   7  -6   2   67.22    9.30   6
   7  -6   2   51.84   12.16   7
   7   6   2   53.10   12.03   3
   8   7  -2    6.05    6.34   8
   8  -7  -2    3.93    7.21   3
  -8   7   2    3.10   10.77   1
  -8  -7   2   10.00    7.22   5
   8  -7  -2    8.22    5.74   4
   8   7  -2    0.24    4.87   7
   8  -7  -2    1.27    4.60   6
   8  -7  -2    1.34    5.04   7
   8   7  -2   -0.84    4.93   3
  -7  -7   2   33.58    6.63   1
  -7   7   2   37.94   13.47   1
   7   7  -2   22.23    6.81   8
   7  -7  -2   26.27    7.77   3
  -7  -7   2   32.99    7.68   5
   7  -7  -2   41.97    8.14   4
   7   7  -2   23.11    6.05   7
   7  -7  -2   33.29    6.41   6
   7  -7  -2   34.18    9.07   7
   7   7  -2   21.94    6.56   3
   6  -7  -2   49.27    8.40   4
   6   7  -2   63.96    8.36   7
   6  -7  -2   71.16   10.18   3
  -6   7   2   63.43    9.41   8
   6   7  -2   54.14    8.97   3
   6  -7  -2   65.25    8.06   6
  -6   7   2   88.08   16.27   1
  -6  -7   2   65.94    8.43   1
  -6  -7   2   71.33    9.28   5
   6  -7  -2   71.69   10.85   7
   6   7  -2   76.26    9.93   8
   5   7  -2  971.01   67.17   7
   5  -7  -2  994.23   53.66   2
   5  -7  -2  891.04   55.08   6
  -5   7   2 1001.91   79.95   1
   5  -7  -2  884.70   71.26   3
   5  -7  -2  911.69   58.60   4
  -5  -7   2 1019.38   53.85   2
  -5  -7   2  961.43   74.27   1
   5   7  -2  888.72   70.35   3
   5   7  -2  927.63   55.21   4
  -5  -7   2  892.08   60.49   5
   5  -7  -2  927.82   69.77   7
   5   7  -2  905.55   70.94   8
  -5   7   2  964.96   71.22   8
   4   7  -2  724.84   41.95   4
  -4  -7   2  752.99   40.18   6
   4  -7  -2  688.76   42.35   6
  -4   7   2  701.90   54.82   8
   4  -7  -2  707.14   45.07   4
  -4  -7   2  741.79   56.67   1
   4  -7  -2  759.59   41.55   2
   4  -7  -2  682.87   53.73   7
   4   7  -2  696.30   50.96   7
   4   7  -2  689.94   53.76   3
  -4   7   2  688.58   59.93   1
  -4  -7   2  773.13   41.23   2
   4   7  -2  665.01   54.19   8
  -4  -7   2  678.94   46.18   5
   3  -7  -2   18.83    3.69   6
   3  -7  -2   25.59    3.75   2
  -3  -7   2   17.24    3.67   1
  -3  -7   2   20.04    3.16   2
   3   7  -2   15.65    4.38   8
   3   7  -2   19.38    3.33   7
  -3   7   2   25.26    6.25   3
  -3  -7   2   22.34    4.02   5
   3  -7  -2   20.38    3.08   5
  -3   7   2   21.59    5.31   8
  -3  -7   2   20.71    2.45   6
   3  -7  -2   19.48    5.37   7
   3   7  -2   14.43    3.70   3
  -3   7   2   21.24    5.13   1
   3   7  -2   20.18    2.18   4
   3  -7  -2   12.90    3.53   4
  -2   7   2 3532.53  291.49   1
   2   7  -2 3406.55  271.55   3
   2   7  -2 3552.20  273.45   8
  -2  -7   2 3713.48  230.36   5
  -2   7   2 3407.77  275.61   3
   2  -7  -2 4249.91  209.14   6
   2  -7  -2 3948.72  208.04   2
  -2   7   2 4033.27  276.71   8
   2  -7  -2 4102.92  220.88   4
  -2  -7   2 3737.91  291.63   1
   2   7  -2 3823.26  260.09   7
  -2  -7   2 3855.31  207.64   6
  -2  -7   2 3515.23  207.67   2
  -2  -7   2 3784.71  218.39   4
   2  -7  -2 4256.78  229.65   5
   1   7  -2 2637.75  201.26   3
  -1  -7   2 2745.45  171.26   5
   1   7  -2 2586.76  202.98   8
   1  -7  -2 2911.50  170.30   5
  -1  -7   2 2832.20  154.49   6
   1  -7  -2 2906.69  155.12   6
  -1   7   2 2533.23  215.41   1
  -1  -7   2 2807.62  162.15   4
  -1   7   2 3259.30  195.60   7
  -1  -7   2 2845.45  154.66   2
   1   7  -2 3093.02  192.72   7
  -1   7   2 2548.62  206.75   8
   1   7  -2 2539.36  216.94   1
   1  -7  -2 2958.91  164.28   4
   1  -7  -2 2927.11  154.30   2
   0  -7   2    2.22    1.87   5
   0  -7   2    7.81    1.26   7
   0   7  -2    7.44    2.77   8
   0   7   2    3.36    2.60   7
   0   7   2    0.83    1.57   4
   0   7  -2    1.40    1.95   3
   0   7   2   -0.24    3.32   8
   0  -7  -2    2.68    1.23   6
   0  -7   2    1.48    1.35   2
   0  -7  -2    9.93    1.94   2
   0  -7  -2    2.05    1.49   5
   0   7   2    7.04    3.28   3
  -1  -7  -2  918.22   51.74   2
   1   7   2  919.67   66.18   7
   1   7   2  908.12   55.00   4
  -1   7  -2  932.38   66.56   3
  -1  -7  -2  913.73   57.22   5
  -1   7  -2 1048.04   68.79   8
   1   7   2 1028.89   69.44   3
  -1  -7  -2  885.20   51.77   6
  -1   7  -2  903.08   74.32   1
   1  -7   2  899.76   52.67   2
   1  -7   2  939.30   55.08   4
   1  -7   2  891.23   64.29   7
   1  -7   2  931.58   58.39   5
   1  -7   2  892.93   52.72   6
   1   7   2  824.34   70.31   8
   2  -7   2  441.97   29.97   5
   2  -7   2  446.39   28.42   4
  -2   7  -2  382.01   39.44   1
   2  -7   2  466.51   27.32   2
   2   7   2  440.27   34.08   7
   2   7   2  522.44   36.77   8
   2  -7   2  452.84   32.88   7
  -2  -7  -2  430.82   28.99   5
   2   7   2  409.46   35.47   3
   2   7   2  467.49   28.10   4
   2  -7   2  464.06   27.48   6
  -2   7  -2  447.04   36.32   8
  -2  -7  -2  452.93   26.21   2
   3  -7   2   37.86    5.42   5
   3  -7   2   36.50    5.65   7
  -3  -7  -2   32.10    4.46   5
   3  -7   2   31.67    4.77   2
   3   7   2   31.46    6.66   3
   3   7   2   38.37    6.78   8
   3   7   2   32.14    6.36   7
   3  -7   2   31.54    5.00   6
   3   7   2   35.87    4.71   4
   3   7   2   34.74    3.97   6
  -3   7  -2   15.90    8.33   1
   3  -7   2   45.60    5.81   4
  -3  -7  -2   35.84    4.07   2
   4   7   2   61.58    9.42   7
   4   7   2   87.68   10.21   8
  -4  -7  -2   71.21    6.22   2
   4   7   2   74.52    7.10   4
   4   7   2   71.52   10.44   3
  -4  -7  -2   71.43    7.15   5
   4  -7   2   78.60    8.59   4
   4  -7   2   74.83    7.53   2
   4   7   2   66.07    5.99   6
   4  -7   2   64.43    7.99   5
  -4   7  -2   42.13   13.66   1
   4  -7   2   67.23    7.83   6
   4  -7   2   78.37    9.40   7
   5  -7   2   -0.07    2.67   6
   5   7   2    3.92    4.55   8
   5   7   2   11.39    5.88   3
  -5  -7  -2    0.99    2.45   5
   5  -7   2    0.83    4.04   7
  -5  -7  -2    2.95    2.20   2
   5   7   2    1.23    2.96   4
   5  -7   2   -1.84    2.94   2
   5  -7   2    3.69    3.74   4
   5   7   2    3.51    4.61   7
   5   7   2    0.73    2.08   6
   5  -7   2   -1.57    3.72   5
  -5   7  -2   -1.90    8.21   1
   6  -7   2  144.14   12.46   2
   6   7   2  125.99   12.06   4
   6  -7   2  146.25   13.33   6
   6  -7   2  153.52   14.48   4
   6   7   2  148.34   11.14   6
  -6  -7  -2  147.66   12.99   5
   6   7   2  156.25   17.72   3
   6  -7   2  157.76   17.87   7
  -6   7  -2  134.19   29.07   1
   6   7   2  149.84   16.52   7
  -6  -7  -2  153.35   11.48   2
   7   7   2   63.63    8.84   4
   7  -7   2   64.20    9.93   6
   7  -7   2   56.19   11.04   4
   7   7   2   79.04   14.08   3
  -7  -7  -2   64.36    9.20   5
   8   8  -2  122.02   16.87   3
   8   8  -2  146.91   17.86   8
   8  -8  -2  152.89   14.69   6
   8  -8  -2  124.44   18.93   7
   8  -8  -2  156.76   16.48   4
  -8  -8   2  184.38   17.32   5
   8   8  -2  145.41   16.03   7
  -8   8   2  170.47   31.01   1
   7  -8  -2   37.84    7.24   6
  -7  -8   2   36.05    7.46   1
   7   8  -2   32.08    8.12   3
  -7   8   2   43.86   15.53   1
  -7  -8   2   49.43    8.99   5
   7   8  -2   36.35    7.41   7
   7  -8  -2   35.92    8.91   7
   7  -8  -2   31.19    8.98   3
   7  -8  -2   36.44    8.21   4
   7   8  -2   28.59    8.23   8
  -6  -8   2  303.61   24.37   5
  -6   8   2  301.07   28.42   8
  -6   8   2  373.19   37.03   1
   6  -8  -2  332.58   24.84   4
   6  -8  -2  326.48   29.30   3
   6   8  -2  305.17   27.92   3
   6   8  -2  291.71   28.04   8
   6   8  -2  345.59   26.40   7
  -6  -8   2  365.37   28.48   1
   6  -8  -2  361.91   23.40   6
   6  -8  -2  303.88   28.79   7
   5  -8  -2  863.69   48.12   2
  -5  -8   2  921.93   47.82   2
   5   8  -2  839.16   59.40   7
   5  -8  -2  804.49   52.41   4
   5  -8  -2  803.93   49.39   6
  -5   8   2  814.52   71.59   1
   5  -8  -2  766.26   62.20   7
  -5   8   2  886.84   64.10   8
   5  -8  -2  777.64   63.84   3
  -5  -8   2  852.99   65.46   1
   5   8  -2  708.84   62.08   3
  -5  -8   2  824.01   53.72   5
   4   8  -2 1295.88  106.49   8
   4  -8  -2 1395.58   82.32   6
  -4   8   2 1325.02  115.99   1
  -4   8   2 1544.86  108.45   8
  -4  -8   2 1620.26   79.97   6
   4   8  -2 1246.57  105.45   3
   4  -8  -2 1446.46   81.31   2
  -4  -8   2 1515.55  112.27   1
  -4  -8   2 1379.33   90.10   5
  -4  -8   2 1591.51   80.98   2
   4  -8  -2 1442.77  104.38   7
   4   8  -2 1463.98  100.88   7
  -3  -8   2 1704.25   95.31   5
   3  -8  -2 1558.56   86.43   6
   3   8  -2 1332.45  111.08   3
   3  -8  -2 1313.84   90.86   4
  -3  -8   2 1606.09  118.92   1
   3   8  -2 1319.41  112.16   8
  -3   8   2 1608.51  115.58   3
  -3   8   2 1431.25  120.77   1
  -3  -8   2 1731.47   84.69   6
   3  -8  -2 1429.84  109.67   7
  -3  -8   2 1598.68   85.40   2
   3  -8  -2 1511.24   93.67   5
   3   8  -2 1558.81  106.14   7
   3  -8  -2 1599.57   85.64   2
  -3   8   2 1605.13  115.35   8
   2  -8  -2  111.15    8.49   5
   2  -8  -2  109.41    8.78   4
  -2  -8   2   89.45    7.51   2
  -2  -8   2  103.52    8.88   5
   2   8  -2  105.81    8.58   7
  -2  -8   2   97.78   10.84   1
   2   8  -2   83.99    9.44   3
  -2   8   2   96.83   10.56   1
   2  -8  -2  107.45    8.29   6
   2  -8  -2   95.69    7.76   2
  -2  -8   2   97.40    7.21   6
  -2   8   2  119.56   14.21   8
  -2  -8   2   99.80    6.78   4
  -2   8   2  157.94   16.30   3
   2   8  -2   90.77   10.38   8
   1   8  -2  342.33   29.74   1
   1  -8  -2  349.41   22.97   5
   1   8  -2  345.83   26.65   3
   1  -8  -2  370.09   23.07   4
   1   8  -2  328.21   27.77   8
  -1   8   2  281.95   31.22   8
   1  -8  -2  360.31   21.26   2
  -1  -8   2  379.11   21.70   2
  -1  -8   2  354.03   21.27   4
  -1  -8   2  345.91   21.10   6
   1  -8  -2  349.88   21.63   6
  -1   8   2  309.95   28.14   1
  -1  -8   2  354.21   23.88   5
   1   8  -2  386.73   24.83   7
   0   8   2  478.30   33.38   3
   0   8   2  432.13   25.90   4
   0  -8   2  419.76   28.88   7
   0  -8  -2  397.54   24.22   6
   0  -8   2  397.90   25.22   4
   0  -8  -2  397.52   24.06   2
   0   8   2  439.02   31.08   7
   0  -8  -2  370.36   26.30   5
   0  -8   2  406.43   24.77   6
   0  -8   2  400.15   27.68   5
   0   8  -2  396.83   31.79   8
   0   8  -2  390.06   34.30   1
   1   8   2 2144.30  158.53   7
  -1  -8  -2 2196.53  125.37   2
   1  -8   2 2308.26  126.89   6
   1   8   2 2658.18  165.94   3
  -1   8  -2 2230.43  177.50   1
   1  -8   2 2269.97  126.69   2
   1   8   2 2447.67  168.11   8
   1  -8   2 2291.84  156.93   7
   1   8   2 2235.77  132.80   4
  -1  -8  -2 2269.15  125.61   6
   1  -8   2 2215.41  140.17   5
  -1  -8  -2 2212.71  138.70   5
  -1   8  -2 2149.57  163.55   3
   1  -8   2 2297.68  133.06   4
   2  -8   2 2830.66  180.83   7
   2  -8   2 2765.41  153.11   4
  -2  -8  -2 2579.45  143.78   6
   2   8   2 2689.61  152.26   4
   2  -8   2 2581.86  145.47   6
   2   8   2 2593.97  181.85   7
   2  -8   2 2691.02  145.16   2
   2  -8   2 2618.56  160.59   5
  -2   8  -2 2462.34  204.74   1
  -2  -8  -2 2673.74  143.72   2
   2   8   2 2604.61  189.62   3
  -2   8  -2 2222.87  191.19   8
   3  -8   2 1274.26   77.35   4
   3   8   2 1257.60   76.08   4
   3   8   2 1305.99   95.84   8
   3  -8   2 1336.07   91.04   7
   3   8   2 1185.31   95.34   3
   3   8   2 1406.92   92.13   7
  -3  -8  -2 1257.40   71.73   2
   3  -8   2 1308.22   73.83   6
   3  -8   2 1316.82   81.01   5
   3  -8   2 1279.16   73.16   2
  -3  -8  -2 1182.47   79.42   5
   4   8   2   16.73    5.72   8
   4  -8   2   19.13    5.21   4
   4  -8   2   17.48    5.51   7
  -4  -8  -2   18.61    3.52   2
   4   8   2   16.78    3.37   6
   4  -8   2   26.93    5.20   2
   4   8   2   14.89    5.74   7
  -4  -8  -2   14.99    3.79   5
  -4   8  -2   10.01    9.01   1
   4   8   2   29.94    4.61   4
   4  -8   2   20.17    5.22   5
   4  -8   2   12.29    4.13   6
   4   8   2   12.32    5.49   3
   5  -8   2  134.53   13.22   5
   5  -8   2  130.17   11.54   2
   5  -8   2  110.48   12.26   4
  -5  -8  -2  130.04    9.95   2
  -5  -8  -2  120.39   11.04   5
   5   8   2  150.76   14.72   8
   5   8   2  122.97   14.62   3
  -5   8  -2   67.57   20.49   1
   5  -8   2  133.09   12.14   6
   5   8   2  136.32   11.02   4
   5   8   2  124.11    9.72   6
   5  -8   2  135.66   15.37   7
   5   8   2  111.49   13.81   7
   6   8   2  323.94   20.67   6
   6  -8   2  322.92   22.35   2
   6  -8   2  292.94   29.34   7
   6  -8   2  314.74   24.81   4
  -6   8  -2  260.06   42.12   1
   6   8   2  339.82   29.72   3
  -6  -8  -2  292.49   23.12   5
   6  -8   2  321.05   23.38   6
   6   8   2  305.17   28.27   7
  -6  -8  -2  333.50   20.76   2
   6   8   2  323.10   22.42   4
  -8   9   2  359.28   44.32   1
   8  -9  -2  282.79   24.18   4
   8   9  -2  244.79   26.13   8
   8   9  -2  224.94   24.88   3
   8   9  -2  244.08   23.61   7
   8  -9  -2  251.19   21.23   6
  -8  -9   2  309.38   24.01   5
   8  -9  -2  247.52   27.35   7
  -7  -9   2 1012.23   58.19   5
   7  -9  -2  893.44   56.92   4
   7   9  -2  698.09   66.08   8
   7   9  -2  762.43   66.02   3
  -7   9   2  967.94   83.17   1
   7  -9  -2  838.86   66.91   7
   7   9  -2  830.34   62.79   7
   7  -9  -2  887.82   68.66   3
   7  -9  -2  868.84   53.06   6
  -6   9   2 1394.33  114.19   1
  -6   9   2 1395.20  100.66   8
   6   9  -2 1215.91   98.41   3
  -6  -9   2 1395.22  103.60   1
   6  -9  -2 1303.61  100.53   3
  -6  -9   2 1485.03   84.79   5
   6  -9  -2 1371.94   77.83   6
   6  -9  -2 1291.85   97.62   7
   6   9  -2 1088.18   98.68   8
   6  -9  -2 1291.09   82.23   4
   6   9  -2 1294.86   93.79   7
  -5   9   2  104.81   17.98   1
   5  -9  -2  120.45   11.68   4
   5   9  -2   85.65   10.48   7
  -5  -9   2  109.22   10.68   5
   5  -9  -2  106.35   13.50   7
   5  -9  -2   97.81   10.10   6
   5   9  -2   94.71   11.61   3
  -5   9   2  112.94   14.27   8
   5   9  -2   87.17   12.22   8
  -5  -9   2  121.86    9.05   2
  -5  -9   2  119.31   11.39   1
   5  -9  -2  119.90   10.34   2
   5  -9  -2  115.60   14.28   3
  -4   9   2  267.53   28.26   1
  -4  -9   2  327.02   18.45   2
   4  -9  -2  255.86   25.25   7
  -4  -9   2  316.49   21.21   5
   4  -9  -2  259.90   20.62   4
  -4   9   2  304.65   27.53   3
  -4  -9   2  317.42   24.52   1
   4  -9  -2  263.62   19.38   6
   4   9  -2  299.15   22.29   7
   4  -9  -2  289.58   19.08   2
  -4   9   2  281.99   26.74   8
   4   9  -2  233.67   24.04   8
   4   9  -2  249.29   23.57   3
   3  -9  -2  511.61   26.99   2
   3  -9  -2  432.39   28.59   5
  -3  -9   2  486.46   25.60   6
  -3   9   2  402.87   37.95   1
   3   9  -2  466.70   31.89   7
  -3   9   2  494.38   39.80   8
   3   9  -2  344.97   34.42   8
  -3   9   2  456.16   39.56   3
  -3  -9   2  471.27   26.46   2
   3   9  -2  390.44   33.82   3
   3  -9  -2  395.85   35.19   7
   3  -9  -2  433.08   28.79   4
  -3  -9   2  424.64   35.96   1
  -3  -9   2  396.75   29.22   5
   2   9  -2  503.24   42.86   8
   2   9  -2  530.25   41.80   3
  -2   9   2  452.69   46.58   3
   2  -9  -2  622.25   35.66   5
  -2  -9   2  529.78   32.58   2
   2  -9  -2  568.96   32.71   2
  -2  -9   2  543.17   32.12   6
   2   9  -2  587.83   39.37   7
   2  -9  -2  555.88   33.08   6
  -2  -9   2  641.37   32.97   4
  -2   9   2  468.53   45.13   1
  -2   9   2  505.75   47.91   8
  -2  -9   2  532.82   36.21   5
   2  -9  -2  626.92   35.31   4
   1   9  -2 1820.98  116.55   7
  -1   9   2 1609.65  125.98   3
  -1  -9   2 1642.53  104.61   5
  -1  -9   2 1701.72   94.71   2
   1   9  -2 1663.43  122.14   3
  -1  -9   2 1760.71   94.52   6
   1   9  -2 1731.22  123.93   8
   1  -9  -2 1764.07  104.02   5
  -1  -9   2 1717.52   98.49   4
   1  -9  -2 1756.69   95.01   6
   1  -9  -2 1691.54   94.38   2
   1  -9  -2 1891.78  100.28   4
   1   9  -2 1665.42  132.08   1
  -1   9   2 1509.34  130.71   1
  -1   9   2 1386.89  128.05   8
   0  -9  -2 2890.28  158.41   2
   0  -9   2 2803.25  197.76   7
   0   9   2 2696.41  212.03   8
   0   9  -2 2837.36  222.64   1
   0  -9   2 2894.81  159.49   2
   0  -9  -2 2925.20  158.93   6
   0   9  -2 2960.06  208.35   8
   0  -9   2 2932.91  167.28   4
   0  -9   2 2812.42  159.38   6
   0  -9   2 2930.73  176.58   5
   0   9   2 3051.94  199.55   7
   0  -9  -2 2810.70  175.02   5
   1  -9   2 1713.11  122.28   7
  -1  -9  -2 1647.65   97.88   2
   1   9   2 1611.66  123.71   7
   1  -9   2 1723.28  104.05   4
  -1  -9  -2 1699.20  108.37   5
   1  -9   2 1833.78  110.41   5
  -1   9  -2 1738.54  138.67   1
   1   9   2 2004.57  132.20   8
   1   9   2 2047.28  129.69   3
   1  -9   2 1744.34   99.53   6
   1  -9   2 1771.67   99.58   2
  -1  -9  -2 1737.27   98.11   6
   2  -9   2   26.86    4.93   2
   2   9   2   32.69    6.83   8
   2   9   2   26.57    5.83   3
   2  -9   2   34.23    6.18   5
   2   9   2   34.93    6.08   7
   2  -9   2   32.02    5.33   6
  -2   9  -2   23.12    9.19   8
   2   9   2   35.20    4.52   4
  -2   9  -2   31.63    7.83   1
   2  -9   2   32.11    4.89   7
  -2  -9  -2   23.44    4.07   5
  -2  -9  -2   27.79    3.62   6
   2  -9   2   25.06    4.65   4
  -2  -9  -2   25.94    3.71   2
  -3  -9  -2 1508.78   82.08   2
   3  -9   2 1547.87   84.10   2
   3  -9   2 1504.16   84.50   6
   3   9   2 1498.73  104.55   7
  -3   9  -2 1342.56  119.41   1
   3   9   2 1369.03  108.61   3
   3   9   2 1499.23   86.91   4
   3  -9   2 1284.15   92.24   5
   3  -9   2 1551.50  103.95   7
  -3  -9  -2 1382.09   90.81   5
  -3  -9  -2 1540.77   82.02   6
   3  -9   2 1559.36   88.64   4
  -4  -9  -2 2251.99  139.68   5
   4  -9   2 2315.79  128.92   6
  -4  -9  -2 2138.65  125.72   2
   4  -9   2 2371.10  135.77   4
   4   9   2 2234.27  133.26   4
   4  -9   2 2352.24  128.03   2
   4  -9   2 2316.49  141.50   5
   4   9   2 2293.62  166.85   3
   4   9   2 2190.70  159.88   7
  -5  -9  -2  762.48   52.46   5
   5  -9   2  833.00   49.34   2
  -5  -9  -2  777.15   47.02   2
   5   9   2  814.84   63.81   3
   5   9   2  895.56   63.52   8
   5  -9   2  781.68   50.07   6
   5  -9   2  800.61   52.81   4
   5  -9   2  865.89   55.38   5
   5   9   2  806.03   50.16   4
   5   9   2  788.65   61.22   7
  -6  -9  -2   14.39    4.23   2
  -6   9  -2    6.89   14.37   1
   6   9   2   24.87    7.88   3
   6  -9   2   17.23    5.80   6
   6   9   2   15.75    5.29   4
   6  -9   2   15.94    6.09   2
   6   9   2   18.08    5.36   6
  -6  -9  -2   17.33    5.21   5
   6  -9   2   27.41    7.94   4
   6   9   2   17.74    7.14   7
   8 -10  -2   84.51   14.46   4
   8  10  -2   65.66   12.75   3
   7  10  -2   18.08    7.35   3
   7 -10  -2   23.61    9.03   7
   7 -10  -2   33.20    8.48   6
   7 -10  -2   36.05    9.12   4
   7  10  -2   21.73    7.48   8
   7  10  -2   24.34    7.07   7
  -7 -10   2   28.03    7.32   5
  -7  10   2   35.28   15.78   1
   6 -10  -2   27.28    7.30   4
   6 -10  -2   27.02    8.59   7
  -6  10   2   41.88   10.77   8
   6 -10  -2   31.78    9.29   3
   6 -10  -2   28.90    7.15   6
   6  10  -2   30.61    7.92   8
   6  10  -2   22.00    6.77   3
  -6 -10   2   31.75    6.74   5
   6  10  -2   27.74    6.20   7
  -6  10   2   14.42   10.56   1
   5 -10  -2   78.73   10.48   4
   5 -10  -2   81.41   10.16   6
  -5  10   2   90.21   14.67   8
  -5 -10   2  100.00    9.99   5
   5  10  -2   72.03   11.25   8
   5 -10  -2   92.46   14.19   3
   5  10  -2   81.38    9.55   7
  -5  10   2   84.36   16.73   1
   5 -10  -2   85.24    9.72   2
   5  10  -2   82.10   10.94   3
   5 -10  -2  100.81   13.83   7
  -5 -10   2   97.25    8.23   2
  -5 -10   2   95.97   10.54   1
  -4  10   2 1578.13  117.19   8
   4  10  -2 1399.85  110.99   3
   4  10  -2 1545.61  105.83   7
  -4 -10   2 1679.18   85.20   2
  -4 -10   2 1629.70  118.15   1
   4  10  -2 1410.78  112.25   8
  -4  10   2 1307.89  122.09   1
  -4  10   2 1698.24  117.29   3
   4 -10  -2 1403.16  109.62   7
   4 -10  -2 1509.10   85.79   2
   4 -10  -2 1460.17   86.54   6
  -3 -10   2 2751.88  133.38   6
  -3  10   2 2373.25  181.71   3
   3  10  -2 2373.42  166.66   7
   3 -10  -2 2626.68  134.20   2
   3  10  -2 2217.87  174.52   3
  -3 -10   2 2625.89  134.00   2
   3 -10  -2 2579.15  135.02   6
   3 -10  -2 2335.38  147.39   5
  -3 -10   2 2213.09  186.80   1
   3 -10  -2 2449.92  142.48   4
  -3  10   2 2078.54  188.78   1
  -3 -10   2 2675.57  148.73   5
   3  10  -2 2315.47  176.34   8
  -3  10   2 2123.84  181.45   8
  -2 -10   2  459.21   27.60   5
   2 -10  -2  424.86   24.49   2
   2  10  -2  373.85   33.46   1
   2 -10  -2  439.34   24.99   6
  -2 -10   2  438.48   24.20   6
   2  10  -2  409.98   31.06   3
  -2  10   2  338.16   33.68   1
  -2  10   2  342.04   36.29   3
   2  10  -2  388.06   28.79   7
  -2 -10   2  423.26   24.63   2
   2 -10  -2  411.83   26.18   4
   2  10  -2  322.82   31.73   8
   1  10  -2  589.20   42.90   3
   1  10  -2  598.85   46.98   1
   1 -10  -2  487.33   33.81   6
  -1 -10   2  579.29   37.85   5
  -1 -10   2  600.31   34.09   6
   1 -10  -2  562.60   33.94   2
  -1 -10   2  574.65   34.59   4
   1 -10  -2  586.31   37.13   5
   1 -10  -2  628.26   36.15   4
   1  10  -2  591.41   44.36   8
  -1 -10   2  580.33   34.36   2
  -1  10   2  510.41   45.85   1
   0 -10   2 1148.69   67.81   2
   0 -10  -2 1158.60   73.64   5
   0 -10  -2 1146.30   70.95   4
   0 -10  -2 1067.89   66.92   6
   0 -10   2 1191.98   70.31   4
   0 -10   2 1169.79   67.68   6
   0 -10  -2 1170.28   66.83   2
   0  10  -2 1302.31   87.70   8
   0 -10   2 1202.92   75.11   5
   0  10  -2 1230.70   93.64   1
   0  10   2 1230.80   83.73   7
  -1 -10  -2 1245.26   79.31   5
  -1 -10  -2 1266.99   71.76   2
  -1 -10  -2 1306.75   71.91   6
  -1  10  -2 1231.53  101.32   1
   1 -10   2 1365.14   81.65   5
   1 -10   2 1258.77   73.35   6
   1 -10   2 1327.89   73.65   2
   1  10   2 1262.91   75.71   4
   1 -10   2 1257.84   76.32   4
   2 -10   2  158.32   13.41   2
   2 -10   2  179.60   15.67   5
   2 -10   2  178.51   13.70   6
  -2 -10  -2  154.00   12.93   5
  -2 -10  -2  160.69   11.66   2
   2  10   2  186.04   12.75   4
  -2 -10  -2  172.25   11.58   6
  -2  10  -2  170.71   18.71   1
   2  10   2  166.65   15.43   7
   2 -10   2  186.63   13.68   4
   2  10   2  170.12   16.13   3
   2  10   2  188.10   17.38   8
   3 -10   2    8.64    3.80   2
   3  10   2   18.58    5.68   3
   3 -10   2    8.04    3.58   6
  -3 -10  -2   15.19    3.84   5
   3  10   2   13.47    4.98   7
   3  10   2   13.34    5.09   8
   3 -10   2   12.58    4.39   4
  -3  10  -2    9.58    6.10   1
  -3 -10  -2    9.74    2.78   2
   3  10   2   15.15    3.96   4
  -3 -10  -2   10.62    2.77   6
   3 -10   2   15.75    5.81   5
   4 -10   2    9.57    4.67   2
  -4 -10  -2    6.80    2.84   2
  -4 -10  -2    4.93    3.22   5
   4 -10   2   11.99    4.84   4
   4 -10   2    7.17    4.08   6
   4  10   2   12.20    5.42   7
   4  10   2    3.33    3.46   4
   4  10   2    4.02    4.10   3
  -4 -10  -2    5.32    2.52   6
   4  10   2    8.85    5.21   8
   4 -10   2    6.35    5.91   5
  -4  10  -2    5.25    7.22   1
   5  10   2    1.05    3.57   4
   5 -10   2    2.07    4.57   2
  -5 -10  -2    2.28    3.04   5
   5  10   2    4.50    5.00   7
  -5 -10  -2    2.69    2.58   6
   5  10   2    5.60    5.09   8
  -5 -10  -2    2.10    2.68   2
  -5  10  -2   -1.50    8.08   1
   5  10   2    3.27    4.53   3
   5 -10   2    3.49    4.60   4
   5 -10   2    4.31    4.58   6
   6  10   2   -0.41    5.63   7
   6  10   2    5.43    5.92   3
   6 -10   2    4.63    6.13   4
  -6 -10  -2    3.99    4.34   5
   6 -10   2    7.05    6.76   2
  -6 -10  -2   12.01    3.98   2
   6  10   2    9.33    5.17   4
   6 -10   2   11.33    5.84   6
  -6  10  -2    2.74   12.59   1
   7 -11  -2   27.11    8.61   4
   7 -11  -2   22.92    8.64   7
   7  11  -2   27.28    8.07   3
   7 -11  -2   43.81    9.64   6
  -7  11   2   19.70   14.27   1
   7  11  -2   19.29    7.96   8
   7  11  -2   18.19    6.58   7
  -7 -11   2   24.56    7.08   5
   6 -11  -2    1.73    7.65   3
   6 -11  -2   -0.33    4.34   4
  -6 -11   2    0.53    3.60   5
   6  11  -2   -0.33    4.88   8
   6 -11  -2    8.59    6.35   7
   6  11  -2    2.38    4.49   7
   6  11  -2    2.99    4.83   3
  -6  11   2    7.35    8.68   1
   6 -11  -2    5.87    4.73   6
  -6  11   2    9.14   11.35   8
   5 -11  -2   43.84    8.37   4
  -5 -11   2   37.03    5.39   2
   5 -11  -2   53.60   12.37   3
   5  11  -2   44.63    8.15   3
   5 -11  -2   41.07    7.65   6
   5 -11  -2   24.93    8.29   7
  -5  11   2   39.61   12.56   8
  -5  11   2   46.16   13.16   1
   5  11  -2   31.84    7.95   8
   5  11  -2   38.56    6.62   7
   5 -11  -2   57.01    8.24   2
  -5 -11   2   56.68    7.81   5
   4 -11  -2    4.98    3.77   6
  -4 -11   2   10.84    5.28   1
  -4 -11   2    6.79    3.08   2
  -4 -11   2    4.51    3.54   5
  -4  11   2   15.44    9.13   3
   4 -11  -2    5.39    4.18   4
   4  11  -2    8.09    5.34   8
  -4  11   2    8.31    6.35   1
   4  11  -2    7.18    4.15   3
  -4  11   2    1.96    9.08   8
   4 -11  -2    2.73    3.71   2
   4  11  -2    7.00    4.11   7
   4 -11  -2    4.14    5.19   7
  -3  11   2   10.25    8.86   8
   3 -11  -2    5.82    4.65   7
   3 -11  -2    2.53    2.76   6
   3  11  -2   15.25    4.78   3
   3 -11  -2    0.94    3.85   5
  -3 -11   2    5.79    2.40   6
  -3  11   2    6.03    9.26   3
  -3 -11   2    6.07    2.89   2
   3  11  -2   13.53    5.36   8
  -3  11   2    3.87    4.57   1
  -3 -11   2    3.33    3.07   5
   3 -11  -2    3.14    2.97   2
   3 -11  -2   23.48    5.12   4
   2 -11  -2   23.80    4.10   5
   2  11  -2   16.99    4.38   3
   2 -11  -2   17.31    3.64   2
   2  11  -2   14.45    5.18   8
   2 -11  -2   13.23    3.31   6
  -2 -11   2   16.41    3.64   2
  -2  11   2   11.32    4.82   1
   2  11  -2   23.32    5.00   1
  -2 -11   2   23.44    4.67   5
  -2  11   2   12.54    9.02   8
  -2 -11   2   22.44    3.67   6
  -2  11   2   12.69    8.13   3
   2 -11  -2   15.55    3.85   4
  -1  11   2  141.94   20.90   8
  -1 -11   2  187.21   14.30   5
  -1 -11   2  146.96   12.38   2
  -1 -11   2  156.28   12.19   6
  -1 -11   2  168.09   11.95   4
   1  11  -2  129.51   15.18   8
   1 -11  -2  177.10   13.12   4
   1  11  -2  178.56   16.39   1
   1 -11  -2  164.08   12.27   2
  -1  11   2  233.34   19.48   3
   1  11  -2  198.58   14.90   3
   1 -11  -2  178.10   13.36   5
  -1  11   2  207.56   15.79   7
   0 -11  -2   41.45    5.62   6
   0  11  -2   69.83    7.58   8
   0  11   2   50.10   10.55   8
   0 -11  -2   47.52    6.07   4
   0 -11   2   40.83    6.01   6
   0 -11  -2   35.99    5.29   2
   0  11   2   43.64    7.39   3
   0 -11  -2   49.06    6.17   5
   0 -11   2   46.94    6.43   2
   0 -11   2   51.22    5.63   4
   0  11  -2   74.73    8.01   3
   0  11   2   53.01    6.58   7
   0 -11   2   41.06    6.80   5
  -1 -11  -2   86.48    7.68   6
   1 -11   2   91.75    9.11   6
   1 -11   2   94.34   10.49   5
  -1 -11  -2   84.03    7.70   2
   1  11   2   95.83    9.87   7
   1 -11   2   87.29    8.49   4
  -1  11  -2   97.61   11.43   1
   1 -11   2   97.88    9.53   2
  -1 -11  -2   86.32    8.60   5
   1  11   2   98.01    8.33   4
   1  11   2  115.48   10.81   3
  -1  11  -2  134.12   12.03   8
  -2  11  -2   88.37   11.41   1
  -2 -11  -2   75.25    6.71   6
   2 -11   2   77.48    9.25   6
   2  11   2   83.04    9.36   7
   2 -11   2   85.70    8.96   4
  -2 -11  -2   76.80    6.98   2
  -2 -11  -2   80.25    7.89   5
   2  11   2   96.45   11.31   8
   2  11   2   68.27    6.98   4
   2 -11   2   81.65    9.30   2
   2 -11   2   91.84   11.17   5
  -2  11  -2   70.85   14.47   8
   2  11   2   83.66    9.81   3
  -3  11  -2    4.55    5.34   1
   3  11   2    4.73    3.70   3
  -3 -11  -2    1.02    2.03   2
   3 -11   2    1.28    3.35   2
  -3 -11  -2    3.83    2.10   6
  -3 -11  -2   -0.46    2.35   5
   3 -11   2    0.56    3.23   4
   3  11   2    3.36    3.99   8
   3  11   2    2.05    3.48   7
   3 -11   2   13.50    4.91   6
   3 -11   2    1.61    5.41   5
   3  11   2    0.99    2.87   4
   4 -11   2  101.07   11.80   2
   4 -11   2   92.90   11.67   4
   4  11   2  105.97   12.36   3
  -4 -11  -2  103.54    8.61   2
  -4 -11  -2  100.32    8.23   6
  -4 -11  -2   95.18    9.77   5
   4  11   2  101.41    9.52   4
  -4  11  -2   99.72   17.79   1
   4  11   2  102.80   12.10   7
   4  11   2  122.89   13.12   8
   4 -11   2  120.17   14.48   5
   4 -11   2   81.12   11.19   6
  -5 -11  -2    0.71    3.12   5
  -5 -11  -2    3.76    2.90   6
   5  11   2   25.01    6.93   8
   5  11   2   11.30    5.55   7
  -5  11  -2   -1.67    8.33   1
   5 -11   2    7.62    5.85   2
   5  11   2    5.92    5.35   3
  -5 -11  -2    3.82    2.89   2
   5 -11   2    2.17    4.24   4
   5 -11   2    1.30    4.68   6
   5  11   2    5.21    3.86   4
  -7 -12   2   82.13   10.93   5
   7 -12  -2   43.17   11.46   6
   7  12  -2   59.90   11.62   3
   7 -12  -2   62.30   13.65   7
   7  12  -2   54.91   11.38   7
   7  12  -2   82.61   12.87   8
  -7  12   2   80.54   22.69   1
   7 -12  -2   82.71   13.43   4
  -6 -12   2   68.93    8.88   5
   6  12  -2   55.28    9.77   3
   6  12  -2   47.40    9.11   7
   6 -12  -2   38.26    9.02   4
   6 -12  -2   35.30   10.08   7
   6 -12  -2   40.22    8.59   6
   6  12  -2   51.46   10.17   8
  -6  12   2   48.59   15.94   1
  -6  12   2   59.24   20.63   8
   5  12  -2  132.56   15.58   3
   5 -12  -2  143.92   20.99   3
  -5  12   2  134.96   21.82   1
  -5 -12   2  197.75   12.74   2
   5  12  -2  160.38   16.86   8
   5 -12  -2  144.15   14.10   6
   5 -12  -2  152.67   14.59   2
  -5 -12   2  174.97   14.23   5
  -5  12   2  181.90   26.24   8
   5 -12  -2  153.70   18.05   7
   5 -12  -2  157.43   14.77   4
  -4 -12   2 1084.20   67.95   5
   4 -12  -2  888.72   78.60   7
   4 -12  -2 1115.32   62.86   6
   4 -12  -2 1096.12   62.03   2
  -4  12   2  998.19   88.93   1
   4  12  -2 1079.43   79.73   3
  -4  12   2  983.56   89.07   8
   4  12  -2 1019.56   80.72   8
  -4 -12   2 1217.24   61.38   2
   4 -12  -2 1102.37   66.23   4
  -4  12   2 1029.88   87.46   3
   3 -12  -2 1712.69   93.93   2
  -3 -12   2 1730.86  103.90   5
   3 -12  -2 1745.44   99.90   4
  -3 -12   2 1850.22   94.01   2
  -3  12   2 1406.12  128.89   3
   3 -12  -2 1543.67  119.65   7
   3  12  -2 1635.24  121.88   3
   3  12  -2 1634.38  130.37   1
   3  12  -2 1569.86  123.31   8
  -3  12   2 1468.46  132.58   1
   3 -12  -2 1704.18   94.55   6
  -3 -12   2 1909.98   93.28   6
   2 -12  -2  469.25   29.25   5
   2 -12  -2  434.03   27.11   6
  -2 -12   2  447.75   30.06   5
   2 -12  -2  460.06   27.03   2
   2 -12  -2  433.55   28.62   4
  -2 -12   2  452.03   27.30   2
   2  12  -2  388.86   33.84   3
  -2  12   2  435.75   40.08   3
   2  12  -2  410.53   35.26   8
   2  12  -2  412.42   36.58   1
  -2 -12   2  492.63   27.05   6
   1 -12  -2  277.03   18.54   2
   1 -12  -2  260.16   19.28   4
  -1  12   2  336.72   23.71   7
  -1 -12   2  300.07   19.44   2
  -1 -12   2  259.12   18.65   6
   1 -12  -2  287.41   18.74   6
   1  12  -2  288.00   24.99   1
  -1 -12   2  280.77   20.95   5
   1 -12  -2  293.19   20.37   5
   1  12  -2  309.87   22.87   3
  -1  12   2  296.49   29.57   8
   1  12  -2  264.14   23.85   8
   0 -12   2  925.28   58.33   4
   0  12  -2 1071.56   72.64   8
   0 -12  -2  967.33   58.79   4
   0 -12  -2  967.57   56.05   6
   0  12   2 1009.03   69.02   7
   0 -12   2  964.88   56.87   2
   0  12  -2  971.54   77.11   1
   0 -12   2  945.52   56.59   6
   0 -12   2  965.21   62.58   5
   0 -12  -2  896.96   61.30   5
  -1 -12  -2  891.58   52.37   6
   1 -12   2  932.86   54.06   6
  -1 -12  -2  879.27   52.29   2
   1  12   2  824.59   64.82   7
   1 -12   2  910.32   55.63   4
   1 -12   2  917.00   59.84   5
  -1 -12  -2  832.90   57.61   5
   1 -12   2  953.17   54.40   2
   1  12   2 1030.27   68.52   3
  -1  12  -2  920.86   73.28   1
   2  12   2  120.78   10.22   4
   2  12   2  154.42   15.17   8
  -2 -12  -2  149.10   10.56   2
   2 -12   2  135.46   14.28   5
   2 -12   2  136.37   12.19   6
  -2 -12  -2  129.04    9.93   6
   2  12   2  123.42   12.82   7
   2 -12   2  132.85   12.10   4
  -2  12  -2  152.85   16.14   1
   2  12   2  143.64   13.52   3
   2 -12   2  131.07   12.28   2
  -2 -12  -2  120.07   11.19   5
  -3 -12  -2    5.82    2.82   2
   3  12   2   14.86    5.08   7
   3  12   2    7.14    4.19   3
   3 -12   2    6.19    3.76   6
  -3  12  -2   13.90    6.60   1
   3 -12   2   14.66    7.71   5
   3 -12   2   15.72    5.59   4
   3 -12   2   14.05    5.62   2
   3  12   2    6.65    4.44   8
  -3 -12  -2    8.83    3.48   5
  -3 -12  -2    7.73    2.79   6
   3  12   2    8.34    3.44   4
   4 -12   2   -0.54    4.09   2
  -4 -12  -2    4.68    2.77   2
   4 -12   2    1.69    3.38   6
  -4  12  -2    0.95    6.13   1
   4  12   2    0.18    3.36   4
  -4 -12  -2    2.22    2.47   6
   4  12   2    0.34    3.99   7
   4 -12   2    6.85   10.66   5
   4  12   2    1.53    4.27   8
   4 -12   2    1.89    4.06   4
   4  12   2    3.36    4.03   3
  -4 -12  -2    2.39    3.25   5
  -5 -12  -2    8.37    4.43   5
   5  12   2    9.38    6.03   3
   5 -12   2    4.42    5.56   6
   5 -12   2    6.08    6.14   4
   5  12   2    7.53    5.47   8
  -5 -12  -2    8.08    3.62   6
  -5 -12  -2    7.01    3.63   2
   5  12   2    7.23    5.64   7
  -5  12  -2    8.33    9.27   1
   5 -12   2    2.28    6.05   2
   5  12   2   15.62    5.70   4
   6 -13  -2  343.19   29.39   4
   6  13  -2  372.73   34.09   8
   6  13  -2  430.74   34.32   3
   6 -13  -2  339.55   34.62   7
  -6  13   2  421.81   43.85   1
   6 -13  -2  372.66   28.74   6
  -6 -13   2  450.33   29.52   5
   5 -13  -2  245.94   20.74   4
  -5 -13   2  292.76   18.22   2
   5  13  -2  239.51   23.83   8
  -5  13   2  273.73   30.84   1
   5 -13  -2  262.31   20.53   2
  -5 -13   2  299.70   20.84   5
   5 -13  -2  261.22   20.28   6
  -5  13   2  211.97   33.70   8
   5  13  -2  251.60   23.25   3
   5 -13  -2  218.91   24.74   7
   4  13  -2    6.98    4.92   8
  -4 -13   2    4.54    3.21   5
   4 -13  -2    6.71    5.38   7
  -4  13   2    6.85   11.50   3
  -4 -13   2    5.21    2.74   2
   4 -13  -2    3.23    3.08   6
  -4  13   2    5.12   10.69   8
   4 -13  -2    2.93    3.75   2
   4 -13  -2    1.31    3.51   4
   4  13  -2    6.57    4.67   3
  -4  13   2    1.13    4.91   1
   3 -13  -2  294.23   18.58   2
  -3 -13   2  277.89   18.19   2
   3 -13  -2  262.52   24.41   7
  -3  13   2  219.98   32.40   8
  -3  13   2  247.47   30.65   3
   3 -13  -2  279.58   18.63   6
   3  13  -2  257.31   22.62   3
  -3  13   2  289.03   27.70   1
  -3 -13   2  274.98   20.06   5
   3  13  -2  250.01   23.73   8
   3 -13  -2  280.66   19.70   4
   2 -13  -2  768.13   44.60   2
   2  13  -2  744.19   61.12   1
  -2 -13   2  822.30   45.23   2
   2  13  -2  705.47   56.71   3
   2  13  -2  680.53   58.06   8
   2 -13  -2  787.01   47.28   4
  -2 -13   2  754.96   44.43   6
   2 -13  -2  767.83   44.83   6
  -2  13   2  620.96   63.81   8
  -2 -13   2  811.41   49.73   5
   2 -13  -2  876.52   48.92   5
   1 -13  -2 1783.35  105.53   6
   1 -13  -2 1738.63  105.18   2
   1 -13  -2 1794.75  111.06   4
   1  13  -2 2020.57  136.33   3
  -1 -13   2 1883.68  106.16   2
  -1 -13   2 1904.20  117.13   5
  -1  13   2 1936.88  132.21   7
   1 -13  -2 1868.72  116.10   5
   1  13  -2 1839.61  137.95   8
  -1 -13   2 1853.77  105.93   6
  -1  13   2 2158.60  144.82   8
   0 -13  -2  879.06   53.57   6
   0 -13   2  891.47   54.56   2
   0  13  -2  945.68   73.94   1
   0 -13  -2  901.12   56.12   4
   0 -13   2  997.16   60.52   5
   0  13   2  909.06   65.91   7
   0 -13  -2  867.00   58.75   5
   0 -13  -2  876.38   53.47   2
   0  13  -2 1029.59   69.82   8
   0 -13   2  963.63   54.70   6
  -1 -13  -2  164.37   13.04   4
   1 -13   2  160.63   13.25   4
  -1 -13  -2  158.94   12.30   2
  -1  13  -2  162.16   16.59   1
   1  13   2  185.65   15.74   3
  -1 -13  -2  142.70   13.39   5
   1 -13   2  144.00   13.35   2
   1 -13   2  164.78   15.23   5
  -1 -13  -2  165.62   12.39   6
   1  13   2  183.25   14.75   7
   1  13   2  219.35   19.40   8
   1 -13   2  138.32   12.96   6
  -2 -13  -2   40.32    5.65   2
   2  13   2   38.29    6.81   3
   2  13   2   55.71    9.09   8
  -2 -13  -2   44.86    6.50   5
   2 -13   2   39.93    7.71   2
   2  13   2   36.21    6.49   7
  -2 -13  -2   35.74    5.23   6
  -2  13  -2   41.11    8.37   1
   2 -13   2   42.76    9.26   5
   2  13   2   37.66    5.30   4
   2 -13   2   33.09    6.91   6
   2 -13   2   51.28    7.55   4
   3 -13   2  448.96   33.30   5
   3 -13   2  384.84   27.89   2
   3  13   2  377.99   25.27   4
   3 -13   2  386.34   27.74   6
   3 -13   2  378.67   27.93   4
  -3  13  -2  414.56   37.11   1
   3  13   2  432.94   33.64   8
  -3 -13  -2  366.85   24.06   6
  -3 -13  -2  370.83   24.59   2
  -3 -13  -2  360.98   27.27   5
   3  13   2  392.94   31.17   7
   4 -13   2  435.93   30.57   2
  -4 -13  -2  393.01   25.21   6
  -4 -13  -2  375.80   25.63   2
   4 -13   2  401.47   29.96   4
   4  13   2  466.91   35.16   8
   4  13   2  396.99   26.80   4
   4  13   2  407.18   34.10   3
   4 -13   2  480.61   30.79   6
   4  13   2  415.36   33.29   7
  -4  13  -2  403.96   39.94   1
  -4 -13  -2  344.62   28.40   5
   5  13   2  333.83   29.44   3
  -5 -13  -2  296.49   24.62   5
   5  13   2  328.01   28.75   7
   5 -13   2  346.98   27.85   2
   5 -13   2  337.65   27.22   6
   5 -13   2  344.63   27.52   4
  -5 -13  -2  314.07   21.86   2
   5  13   2  352.05   29.83   8
  -6  14   2  203.68   26.76   1
   6  14  -2  160.43   17.66   3
   6 -14  -2  161.30   17.06   4
  -6 -14   2  183.35   15.66   5
   6 -14  -2  137.72   19.54   7
   6 -14  -2  170.16   16.64   6
   6  14  -2  145.99   18.11   8
  -5 -14   2  270.51   17.84   2
   5 -14  -2  212.23   23.95   7
   5  14  -2  245.22   23.20   3
   5 -14  -2  241.67   19.71   6
   5 -14  -2  262.38   20.86   2
   5 -14  -2  274.23   21.14   4
  -5  14   2  187.27   35.17   8
   5  14  -2  276.75   24.36   8
  -5  14   2  267.27   30.26   1
  -5 -14   2  253.24   19.94   5
  -4  14   2  343.01   32.27   1
   4 -14  -2  286.57   20.76   6
  -4  14   2  222.21   36.19   8
  -4 -14   2  312.02   19.74   2
   4  14  -2  263.12   25.73   8
   4 -14  -2  298.06   21.90   4
   4  14  -2  287.15   25.14   3
   4 -14  -2  299.66   20.79   2
  -4 -14   2  327.41   22.13   5
  -4  14   2  203.81   33.21   3
   4 -14  -2  287.61   26.78   7
   3  14  -2  111.23   13.77   8
  -3  14   2   92.40   21.21   8
  -3  14   2  149.68   22.26   3
   3 -14  -2  141.88   11.20   2
   3 -14  -2  145.77   12.19   4
   3  14  -2  129.91   13.44   3
  -3 -14   2  139.92   12.10   5
  -3 -14   2  159.82   11.36   2
   3 -14  -2  150.08   11.46   6
   3 -14  -2  131.80   15.01   7
   2  14  -2   63.35    9.70   8
   2 -14  -2   83.50   10.23   7
   2  14  -2   81.02    9.17   3
   2 -14  -2   77.05    7.73   6
  -2 -14   2   88.12    8.99   5
  -2  14   2  111.12   15.56   3
   2 -14  -2   68.56    7.40   2
  -2 -14   2   84.48    7.79   6
  -2 -14   2   95.11    8.52   2
   2 -14  -2   90.09    8.32   4
  -2  14   2   99.51   17.77   8
   2 -14  -2   96.36    8.94   5
  -1  14   2   28.23    7.88   3
   1 -14  -2   20.80    4.42   5
  -1  14   2   19.40    8.41   8
   1  14  -2   18.43    4.49   1
  -1 -14   2   22.18    5.03   5
  -1  14   2   17.91    4.77   7
   1 -14  -2   15.92    3.88   4
   1 -14  -2   16.04    3.72   6
  -1 -14   2   21.11    4.31   6
   1  14  -2   15.17    4.84   8
  -1 -14   2   16.52    4.14   2
   1 -14  -2   16.69    3.84   2
   0 -14  -2   11.52    3.59   2
   0  14   2    8.47    4.45   3
   0  14  -2   12.86    4.61   8
   0  14  -2    9.76    4.02   1
   0 -14  -2    5.83    2.72   6
   0  14   2    4.65    3.20   7
   0  14   2    6.88    6.22   8
   0 -14   2    8.86    3.76   2
   0 -14  -2    5.28    3.01   4
   0 -14   2   16.56    5.10   5
   0 -14   2    6.66    3.32   6
   1 -14   2  368.84   27.67   5
  -1 -14  -2  344.68   24.26   4
  -1 -14  -2  372.44   23.50   6
   1 -14   2  373.59   24.96   6
   1 -14   2  339.57   24.86   2
  -1 -14  -2  342.97   25.73   5
   1  14   2  425.98   30.26   3
  -1  14  -2  388.36   32.23   1
  -1 -14  -2  349.06   23.37   2
   1  14   2  331.79   27.56   7
  -2 -14  -2 1039.73   61.43   2
  -2  14  -2 1126.72   86.55   1
  -2 -14  -2 1082.40   68.17   5
  -2 -14  -2 1042.97   61.24   6
   2  14   2  924.56   75.67   7
   2  14   2 1183.36   79.77   3
   2 -14   2 1069.24   64.22   2
   2 -14   2 1008.39   63.64   6
   2 -14   2 1076.01   71.36   5
   2 -14   2 1061.38   65.89   4
   3 -14   2  424.90   30.85   4
   3 -14   2  470.06   31.44   2
   3 -14   2  447.33   35.99   5
   3  14   2  499.68   37.21   8
  -3 -14  -2  449.64   27.17   6
  -3  14  -2  450.18   40.06   1
   3  14   2  447.28   35.20   3
  -3 -14  -2  413.92   27.26   2
   3  14   2  381.62   33.70   7
   3  14   2  454.74   28.19   4
   3 -14   2  360.70   29.48   6
  -3 -14  -2  385.72   30.10   5
  -4  14  -2   26.82   10.21   1
   4 -14   2   19.48    7.01   4
  -4 -14  -2   25.38    5.03   6
  -4 -14  -2   18.72    5.69   5
   4  14   2   26.37    7.60   8
   4  14   2   28.87    7.92   7
   4  14   2   24.04    6.68   4
  -4 -14  -2   22.64    5.10   2
   4 -14   2   23.63    7.51   6
   4  14   2   25.33    7.03   3
   4 -14   2   23.43    9.00   2
   5  15  -2   63.75    9.87   3
   5 -15  -2   47.05    9.00   6
   5 -15  -2   51.68   11.74   7
   5 -15  -2   53.91    9.30   4
  -5  15   2   53.58   27.29   8
   5  15  -2   52.82   10.09   8
   5 -15  -2   48.48   10.28   2
  -5 -15   2   50.92    6.96   2
  -5 -15   2   63.10    8.52   5
   4  15  -2    2.03    4.91   8
  -4 -15   2   -1.98    2.73   2
   4 -15  -2   -0.15    3.41   4
  -4 -15   2   -0.26    3.07   5
   4 -15  -2    1.56    4.06   2
   4  15  -2    0.87    4.41   3
   4 -15  -2    0.34    4.71   7
   4 -15  -2    2.40    3.46   6
  -4  15   2   -3.91   12.11   8
   3  15  -2    0.40    4.36   8
   3  15  -2    6.84    4.26   3
   3 -15  -2    3.54    3.48   2
  -3 -15   2    4.53    3.46   5
  -3 -15   2    6.29    3.20   2
   3 -15  -2    4.95    4.54   7
  -3  15   2    2.86   10.78   3
   3 -15  -2    4.37    3.89   4
   3 -15  -2    2.66    2.61   6
  -3  15   2    6.78   11.77   8
   2 -15  -2  158.62   12.61   4
   2 -15  -2  156.30   15.37   7
   2 -15  -2  146.26   11.71   2
   2 -15  -2  130.22   11.46   6
  -2 -15   2  159.59   11.96   6
   2 -15  -2  150.62   13.19   5
   2  15  -2  134.85   14.67   8
  -2  15   2  165.99   22.25   8
  -2 -15   2  156.96   13.18   5
  -2  15   2  208.82   21.36   3
  -2 -15   2  149.52   12.03   2
  -1 -15   2  170.53   13.96   2
  -1  15   2  181.23   21.44   8
  -1 -15   2  201.82   14.21   6
  -1  15   2  166.73   16.20   7
  -1 -15   2  191.18   15.41   5
   1 -15  -2  221.78   14.99   5
   1 -15  -2  171.96   13.70   4
   1 -15  -2  169.77   13.14   2
   1  15  -2  161.01   16.69   8
   1 -15  -2  167.64   13.01   6
  -1  15   2  240.20   20.25   3
   0  15   2   10.29    3.95   7
   0 -15  -2   19.43    4.16   4
   0  15  -2   20.54    5.33   1
   0  15  -2   33.46    6.33   8
   0 -15  -2   22.35    5.11   5
   0 -15   2   24.56    5.42   6
   0 -15   2   12.73    4.40   2
   0  15   2   24.42    6.51   3
   0 -15  -2   17.13    3.91   6
   0  15   2   17.60    7.85   8
   0 -15  -2   16.48    4.11   2
   0 -15   2   19.88    5.46   5
  -1  15  -2   40.60    8.78   8
   1  15   2   32.25    6.73   3
   1 -15   2   36.27    6.93   6
   1 -15   2   24.46    6.33   2
   1 -15   2   26.04    7.33   5
  -1 -15  -2   34.87    5.62   4
   1  15   2   24.83    5.09   7
  -1 -15  -2   29.98    6.03   5
  -1  15  -2   40.11    7.50   1
   1  15   2   41.78    9.33   8
  -1 -15  -2   23.22    4.94   2
  -1 -15  -2   39.90    5.76   6
  -2 -15  -2   41.77    6.70   2
  -2  15  -2   56.20    9.72   1
   2  15   2   47.83    7.97   3
   2  15   2   51.33    7.52   7
   2 -15   2   49.43    8.27   6
  -2 -15  -2   41.51    6.40   6
   2 -15   2   50.79   11.01   5
   2 -15   2   54.14    9.46   2
  -2 -15  -2   46.97    7.54   5
  -2 -15  -2   45.49    6.94   4
   2  15   2   65.18   10.64   8
   3  15   2    1.64    4.84   8
  -3 -15  -2    8.88    3.96   2
  -3 -15  -2   11.84    5.27   5
   3 -15   2   -1.90   12.80   5
  -3 -15  -2    5.98    3.71   6
   3 -15   2    0.71    6.89   4
   3  15   2    2.91    4.58   3
   3 -15   2    3.73    6.07   2
   3  15   2    0.91    4.52   7
  -3  15  -2    4.33    6.02   1
   3 -15   2   -2.42    4.28   6
   4 -16  -2   39.79    7.74   4
   4  16  -2   42.13    8.53   8
  -4  16   2   10.91   16.18   8
   4 -16  -2   36.66    7.03   6
  -4 -16   2   46.67    6.36   2
   4  16  -2   33.42    7.52   3
   4 -16  -2   53.46    8.16   2
  -4 -16   2   36.18    6.58   5
   3  16  -2    4.43    4.88   3
   3 -16  -2    0.81    2.94   6
   3 -16  -2    1.79    5.63   7
  -3  16   2   -5.60   13.87   3
   3 -16  -2    0.76    3.36   4
  -3 -16   2    0.94    3.58   5
  -3 -16   2    6.12    3.39   2
  -3  16   2  -10.74    9.43   8
   3  16  -2    8.53    5.03   8
   3 -16  -2    0.35    3.39   2
   2 -16  -2   35.83    5.96   4
  -2  16   2   55.38   12.58   3
  -2  16   2   35.50   13.12   8
   2 -16  -2   28.07    5.24   6
   2 -16  -2   31.38    5.45   2
   2 -16  -2   50.76    8.17   7
  -2 -16   2   35.00    6.55   5
   2  16  -2   44.08    7.40   8
  -2 -16   2   28.48    5.54   2
   1 -16  -2   11.34    4.34   5
   1  16  -2   12.72    5.00   8
   1 -16  -2    9.12    3.57   4
  -1  16   2    8.72    4.72   7
  -1  16   2   17.01    7.76   3
  -1  16   2   15.97    9.15   8
  -1 -16   2   11.06    4.27   2
  -1 -16   2    8.72    4.61   5
   1 -16  -2   10.79    3.13   6
   1 -16  -2    7.69    3.60   2
  -1 -16   2    6.70    3.91   6
   0  16   2    4.72    4.92   3
   0 -16   2    4.48    4.66   5
   0 -16  -2    1.56    2.43   6
   0  16  -2    2.55    4.57   8
   0 -16  -2    5.70    3.15   2
   0 -16  -2    4.42    3.21   4
   0 -16   2    3.72    3.83   2
   0 -16   2    0.95    3.36   6
   0  16   2    1.86    5.77   8
   0 -16  -2    4.10    3.69   5
   0  16   2    4.66    3.66   7
  -1 -16  -2   44.70    5.95   6
   1 -16   2   30.06    7.12   2
   1 -16   2   49.85    8.12   6
   1  16   2   58.01    8.49   3
   1  16   2   38.65    6.13   7
   1 -16   2   58.15    9.81   5
  -1 -16  -2   39.23    5.83   4
   1  16   2   57.75   10.96   8
  -1 -16  -2   36.03    5.95   2
  -1  16  -2   63.17   11.35   8
  -1 -16  -2   35.14    6.43   5
  -1  16  -2   48.10    8.53   1
  -2 -16  -2  218.22   16.78   2
  -2 -16  -2  222.24   16.54   6
  -2  16  -2  251.34   23.83   1
  -2 -16  -2  246.78   18.03   4
   2 -16   2  217.32   18.78   6
   2 -16   2  213.72   19.34   2
   2  16   2  259.33   21.49   3
   2  16   2  231.26   19.51   7
  -2 -16  -2  233.04   18.82   5
   2 -16   2  228.17   22.74   5
   3  16   2  156.57   16.80   8
   3 -16   2  107.85   15.47   2
  -3 -16  -2  115.96   13.10   5
   3 -16   2  126.44   15.07   6
   3  16   2  143.62   14.67   3
  -3 -16  -2  128.94   11.51   6
  -3 -16  -2  123.17   11.92   2
  -3 -17   2   90.61   10.17   5
  -3  17   2   93.96   20.41   8
   3  17  -2   89.35   11.70   8
   3 -17  -2  100.58    9.87   2
   3 -17  -2   89.20   10.10   4
  -3 -17   2  106.20    9.54   2
   3 -17  -2  101.52    9.92   6
   2 -17  -2  515.09   33.02   2
  -2 -17   2  531.90   33.67   2
  -2 -17   2  570.34   36.96   5
   2 -17  -2  532.54   34.83   4
   2 -17  -2  516.50   33.10   6
  -2  17   2  649.62   50.88   8
   2  17  -2  502.54   42.52   8
   1  17  -2  666.55   52.06   8
  -1 -17   2  721.24   45.19   5
   1 -17  -2  622.54   41.72   4
   1 -17  -2  549.20   39.52   2
   1 -17  -2  676.15   43.73   5
  -1 -17   2  723.18   41.28   6
   1 -17  -2  632.16   39.99   6
  -1 -17   2  689.74   41.29   2
  -1  17   2  827.00   58.85   8
   0 -17  -2  246.65   18.38   4
   0  17   2  289.13   24.63   3
   0 -17  -2  243.49   17.99   2
   0 -17   2  280.27   20.02   2
   0 -17  -2  236.84   19.72   5
   0 -17   2  287.77   21.92   5
   0  17  -2  298.30   24.44   8
   0 -17  -2  228.93   17.69   6
   0 -17   2  266.63   19.50   6
   0  17   2  326.19   28.76   8
   1 -17   2   -1.01    4.27   2
   1  17   2    1.38    4.66   7
   1  17   2   -0.39    4.28   3
   1 -17   2   -0.33    4.15   6
  -1 -17  -2    5.45    3.35   2
   1 -17   2   -0.47    5.86   5
  -1 -17  -2    2.35    3.02   6
   1  17   2   -2.10    5.75   8
  -1 -17  -2    0.56    4.32   5
  -1 -17  -2   14.62    4.73   4
   2 -17   2   82.13   12.00   2
  -2 -17  -2   76.83    8.67   2
   1 -18  -2   13.68    4.67   2
  -1  18   2   29.38    9.99   3
   1 -18  -2   21.98    4.96   6
  -1 -18   2   17.21    5.45   6
  -1 -18   2   17.61    5.96   5
  -1 -18   2   13.31    5.16   2
  -1  18   2   26.50   11.74   8
   1  18  -2   12.37    6.33   8
   9   0  -3    0.40    5.00   8
   9   0  -3    5.39    4.82   7
  -9   0   3   -1.17    4.96   1
   9   0  -3   -1.64    4.15   3
   9   0  -3   18.54    5.21   4
   8   0  -3    1.92    3.26   4
   8   0  -3    0.35    3.32   8
  -8   0   3   -0.33    3.83   1
   8   0  -3   -1.90    3.10   7
   8   0  -3    2.97    3.89   3
   7   0  -3    1.50    2.90   7
   7   0  -3    2.65    2.77   4
  -7   0   3    5.78    4.00   1
   7   0  -3    6.90    3.56   8
   7   0  -3    9.17    4.06   3
   6   0  -3    1.03    2.28   8
   6   0  -3    1.18    2.17   3
   6   0  -3    0.85    1.95   4
   6   0  -3    2.99    2.46   7
  -6   0   3    0.27    2.51   1
   6   0  -3    4.41    1.73   6
  -5   0   3    1.38    1.16   5
   5   0  -3    2.65    1.82   3
   5   0  -3    1.53    0.95   6
   5   0  -3    0.35    1.33   4
   5   0  -3   -0.63    1.42   8
   5   0  -3   15.31    3.40   7
  -5   0   3    2.84    2.27   1
   4   0  -3    0.55    1.50   8
   4   0  -3    2.29    0.98   6
   4   0  -3   -0.87    1.44   3
   4   0  -3    3.11    1.54   4
   4   0  -3    1.87    1.74   7
  -4   0   3    0.80    1.68   1
  -4   0   3    1.77    0.89   5
  -3   0   3    2.87    0.75   2
   3   0  -3    3.27    1.79   4
   3   0  -3    2.34    1.94   6
   3   0  -3   -0.80    1.54   3
  -3   0   3   -1.31    0.82   5
   3   0  -3   -1.51    1.49   7
  -2   0   3    1.90    0.72   5
  -2   0   3    1.07    0.63   6
  -2   0   3    3.20    0.69   2
  -2   0   3    3.36    1.57   1
  -2   0   3    0.78    0.89   8
   2   0  -3   -0.38    2.06   4
  -1   0   3   -0.67    0.52   5
  -1   0   3    2.13    2.07   7
  -1   0   3   -0.28    0.52   2
  -1   0   3    2.00    1.68   1
  -1   0   3    7.18    1.71   4
  -1   0   3    0.78    0.91   3
  -1   0   3    1.37    0.98   8
   0   0   3    0.33    0.72   6
   0   0   3    3.35    1.48   3
   0   0   3    0.06    2.01   7
   0   0  -3    2.51    4.35   1
   0   0   3    0.07    0.79   5
   0   0   3    4.51    1.39   4
   0   0   3    2.42    1.08   8
   1   0   3    0.16    0.87   6
   1   0   3   -0.19    2.04   3
   1   0   3    3.36    1.01   8
  -1   0  -3    9.62    5.14   1
   1   0   3    6.90    1.86   4
   1   0   3   -0.43    1.07   5
   1   0   3   11.05    3.43   7
   2   0   3    1.43    1.45   4
   2   0   3    3.01    1.41   6
   2   0   3    2.28    0.88   8
   2   0   3    3.82    2.96   7
   2   0   3    2.45    1.41   2
   2   0   3   14.46    2.67   5
  -2   0  -3    0.56    3.09   1
   2   0   3   11.98    4.30   3
  -3   0  -3    3.20    3.64   1
   3   0   3   -0.49    3.66   3
   3   0   3    8.55    2.58   4
  -3   0  -3    0.70    1.31   5
   3   0   3   -0.43    1.43   2
   3   0   3    1.10    2.68   7
   3   0   3    3.85    1.85   6
   4   0   3    1.25    2.08   4
   4   0   3    1.69    1.88   6
   4   0   3    1.68    3.57   7
   4   0   3    4.45    4.61   3
  -4   0  -3    3.70    2.31   5
  -4   0  -3    3.01    4.08   1
   4   0   3   -2.72    1.62   2
   5   0   3    6.98    6.75   3
   5   0   3    1.48    2.28   6
   5   0   3   -1.20    3.62   7
   5   0   3    3.66    3.15   4
   5   0   3   -1.28    2.54   2
  -5   0  -3   -0.41    2.57   5
  -5   0  -3    7.16    4.87   1
   6   0   3    1.39    3.09   2
  -6   0  -3   39.75    9.25   1
   6   0   3    1.37    5.20   7
  -6   0  -3    0.59    2.96   5
   6   0   3    2.53    3.64   4
   6   0   3    5.19    3.19   6
   7   0   3    1.96    3.72   6
  -7   0  -3    3.18    4.81   5
   7   0   3    5.25    5.58   4
   7   0   3    3.70    7.08   7
   9   1  -3    4.81    4.72   8
   9   1  -3    2.69    4.30   4
   9  -1  -3   -1.40    4.23   7
   9  -1  -3    2.33    5.98   8
   9   1  -3    0.28    4.07   3
   9   1  -3    1.93    4.56   7
   9  -1  -3    3.61    4.27   4
   9  -1  -3    0.36    4.70   3
  -9  -1   3    8.99    6.22   1
  -9   1   3    5.84    6.84   1
   8   1  -3  101.66   11.94   3
   8  -1  -3   90.01   11.39   7
   8   1  -3  102.11    8.91   4
   8   1  -3   88.37   10.76   7
   8  -1  -3   91.53   11.67   3
   8  -1  -3   92.57   11.09   8
   8  -1  -3   90.50    9.10   4
   8   1  -3   87.58   11.03   8
  -8   1   3   89.39   12.88   1
  -8  -1   3   93.89   12.83   1
   7  -1  -3 1103.74   65.10   4
   7   1  -3 1080.82   80.87   8
   7  -1  -3 1073.18   78.41   7
  -7   1   3 1096.09   87.92   1
   7   1  -3 1062.37   77.86   7
   7  -1  -3 1007.58   80.60   8
   7   1  -3 1094.87   64.53   4
  -7  -1   3 1085.85   87.12   1
   7  -1  -3 1121.24   81.47   3
   7   1  -3 1090.22   81.12   3
   6  -1  -3  864.58   50.69   4
  -6   1   3  832.17   68.19   1
   6   1  -3  848.99   50.04   4
   6   1  -3  794.28   62.71   8
   6   1  -3  844.70   62.98   3
   6  -1  -3  893.09   46.98   6
   6  -1  -3  828.47   60.91   7
   6  -1  -3  826.74   62.90   8
  -6  -1   3  859.46   67.78   1
   6   1  -3  867.68   60.58   7
   6  -1  -3  885.75   63.32   3
  -6  -1   3  715.43   52.59   5
  -5  -1   3  110.85   10.82   1
   5   1  -3   94.50    9.55   3
   5   1  -3  104.38    7.34   4
   5  -1  -3  101.90    6.62   6
  -5  -1   3   98.60    7.78   5
   5  -1  -3  104.72    9.85   3
  -5   1   3   89.70   10.54   1
   5   1  -3   90.17    9.47   8
  -5   1   3   88.76    6.63   5
   5   1  -3  109.35    6.17   6
   5  -1  -3  100.69    7.87   4
   5  -1  -3  107.17    9.86   7
   5   1  -3  102.62    9.34   7
   5  -1  -3  103.70    9.64   8
   4  -1  -3 3881.05  254.70   7
   4   1  -3 3824.93  213.07   4
   4   1  -3 3901.50  201.36   6
   4   1  -3 3662.75  264.69   3
   4  -1  -3 3769.25  264.95   3
  -4   1   3 3590.89  284.16   1
   4   1  -3 3956.20  265.87   8
   4  -1  -3 3733.86  201.90   6
  -4  -1   3 3513.61  283.94   1
  -4  -1   3 3344.40  222.82   5
   4  -1  -3 3681.26  213.70   4
   4   1  -3 3845.60  254.12   7
  -4   1   3 3342.42  222.31   5
   3  -1  -3 7532.49  507.10   3
   3  -1  -3 6199.10  409.35   4
   3  -1  -3 7394.85  386.66   2
  -3   1   3 7280.48  428.38   5
   3   1  -3 7667.37  486.48   7
   3   1  -3 7557.79  506.84   3
  -3  -1   3 6460.37  543.38   1
   3  -1  -3 7253.77  487.10   7
   3   1  -3 6936.70  408.55   4
   3   1  -3 7964.85  509.01   8
  -3  -1   3 6359.46  427.39   5
  -3   1   3 6581.10  543.44   1
  -3  -1   3 7199.19  386.68   2
   2   1  -3  868.03   57.25   7
   2  -1  -3  800.46   45.44   6
  -2  -1   3  775.60   44.99   2
  -2  -1   3  803.42   50.09   5
  -2   1   3  807.26   49.82   5
  -2  -1   3  831.93   45.15   6
  -2   1   3  764.09   59.60   3
   2   1  -3  903.73   59.91   8
  -2   1   3  811.60   64.28   1
  -2   1   3  812.05   59.89   8
   2   1  -3  830.30   59.44   3
  -2   1   3  819.74   45.01   2
  -1   1   3   14.83    2.64   3
  -1  -1   3   19.41    3.11   7
  -1   1   3   25.44    2.97   4
  -1   1   3   28.01    4.83   7
  -1   1   3   17.26    1.97   5
  -1  -1   3   18.03    1.81   6
  -1  -1   3   16.19    2.22   4
  -1   1   3   20.02    3.62   1
  -1   1   3   15.51    2.35   8
  -1  -1   3   17.05    2.10   3
  -1   1   3   17.01    1.92   6
  -1   1   3   21.83    1.84   2
  -1  -1   3   19.84    2.25   5
  -1  -1   3   20.05    4.12   1
   0   1   3 1964.72  113.18   4
   0  -1   3 1870.60  139.18   3
   0   1   3 1992.97  139.84   8
   0   1   3 1599.99  135.67   7
   0  -1   3 2012.87  106.64   2
   0  -1   3 2023.89  118.15   5
   0  -1   3 1931.79  112.88   4
   0   1   3 1679.99  140.30   3
   0  -1   3 2096.05  106.92   6
   0   1   3 2071.59  118.06   5
   0   1   3 2019.31  106.57   2
   0   1   3 2041.05  106.91   6
   1  -1   3  835.00   44.02   6
   1   1   3  803.20   48.49   5
   1  -1   3  746.52   57.23   3
   1   1   3  746.54   56.49   7
   1   1   3  749.87   56.59   8
  -1  -1  -3  905.06   64.49   1
   1  -1   3  829.77   46.62   4
   1   1   3  782.01   43.71   2
   1  -1   3  765.68   48.49   5
  -1   1  -3  625.70   64.34   1
   1   1   3  818.76   46.68   4
   1   1   3  763.12   59.03   3
   1   1   3  794.86   43.90   6
   1  -1   3  749.89   56.32   7
   1  -1   3  781.81   43.80   2
   2  -1   3  130.88    9.94   5
   2  -1   3  141.96   12.85   7
  -2   1  -3  139.45   16.09   1
   2  -1   3  138.28    9.85   4
   2   1   3  118.29   10.42   8
   2   1   3  148.21   10.00   4
   2   1   3  132.70   12.78   7
   2   1   3  131.58    8.94   6
   2   1   3  135.86    8.93   2
   2  -1   3  128.26    8.94   2
  -2  -1  -3  127.55    9.79   5
  -2  -1  -3  157.04   14.27   1
   3  -1   3  274.26   23.56   7
   3   1   3  218.17   18.25   4
   3  -1   3  281.11   18.90   4
   3  -1   3  270.67   24.64   3
   3   1   3  281.67   23.63   7
   3   1   3  253.77   24.53   3
  -3  -1  -3  303.87   25.27   1
   3   1   3  294.32   17.38   2
   3   1   3  290.73   17.51   6
  -3   1  -3  343.49   28.47   1
  -3  -1  -3  302.62   19.36   5
   3  -1   3  271.52   17.46   6
   3  -1   3  286.68   17.44   2
   4  -1   3   46.87    6.04   4
   4   1   3   62.76    5.64   6
   4   1   3   40.77    5.06   2
   4  -1   3   37.21    4.99   6
   4   1   3   49.88    9.24   3
  -4  -1  -3   57.26    8.27   1
   4  -1   3   39.95    5.07   2
   4   1   3   52.83    8.89   7
   4  -1   3   51.74    9.27   3
  -4  -1  -3   43.19    5.72   5
   4   1   3   66.30    6.44   4
   4  -1   3   42.54    8.32   7
  -4   1  -3   62.14   10.74   1
  -4   1  -3   47.90    5.74   5
   5   1   3  325.71   23.22   4
   5   1   3  331.32   30.72   3
  -5  -1  -3  361.71   24.03   5
  -5   1  -3  319.97   23.74   5
   5  -1   3  353.35   21.58   2
  -5   1  -3  376.02   33.20   1
  -5  -1  -3  364.24   30.96   1
   5  -1   3  336.99   29.60   7
   5   1   3  331.51   21.40   6
   5  -1   3  324.16   21.57   6
   5   1   3  353.28   21.52   2
   5  -1   3  322.13   23.37   4
   5   1   3  295.21   28.81   7
   6  -1   3   14.02    4.23   2
   6   1   3    8.72    4.30   4
   6   1   3   10.90    6.23   7
   6   1   3   15.25    3.90   6
   6  -1   3    9.21    3.72   6
  -6  -1  -3   11.52    4.24   5
  -6  -1  -3   10.32    7.21   1
   6  -1   3   13.18    4.94   4
   6  -1   3    9.70    6.22   7
  -6   1  -3   20.77    8.62   1
   6   1   3   11.10    3.91   2
  -6   1  -3   11.54    4.18   5
   7  -1   3   73.12   10.39   4
  -7  -1  -3   65.70    9.54   5
  -7   1  -3   69.16   10.11   5
   7  -1   3   70.47    8.74   6
   7   1   3   72.78   10.37   4
   7   1   3   67.81    8.25   6
   7  -1   3   77.05    9.84   2
  -9  -2   3   14.79    7.01   1
  -9   2   3   21.44    9.52   1
   9   2  -3   14.63    5.92   4
   9  -2  -3   24.16    6.37   4
   9   2  -3   19.63    6.60   8
   9   2  -3   13.61    5.87   7
   9  -2  -3   17.53    7.44   7
   9  -2  -3   20.89    7.70   3
   9   2  -3   15.88    6.55   3
   8   2  -3  149.32   14.62   8
   8   2  -3  136.85   11.01   4
   8   2  -3  133.72   13.96   7
   8  -2  -3  129.39   15.00   7
  -8  -2   3  139.88   15.78   1
   8  -2  -3  128.63   11.90   4
   8  -2  -3  137.76   15.20   3
   8   2  -3  144.05   14.82   3
   8  -2  -3  139.83   14.46   8
  -8   2   3  132.25   17.26   1
  -7  -2   3 1136.45   88.21   1
  -7   2   3 1085.45   89.50   1
   7   2  -3 1132.33   82.33   3
   7  -2  -3 1009.90   82.21   3
   7   2  -3 1103.19   82.06   8
   7  -2  -3 1079.12   82.00   8
   7  -2  -3 1125.49   66.43   4
   7  -2  -3 1079.25   79.78   7
   7   2  -3 1129.07   65.26   4
   7   2  -3 1082.61   78.75   7
   6  -2  -3 1795.27  135.69   3
   6  -2  -3 1809.17  109.40   4
  -6   2   3 1806.78  146.21   1
   6  -2  -3 1880.05  130.98   7
   6  -2  -3 1890.92  135.87   8
  -6  -2   3 1918.29  145.40   1
   6   2  -3 1856.07  108.33   4
   6   2  -3 1783.75  135.59   8
   6   2  -3 1944.04  135.63   3
   6  -2  -3 1931.50  102.70   6
   6   2  -3 1824.84  129.88   7
   5   2  -3 1400.77  103.23   3
  -5  -2   3 1245.49   86.95   5
   5  -2  -3 1461.08   83.77   4
   5   2  -3 1421.84   98.98   7
   5   2  -3 1433.40   82.45   4
  -5  -2   3 1404.26  110.86   1
   5   2  -3 1517.86   77.35   6
   5  -2  -3 1481.43  100.12   7
   5  -2  -3 1383.20  103.54   3
  -5   2   3 1329.31  111.32   1
   5  -2  -3 1469.21   78.46   6
   5   2  -3 1421.19  103.55   8
   4  -2  -3  589.33   31.56   6
   4  -2  -3  571.16   33.87   4
   4  -2  -3  531.50   41.31   3
  -4   2   3  541.76   44.56   1
  -4   2   3  536.75   41.26   8
  -4  -2   3  527.89   30.04   2
   4   2  -3  535.05   41.12   8
  -4  -2   3  556.29   44.31   1
   4  -2  -3  556.86   40.30   7
   4   2  -3  544.36   40.97   3
  -4  -2   3  517.77   34.36   5
   4   2  -3  554.78   32.33   4
   4   2  -3  562.90   39.21   7
   3  -2  -3   20.64    3.93   7
   3   2  -3   18.05    2.65   7
   3  -2  -3   18.85    3.59   4
   3  -2  -3   17.49    3.18   6
  -3  -2   3   21.31    1.77   2
   3   2  -3   14.22    2.91   8
  -3   2   3   15.92    3.11   8
  -3  -2   3   16.12    2.26   5
   3   2  -3   16.19    1.86   4
  -3   2   3   18.17    3.62   1
  -3   2   3   23.34    1.68   5
   3   2  -3   16.11    2.81   3
  -3  -2   3   35.46    4.32   1
   3  -2  -3   21.94    1.96   2
  -2  -2   3  272.59   23.48   1
  -2  -2   3  273.21   18.04   5
  -2   2   3  258.64   21.93   7
  -2  -2   3  279.80   16.01   2
   2   2  -3  289.91   18.19   4
   2  -2  -3  280.68   15.97   2
   2   2  -3  305.74   20.24   7
   2   2  -3  288.14   21.16   3
  -2   2   3  268.49   23.22   1
  -2   2   3  279.01   17.50   5
  -2   2   3  272.66   21.62   8
   2   2  -3  284.66   21.45   8
  -2  -2   3  284.03   15.84   6
  -2   2   3  257.37   21.70   3
   2  -2  -3  296.71   16.57   6
  -1  -2   3 3556.96  218.67   4
   1   2  -3 3984.68  271.88   8
  -1   2   3 3914.39  206.64   2
  -1   2   3 3486.15  271.87   3
  -1  -2   3 3814.56  292.31   1
  -1  -2   3 4027.55  207.07   6
  -1  -2   3 3989.48  206.78   2
  -1   2   3 4029.99  228.76   5
  -1   2   3 3771.37  207.27   6
  -1  -2   3 3795.93  229.07   5
  -1   2   3 3733.34  272.17   8
   1   2  -3 3960.35  270.64   3
  -1   2   3 3222.41  219.28   4
   0   2  -3 5966.46  384.81   8
   0  -2   3 5799.54  309.81   4
   0   2   3 4401.23  385.04   3
   0   2   3 4627.53  309.93   4
   0  -2  -3 5718.07  415.43   1
   0   2   3 5451.03  385.19   8
   0   2   3 5826.26  292.77   2
   0  -2   3 5856.69  292.95   2
   0  -2   3 4998.51  383.32   3
   0  -2   3 5162.36  324.25   5
   0   2   3 5330.40  293.37   6
   1   2   3 4278.74  226.36   2
   1  -2   3 3848.32  250.65   5
   1   2   3 3998.15  239.77   4
   1   2   3 3659.36  286.14   7
   1   2   3 4101.29  297.53   8
   1  -2   3 4064.51  286.07   7
  -1  -2  -3 4429.23  250.72   5
   1  -2   3 4422.26  239.77   4
   1   2   3 4106.80  226.83   6
   1  -2   3 4389.68  227.08   6
   1  -2   3 4329.59  226.53   2
   2   2   3  361.88   29.73   8
   2   2   3  396.93   30.81   7
  -2   2  -3  380.85   36.88   1
   2   2   3  392.61   24.89   4
  -2  -2  -3  385.82   25.61   5
  -2  -2  -3  447.39   32.96   1
   2  -2   3  401.82   25.82   5
   2  -2   3  394.96   24.88   4
   2  -2   3  401.35   23.32   2
   2   2   3  399.93   23.13   2
   2  -2   3  403.79   23.50   6
   2  -2   3  368.04   31.11   3
   2   2   3  403.45   23.27   6
   2  -2   3  383.21   30.47   7
  -3  -2  -3  336.13   25.30   5
  -3  -2  -3  432.24   32.51   1
   3   2   3  351.08   29.37   8
  -3   2  -3  430.90   37.82   1
   3  -2   3  399.76   25.77   5
   3   2   3  375.95   32.44   3
   3  -2   3  360.91   24.83   4
   3  -2   3  342.93   31.49   3
   3  -2   3  409.53   30.94   7
   3  -2   3  376.61   23.32   6
   3   2   3  409.68   23.24   6
   3   2   3  392.40   24.90   4
   3  -2   3  405.11   23.30   2
   3   2   3  419.85   31.40   7
  -4  -2  -3 1568.50  117.57   1
   4   2   3 1508.00   83.72   2
   4   2   3 1469.20   83.88   6
  -4  -2  -3 1491.77   92.88   5
   4   2   3 1523.81   89.22   4
   4   2   3 1464.71  112.18   3
   4  -2   3 1499.27  107.74   7
   4   2   3 1487.82  107.78   7
   4  -2   3 1521.25   89.52   4
   4  -2   3 1458.17   84.27   6
   4  -2   3 1482.52   83.88   2
   5   2   3 1253.20   73.50   6
   5  -2   3 1334.44   74.15   6
  -5   2  -3 1369.44  108.06   1
   5  -2   3 1387.31   79.17   4
   5  -2   3 1330.63   73.67   2
   5  -2   3 1301.52   95.46   7
   5   2   3 1197.74   94.79   7
  -5  -2  -3 1345.25  103.14   1
  -5   2  -3 1218.25   81.48   5
  -5  -2  -3 1260.51   81.45   5
   5   2   3 1304.96   99.11   3
   5   2   3 1289.33   78.35   4
   5   2   3 1306.38   73.42   2
   6   2   3  161.69   14.51   4
  -6  -2  -3  187.26   14.90   5
   6   2   3  179.12   13.11   6
   6  -2   3  172.67   13.34   2
   6  -2   3  173.60   19.90   7
   6  -2   3  172.47   15.05   4
   6   2   3  192.01   21.38   3
  -6   2  -3  188.47   23.48   1
  -6   2  -3  188.62   15.31   5
   6  -2   3  172.39   13.63   6
   6   2   3  147.17   18.22   7
  -9   3   3  442.62   42.34   1
   9  -3  -3  371.54   35.13   7
  -9  -3   3  426.60   37.76   1
   9  -3  -3  445.22   37.08   3
   9   3  -3  395.74   34.94   8
   9   3  -3  408.52   35.58   3
   9   3  -3  351.73   33.10   7
   9  -3  -3  447.84   29.49   4
   8   3  -3  791.98   61.60   3
   8   3  -3  769.28   61.16   8
   8   3  -3  845.61   48.41   4
   8   3  -3  760.15   58.69   7
   8  -3  -3  735.71   60.20   7
  -8  -3   3  869.68   66.09   1
   8  -3  -3  772.71   61.14   8
  -8   3   3  843.01   69.19   1
   8  -3  -3  742.10   49.71   4
   8  -3  -3  794.80   62.32   3
  -7  -3   3  137.97   13.04   5
   7  -3  -3  134.09   11.36   4
   7  -3  -3  142.48   14.20   7
   7   3  -3  114.95   12.33   7
   7   3  -3  121.93   13.01   8
   7  -3  -3  134.67    9.93   6
   7   3  -3  132.18   13.59   3
   7  -3  -3  122.10   13.13   8
   7   3  -3  121.64    9.73   4
  -7   3   3  165.29   17.18   1
   7  -3  -3  131.42   13.89   3
  -7  -3   3  140.26   14.62   1
  -6   3   3  169.22   17.81   1
   6  -3  -3  166.70   15.87   7
   6   3  -3  165.51   15.29   8
   6  -3  -3  166.68   15.85   3
   6  -3  -3  163.82   12.99   4
  -6  -3   3  187.63   16.75   1
   6   3  -3  178.05   11.60   4
  -6  -3   3  150.45   13.51   5
   6   3  -3  167.85   14.56   7
   6  -3  -3  176.42   11.55   6
   6   3  -3  175.82   15.65   3
  -5  -3   3  470.63   34.81   5
   5   3  -3  554.77   32.17   4
   5  -3  -3  560.38   34.12   4
   5   3  -3  543.56   39.19   7
   5  -3  -3  544.18   40.73   7
  -5  -3   3  567.12   44.30   1
   5   3  -3  559.53   41.17   3
   5   3  -3  529.71   41.16   8
  -5  -3   3  506.57   29.90   2
  -5   3   3  545.38   45.16   1
  -5   3   3  558.43   41.48   8
   5  -3  -3  567.15   31.52   6
   5  -3  -3  528.32   41.56   3
   4   3  -3 1120.21   80.86   3
  -4   3   3 1140.90   81.55   8
   4  -3  -3 1155.05   61.00   2
   4   3  -3 1111.62   81.26   8
   4  -3  -3 1144.03   79.17   7
  -4   3   3 1077.09   87.46   1
   4  -3  -3 1067.20   81.42   3
   4   3  -3 1061.87   64.26   4
  -4  -3   3 1104.37   68.52   5
   4  -3  -3 1129.54   62.52   6
   4   3  -3 1107.60   77.30   7
   4  -3  -3 1146.50   66.57   4
  -4  -3   3 1133.33   87.04   1
  -4  -3   3 1032.60   60.70   2
   3  -3  -3  884.15   54.68   4
  -3  -3   3  881.82   49.50   2
  -3   3   3  858.48   66.13   3
  -3   3   3  889.57   66.21   8
   3   3  -3  912.41   52.00   4
   3   3  -3  899.27   65.45   3
   3  -3  -3  931.31   49.82   2
   3  -3  -3  885.15   51.38   6
   3   3  -3  932.40   62.54   7
   3  -3  -3  915.58   64.92   7
  -3   3   3  880.46   70.81   1
   3   3  -3  918.65   65.97   8
   3  -3  -3  906.75   54.37   5
  -3  -3   3  901.93   70.73   1
  -3  -3   3  871.25   55.52   5
   2   3  -3 2488.11  166.13   7
  -2  -3   3 2397.53  146.93   5
  -2  -3   3 2450.11  186.97   1
  -2   3   3 2372.54  186.46   1
  -2   3   3 2382.60  174.74   8
   2   3  -3 2452.12  173.36   3
   2  -3  -3 2468.48  146.12   5
  -2   3   3 2113.20  168.87   7
  -2   3   3 2473.71  174.79   3
  -2  -3   3 2559.90  132.30   6
   2  -3  -3 2098.66  142.03   4
   2   3  -3 2475.46  174.37   8
   2  -3  -3 2620.75  133.23   6
  -2  -3   3 2414.64  132.33   2
   2  -3  -3 2523.20  132.27   2
  -1  -3   3 2144.33  128.81   4
  -1   3   3 2067.95  129.86   4
   1   3  -3 2283.99  159.32   3
  -1   3   3 2283.93  122.56   6
   1   3  -3 2291.26  160.33   8
   1  -3  -3 2380.88  134.89   5
  -1  -3   3 2218.25  135.42   5
  -1  -3   3 1997.48  173.05   1
  -1  -3   3 2272.91  122.12   2
  -1  -3   3 2382.61  122.21   6
   1  -3  -3 2306.90  121.96   2
  -1   3   3 2119.97  161.75   3
  -1   3   3 2212.21  160.95   8
   0  -3   3  441.79   26.61   4
   0   3  -3  479.77   32.50   8
   0   3   3  428.00   27.20   4
   0   3   3  473.39   25.50   6
   0  -3   3  459.96   25.43   6
   0   3   3  428.11   33.40   8
   0   3  -3  408.41   38.32   1
   0  -3  -3  471.19   27.88   5
   0  -3   3  403.01   28.09   5
   0   3  -3  446.74   31.85   3
   0  -3   3  455.50   25.44   2
   0   3   3  371.17   33.28   7
   1   3   3 1018.21   60.80   4
   1  -3   3  996.06   63.36   5
   1  -3   3 1009.49   72.76   7
   1   3   3  994.25   73.32   7
   1  -3   3 1059.19   57.47   6
   1  -3   3 1045.73   60.55   4
   1   3   3 1060.96   57.23   6
   1   3   3 1011.00   75.32   8
  -1  -3  -3 1068.37   63.19   5
   1  -3   3 1072.67   57.32   2
   1  -3   3  941.76   73.26   3
   2   3   3 4721.32  274.56   4
   2   3   3 4887.75  259.15   2
   2  -3   3 4799.99  259.37   2
   2  -3   3 5019.93  274.68   4
   2   3   3 4361.05  341.14   8
   2  -3   3 4914.53  260.12   6
   2  -3   3 4734.05  327.40   7
  -2  -3  -3 5138.71  363.64   1
   2   3   3 4257.00  341.71   3
   2  -3   3 4516.65  287.06   5
   2   3   3 4578.53  259.58   6
   2   3   3 4434.73  327.65   7
   2  -3   3 5033.25  339.55   3
  -2  -3  -3 5034.23  287.09   5
   3   3   3 2810.00  210.79   3
  -3  -3  -3 3049.71  176.30   5
   3  -3   3 3028.93  202.05   7
   3   3   3 3122.60  168.90   4
   3  -3   3 3286.90  160.21   6
   3  -3   3 2531.06  168.55   4
   3  -3   3 2880.11  159.26   2
  -3  -3  -3 3086.97  222.74   1
   3   3   3 2460.92  158.98   6
  -3   3  -3 2927.42  229.79   1
   3   3   3 2913.21  202.21   7
   3   3   3 2529.70  208.88   8
   3  -3   3 3030.42  176.46   5
   3   3   3 2892.58  158.99   2
  -4  -3  -3  239.47   21.46   1
   4   3   3  246.16   15.78   6
   4  -3   3  233.59   17.71   5
  -4  -3  -3  247.92   17.60   5
  -4   3  -3  259.97   28.49   1
   4   3   3  243.42   15.77   2
   4  -3   3  229.73   16.20   6
   4  -3   3  249.06   17.68   4
   4  -3   3  259.84   16.18   2
   4   3   3  216.58   21.48   7
   4  -3   3  250.07   22.13   7
   4   3   3  253.97   17.37   4
   4   3   3  250.67   23.18   3
   5   3   3  191.16   15.12   4
   5  -3   3  204.82   14.15   2
  -5  -3  -3  190.46   15.38   5
   5   3   3  183.00   19.41   7
   5   3   3  199.73   20.92   3
   5   3   3  187.21   13.66   6
  -5   3  -3  226.67   26.39   1
   5  -3   3  219.39   20.68   7
  -5   3  -3  203.42   15.91   5
   5  -3   3  186.82   14.33   6
   5  -3   3  210.17   15.99   4
   6  -3   3  149.08   18.30   7
   6   3   3  129.98   16.72   7
   6  -3   3  145.73   12.20   2
   6  -3   3  156.70   12.42   6
  -6  -3  -3  140.51   11.38   2
  -6  -3  -3  143.79   13.22   5
   6   3   3  145.01   11.52   6
  -6   3  -3  157.21   13.84   5
   6   3   3  165.00   19.29   3
   6   3   3  164.52   13.58   4
   6  -3   3  145.86   13.98   4
  -6   3  -3  202.60   24.71   1
   9  -4  -3    8.86    6.49   7
  -9   4   3   12.12    9.98   1
   9  -4  -3   13.57    7.55   3
   9   4  -3   10.69    6.09   3
   9   4  -3    8.73    5.67   7
   9   4  -3   32.79    8.03   8
   9  -4  -3   15.52    6.33   4
  -9  -4   3    8.40    6.50   1
   8   4  -3   21.32    5.84   7
   8  -4  -3   16.37    5.73   8
   8  -4  -3   22.21    5.68   4
  -8   4   3   13.47    8.30   1
   8   4  -3   17.03    5.75   3
   8   4  -3   20.64    5.92   8
   8  -4  -3   21.30    6.80   7
  -8  -4   3   21.04    6.49   1
   8  -4  -3   14.63    6.26   3
  -7  -4   3   80.81   10.36   1
   7  -4  -3   83.04    8.94   4
   7  -4  -3   93.38    7.80   6
  -7  -4   3  102.71   10.45   5
   7   4  -3   90.61    7.73   4
   7   4  -3   86.14    9.44   7
   7   4  -3   75.73    9.61   8
   7  -4  -3   83.71   10.72   7
   7   4  -3   78.19    9.77   3
  -7   4   3   91.88   14.15   1
   7  -4  -3   78.59    9.99   8
   7  -4  -3   80.81   10.83   3
   6   4  -3  313.25   19.31   4
   6  -4  -3  311.48   21.69   4
   6   4  -3  316.53   25.53   3
  -6   4   3  277.44   25.30   8
  -6  -4   3  341.98   27.46   1
  -6   4   3  311.70   29.22   1
   6  -4  -3  326.42   19.60   6
   6   4  -3  315.08   25.46   8
  -6  -4   3  310.27   22.44   5
   6  -4  -3  296.88   25.85   7
   6   4  -3  287.35   23.88   7
   6  -4  -3  308.40   26.26   3
   5  -4  -3 1387.49   80.28   4
   5   4  -3 1395.00   77.65   4
   5   4  -3 1353.08   98.13   8
   5   4  -3 1362.11   93.43   7
  -5   4   3 1265.93  105.99   1
  -5   4   3 1334.94   98.33   8
   5  -4  -3 1334.37   95.58   7
  -5  -4   3 1339.48   73.52   2
  -5  -4   3 1302.17  104.68   1
   5  -4  -3 1342.68   98.57   3
  -5  -4   3 1131.99   82.82   5
   5   4  -3 1370.25   97.74   3
   5  -4  -3 1414.50   75.38   6
   5  -4  -3 1355.43   73.30   2
   4  -4  -3  671.04   38.89   4
   4  -4  -3  652.45   36.22   6
  -4  -4   3  570.64   39.01   5
   4  -4  -3  587.78   46.58   3
   4  -4  -3  663.24   34.76   2
  -4   4   3  605.83   46.35   8
  -4  -4   3  622.06   49.26   1
  -4   4   3  626.92   50.07   1
   4  -4  -3  590.29   45.72   7
   4   4  -3  619.87   43.46   7
  -4  -4   3  584.91   34.20   2
   4   4  -3  590.61   45.93   8
   4   4  -3  602.92   45.65   3
   4   4  -3  604.52   35.74   4
   3   4  -3    6.02    1.55   7
  -3   4   3    5.20    2.33   1
  -3  -4   3    5.36    1.30   2
   3  -4  -3    5.12    1.80   2
   3  -4  -3    3.15    2.44   7
   3   4  -3    3.53    1.74   8
  -3   4   3    3.63    1.84   8
   3  -4  -3    4.00    2.18   6
   3  -4  -3    7.22    1.24   5
   3  -4  -3    4.03    2.50   4
   3   4  -3    3.52    1.61   3
  -3  -4   3    3.07    1.59   5
  -3   4   3    4.69    2.14   3
  -3  -4   3    3.81    2.01   1
   2   4  -3 3168.99  221.99   3
   2  -4  -3 3177.96  187.22   5
  -2  -4   3 3173.28  169.51   6
  -2  -4   3 3051.97  188.32   5
   2  -4  -3 3229.34  169.52   2
  -2  -4   3 3006.70  169.61   2
   2  -4  -3 3264.57  170.63   6
   2   4  -3 3230.88  223.35   8
  -2   4   3 3015.04  223.91   8
   2  -4  -3 2753.80  181.34   4
   2   4  -3 3177.70  212.69   7
  -2   4   3 3081.14  224.20   3
  -2  -4   3 3197.23  239.33   1
  -2   4   3 2928.66  238.50   1
  -1  -4   3 1316.64   80.13   5
  -1   4   3 1344.93   77.06   4
   1  -4  -3 1335.34   71.82   2
   1   4  -3 1368.17   93.42   3
  -1   4   3 1096.93   96.54   3
   1   4  -3 1397.48   94.45   8
  -1  -4   3 1377.16   71.95   6
  -1   4   3 1105.28  100.76   1
   1  -4  -3 1348.23   79.28   5
  -1  -4   3 1336.55   72.11   2
  -1  -4   3 1253.04   75.52   4
   1  -4  -3 1331.41   72.26   6
  -1   4   3 1296.64   95.43   8
   0   4   3   68.53    7.77   8
   0   4   3   71.11    8.43   7
   0  -4   3   77.23    5.66   4
   0  -4  -3   64.34    5.26   2
   0  -4   3   76.08    5.54   6
   0  -4   3   70.77    6.41   5
   0   4  -3   67.29    6.74   8
   0   4   3   84.05    6.47   4
   0   4  -3   58.66   10.06   1
   0   4   3   49.79    9.10   3
   0   4   3   95.33    5.87   6
   0  -4  -3   80.34    6.02   5
   0  -4   3  100.74    6.05   2
   1  -4   3  330.28   22.33   5
   1   4   3  309.34   27.07   8
   1  -4   3  317.05   20.06   2
   1  -4   3  346.15   25.86   7
  -1  -4  -3  346.02   26.85   1
   1   4   3  347.17   28.29   3
  -1  -4  -3  340.95   21.91   5
   1   4   3  348.97   26.65   7
  -1   4  -3  297.20   30.64   1
   1   4   3  371.44   21.74   4
   1   4   3  349.52   20.00   6
   1  -4   3  332.76   20.17   6
   1  -4   3  328.30   21.12   4
   2   4   3  297.93   25.27   8
  -2  -4  -3  311.60   20.36   5
   2  -4   3  312.87   19.92   4
  -2  -4  -3  315.72   24.51   1
   2  -4   3  289.14   24.01   7
   2  -4   3  309.77   20.70   5
   2   4   3  335.59   26.58   3
   2   4   3  308.65   18.38   6
   2   4   3  289.54   24.57   7
   2   4   3  319.88   20.01   4
   2  -4   3  256.56   22.21   3
   2  -4   3  307.62   18.75   2
   2  -4   3  320.33   18.98   6
   3   4   3   63.71    5.34   6
   3   4   3   56.45    6.26   4
   3  -4   3   53.73    6.38   4
   3  -4   3   78.09    8.81   7
   3  -4   3   64.84    5.98   6
  -3  -4  -3   52.94    5.80   5
   3   4   3   38.27    7.11   8
  -3   4  -3   42.54   11.58   1
   3   4   3   56.14    9.14   3
  -3  -4  -3   58.75    6.83   1
   3   4   3   67.19    9.01   7
   3  -4   3   58.44    5.62   2
  -4  -4  -3  137.74   11.81   5
   4  -4   3  153.55   15.82   7
   4   4   3  136.79   16.01   3
   4  -4   3  161.26   11.33   2
   4   4   3  141.56   15.28   7
   4   4   3  158.55   10.81   6
  -4   4  -3  193.11   24.21   1
   4   4   3  156.16   12.00   4
   4  -4   3  145.95   11.36   6
   4  -4   3  149.94   12.48   5
   4  -4   3  150.78   12.44   4
  -5   4  -3    6.26    9.34   1
   5  -4   3    6.68    5.52   7
   5   4   3    7.09    2.94   6
   5   4   3    5.78    3.41   4
   5  -4   3    7.98    3.18   2
   5  -4   3    8.03    3.41   6
   5   4   3    5.88    4.70   7
   5   4   3   10.50    6.68   3
  -5  -4  -3    6.89    3.06   5
  -5  -4  -3    5.18    2.53   2
   5  -4   3   19.50    5.06   4
   6  -4   3  141.99   12.02   2
   6   4   3  153.33   17.62   3
  -6  -4  -3  136.84   10.94   2
   6  -4   3  126.08   11.87   6
  -6   4  -3  164.44   14.09   5
  -6   4  -3  193.12   27.40   1
   6   4   3  140.58   12.45   4
  -6  -4  -3  136.57   12.56   5
   6  -4   3  133.51   13.38   4
   6   4   3  138.20   11.06   6
   6  -4   3  126.08   17.71   7
   6   4   3  111.22   16.26   7
   9   5  -3   90.86   12.88   8
   9  -5  -3   95.77   15.06   3
   9   5  -3  109.25   14.29   3
   9   5  -3   86.58   12.14   7
  -9   5   3  111.03   21.63   1
   9  -5  -3   67.88   14.05   7
   9  -5  -3   91.21   12.01   4
  -9  -5   3   73.84   12.47   1
   8  -5  -3  115.17   14.85   7
   8  -5  -3  106.33   13.86   3
   8   5  -3   99.10   11.85   8
   8   5  -3  100.98   11.55   7
   8  -5  -3   92.99   12.12   8
  -8   5   3  105.40   18.34   1
   8  -5  -3  109.59   11.39   4
  -8  -5   3   97.22   12.71   1
   8   5  -3   78.29   11.89   3
  -7  -5   3  133.75   14.39   1
   7   5  -3  128.11   13.70   8
  -7  -5   3  150.13   13.88   5
   7  -5  -3  131.89   15.07   7
   7  -5  -3  141.48   15.24   3
   7   5  -3  127.95   12.85   7
  -7   5   3  153.77   18.87   1
   7  -5  -3  135.78   12.56   4
   7   5  -3  144.58   14.10   3
  -6   5   3    4.39    3.79   8
   6  -5  -3    6.15    3.94   3
   6   5  -3    2.92    2.94   8
   6   5  -3   10.57    3.59   3
   6   5  -3    4.82    2.39   4
   6  -5  -3    4.42    3.42   7
  -6   5   3    5.21    5.10   1
   6  -5  -3   11.83    3.51   6
   6  -5  -3    9.73    3.93   4
  -6  -5   3    7.26    3.87   5
   6   5  -3   10.46    3.41   7
  -6  -5   3    6.73    3.48   1
  -5  -5   3  349.33   26.84   1
   5  -5  -3  312.16   21.82   4
  -5   5   3  326.96   28.59   1
   5  -5  -3  324.90   18.31   2
   5   5  -3  318.73   24.94   3
   5   5  -3  262.40   24.63   8
  -5  -5   3  286.42   21.60   5
   5  -5  -3  322.74   20.14   6
   5   5  -3  322.91   23.40   7
   5   5  -3  313.10   18.67   4
  -5   5   3  296.98   25.26   8
   5  -5  -3  310.36   25.90   3
  -5  -5   3  300.59   18.21   2
   5  -5  -3  248.74   25.16   7
   4   5  -3  303.12   24.26   3
  -4  -5   3  274.03   21.06   5
   4  -5  -3  348.34   20.34   6
  -4  -5   3  315.03   26.25   1
   4   5  -3  304.54   18.37   4
   4  -5  -3  324.20   26.13   7
   4   5  -3  312.89   24.70   8
  -4  -5   3  312.05   18.28   2
   4  -5  -3  316.69   18.83   2
   4  -5  -3  302.20   21.54   4
  -4   5   3  283.54   26.98   1
   4   5  -3  327.21   22.93   7
  -4   5   3  320.90   25.24   8
  -3  -5   3  289.73   19.07   5
   3  -5  -3  290.06   24.11   7
   3  -5  -3  216.13   18.79   4
   3  -5  -3  302.58   18.15   6
  -3   5   3  299.44   23.60   3
   3   5  -3  283.96   21.93   8
   3   5  -3  261.44   21.32   3
   3  -5  -3  285.50   17.60   5
   3  -5  -3  246.65   16.76   2
  -3  -5   3  276.59   16.42   2
  -3   5   3  252.32   23.55   1
  -3  -5   3  283.11   23.52   1
  -3   5   3  279.27   22.61   8
  -3  -5   3  270.80   15.45   6
   3   5  -3  297.68   20.05   7
  -2   5   3  158.66   17.70   7
   2   5  -3  212.15   14.09   7
   2  -5  -3  195.77   12.83   6
   2  -5  -3  197.83   12.03   2
  -2  -5   3  183.74   12.09   2
  -2   5   3  184.22   16.85   1
   2  -5  -3  197.14   14.71   4
   2   5  -3  206.26   15.34   3
  -2  -5   3  198.75   14.02   5
  -2  -5   3  218.98   18.20   1
  -2  -5   3  191.63   11.56   6
  -2   5   3  211.70   17.17   8
   2  -5  -3  184.75   12.67   5
   2   5  -3  201.74   15.98   8
  -1   5   3  426.34   39.39   1
  -1   5   3  516.19   39.14   8
   1  -5  -3  510.63   28.37   2
   1   5  -3  531.05   37.37   8
   1   5  -3  518.95   36.35   3
   1  -5  -3  505.06   28.72   6
  -1   5   3  555.21   38.18   7
  -1  -5   3  517.26   28.82   2
  -1  -5   3  505.58   32.18   5
  -1  -5   3  442.23   29.29   4
   1  -5  -3  499.17   31.05   5
  -1  -5   3  491.30   28.39   6
   0  -5   3  490.94   26.65   6
   0   5   3  472.21   36.73   8
   0   5   3  427.11   34.66   7
   0   5   3  455.02   26.51   6
   0  -5  -3  436.39   28.75   5
   0  -5   3  486.61   26.81   2
   0  -5   3  453.75   29.72   5
   0  -5   3  471.40   27.59   4
   0  -5  -3  483.80   26.27   2
   0   5  -3  396.08   34.10   8
   0   5  -3  424.06   39.04   1
   0   5   3  483.35   28.53   4
   1  -5   3  185.94   15.48   7
  -1  -5  -3  176.18   14.80   1
   1  -5   3  204.28   12.76   4
  -1  -5  -3  175.34   11.62   2
   1  -5   3  170.48   12.06   2
   1   5   3  221.23   17.96   3
   1   5   3  203.33   16.54   7
   1   5   3  186.33   12.95   4
  -1  -5  -3  176.83   12.83   5
   1  -5   3  180.55   13.52   5
   1  -5   3  187.58   12.20   6
   1   5   3  186.36   11.84   6
  -1   5  -3  181.81   19.18   1
   1   5   3  196.40   17.88   8
   2  -5   3 1542.47  100.21   5
   2  -5   3 1617.68   90.63   2
   2   5   3 1588.95   90.26   6
   2   5   3 1656.00  115.18   7
   2   5   3 1603.71   95.82   4
  -2  -5  -3 1836.00  100.01   5
   2   5   3 1827.03  120.80   3
  -2  -5  -3 1595.49  124.85   1
   2  -5   3 1627.75   90.96   6
   2  -5   3 1654.02  114.32   7
  -2  -5  -3 1632.25   90.07   2
   2  -5   3 1564.22   95.75   4
   2   5   3 1407.37  119.91   8
  -3  -5  -3  750.19   41.68   2
   3  -5   3  641.19   46.36   5
   3   5   3  780.34   44.75   4
   3  -5   3  760.14   45.10   4
   3   5   3  733.60   54.35   7
   3  -5   3  788.27   54.20   7
   3   5   3  606.97   55.37   8
   3   5   3  672.22   56.44   3
   3  -5   3  740.54   42.22   2
   3   5   3  760.47   41.76   6
  -3  -5  -3  764.38   46.28   5
   3  -5   3  712.40   42.55   6
   4  -5   3   15.80    4.45   5
   4  -5   3   21.51    6.37   7
   4   5   3   25.29    6.70   3
   4   5   3   28.21    6.89   7
   4   5   3   15.22    3.28   6
   4  -5   3   15.72    4.29   4
  -4  -5  -3   14.11    3.25   2
   4  -5   3   18.32    3.80   2
   4  -5   3   18.67    4.09   6
  -4   5  -3   18.89   10.64   1
   4   5   3   24.74    4.63   4
  -4  -5  -3   19.57    3.99   5
  -5   5  -3   37.00   13.92   1
  -5  -5  -3   27.81    4.61   2
   5  -5   3   25.26    7.97   7
   5  -5   3   25.54    5.16   6
   5   5   3   21.90    4.97   4
   5  -5   3   22.77    5.41   4
   5   5   3   28.45    7.42   7
   5   5   3   39.40    4.94   6
   5   5   3   25.62    8.19   3
  -5  -5  -3   25.24    4.92   5
   5  -5   3   26.22    6.25   5
   5  -5   3   26.56    4.98   2
  -6  -5  -3   35.13    5.55   2
   6   5   3   30.09    6.42   4
   6   5   3   41.45   10.70   3
  -6   5  -3   39.30    7.67   5
  -6  -5  -3   38.75    6.69   5
   6  -5   3   38.46    6.80   6
  -6   5  -3   57.50   18.59   1
   6   5   3   38.44    9.68   7
   6  -5   3   49.90    8.90   4
   6  -5   3   48.00    6.91   2
   6  -5   3   41.24   10.75   7
   6   5   3   42.12    5.99   6
  -9  -6   3   55.11   10.88   1
   9  -6  -3   65.32   11.26   4
  -9   6   3   54.22   18.18   1
   9   6  -3   50.94    9.67   7
   9  -6  -3   61.51   13.21   3
   9   6  -3   53.87   11.33   3
   9   6  -3   65.42   11.65   8
   9  -6  -3   44.50   12.17   7
   8  -6  -3    1.28    4.45   7
   8   6  -3    6.42    4.75   3
   8   6  -3    4.27    4.21   7
   8  -6  -3    4.31    4.93   8
   8  -6  -3    6.22    5.11   4
   8  -6  -3    4.42    5.22   3
  -8   6   3    1.88    6.77   1
   8  -6  -3    4.63    5.35   6
   8   6  -3    5.40    4.67   8
  -8  -6   3    3.14    4.53   1
   7  -6  -3   74.58    9.69   4
  -7  -6   3   51.64    8.52   1
   7  -6  -3   72.29    7.94   6
  -7   6   3   71.83   14.82   1
   7   6  -3   66.17    9.23   8
   7  -6  -3   61.71   11.14   7
  -7   6   3   61.08    9.28   8
  -7  -6   3   72.38    9.60   5
   7   6  -3   54.82    7.87   7
   7   6  -3   62.37    9.08   3
   7  -6  -3   63.58   10.52   3
   6  -6  -3 1490.21  103.62   7
   6   6  -3 1440.84  104.73   3
   6   6  -3 1500.05  105.37   8
   6  -6  -3 1235.19   80.66   6
  -6  -6   3 1464.15  111.69   1
  -6   6   3 1419.66  115.62   1
   6   6  -3 1459.11   99.94   7
   6  -6  -3 1458.69   86.79   4
  -6  -6   3 1309.83   89.36   5
   6  -6  -3 1411.58  106.16   3
  -6   6   3 1423.33  105.58   8
  -5  -6   3 3789.17  219.84   2
  -5  -6   3 4144.99  245.17   5
   5  -6  -3 3856.09  290.39   3
   5   6  -3 4209.31  288.98   3
  -5   6   3 4172.93  290.96   8
  -5  -6   3 4042.02  309.31   1
   5  -6  -3 3886.29  222.21   6
   5   6  -3 4092.06  290.28   8
   5  -6  -3 3937.34  220.00   2
   5   6  -3 4251.08  276.78   7
   5  -6  -3 3836.29  280.04   7
   4   6  -3 2577.42  165.71   7
  -4   6   3 2512.20  175.24   8
   4  -6  -3 2466.46  169.92   7
   4  -6  -3 2378.05  132.49   2
   4  -6  -3 2165.42  133.68   6
   4  -6  -3 2260.09  141.86   4
   4   6  -3 2492.97  174.33   8
  -4  -6   3 2457.67  185.65   1
  -4   6   3 2476.07  175.34   3
  -4  -6   3 2168.52  146.95   5
  -4   6   3 2264.40  186.92   1
   4   6  -3 2568.28  173.34   3
  -4  -6   3 2411.91  132.07   2
   3   6  -3   92.82    7.57   7
   3  -6  -3   86.32    7.12   5
   3   6  -3   99.51    8.64   3
  -3   6   3   81.73    9.60   1
  -3  -6   3   91.59    8.05   5
  -3   6   3   85.25   10.83   3
   3  -6  -3   86.54    7.11   2
   3  -6  -3   81.29    8.47   4
   3   6  -3   92.35    9.00   8
  -3  -6   3   91.20    6.76   2
  -3  -6   3  107.34   10.01   1
  -3   6   3   94.72    9.98   8
   3  -6  -3   96.99    8.02   6
  -3  -6   3   85.87    5.76   6
   3  -6  -3   98.23   11.75   7
   2  -6  -3 4473.82  265.73   5
   2  -6  -3 4405.91  256.39   4
  -2  -6   3 4344.59  267.22   5
  -2   6   3 4012.02  319.12   3
  -2   6   3 4060.47  337.89   1
   2  -6  -3 4404.97  240.57   2
  -2  -6   3 4363.03  240.96   2
  -2   6   3 4358.94  318.66   8
  -2  -6   3 4163.43  338.94   1
  -2  -6   3 4250.57  240.63   6
   2   6  -3 4661.25  301.83   7
   2   6  -3 4730.46  315.01   3
   2   6  -3 4731.12  317.01   8
   2  -6  -3 4733.13  242.22   6
  -1  -6   3 5669.56  340.11   5
   1   6  -3 4792.70  431.69   1
  -1  -6   3 5717.09  306.95   6
  -1  -6   3 5510.00  323.29   4
   1   6  -3 5159.00  400.67   3
   1  -6  -3 5769.92  307.21   6
  -1  -6   3 5754.52  306.88   2
   1  -6  -3 5793.60  306.25   2
   1  -6  -3 5889.03  338.71   5
  -1   6   3 6058.15  406.41   8
   1   6  -3 5741.88  403.31   8
   0  -6   3 2866.47  151.22   6
   0  -6   3 2833.36  151.19   2
   0   6  -3 2495.17  197.75   8
   0  -6  -3 2666.80  150.80   6
   0  -6   3 2753.13  167.57   5
   0   6   3 2595.90  159.66   4
   0   6   3 2816.43  201.69   8
   0   6  -3 2715.16  213.59   1
   0  -6  -3 2861.21  150.48   2
   0  -6   3 2712.90  158.88   4
   0  -6  -3 2892.06  166.40   5
   1   6   3    8.72    2.57   4
   1  -6   3    8.06    2.29   4
  -1  -6  -3    7.55    1.86   2
   1   6   3    7.97    2.03   6
  -1  -6  -3    9.15    2.26   5
   1  -6   3   10.06    2.55   2
  -1   6  -3    9.49    3.25   8
   1   6   3   14.98    4.64   3
   1  -6   3   25.90    4.13   5
   1   6   3   16.74    4.41   7
   1   6   3   15.44    5.58   8
  -1   6  -3   16.48    5.16   1
   1  -6   3   10.54    2.53   6
   2  -6   3   20.58    3.77   4
  -2  -6  -3   16.01    3.26   5
  -2   6  -3   21.35    7.18   1
   2  -6   3   17.82    3.99   5
   2  -6   3   18.70    3.63   6
  -2  -6  -3   17.13    3.00   2
   2   6   3   24.76    4.07   4
   2   6   3   21.21    3.14   6
   2   6   3   27.25    6.81   8
   2   6   3   24.86    5.81   3
   2   6   3   19.46    5.26   7
   2  -6   3   26.25    4.15   2
   2  -6   3   23.97    4.84   7
  -3   6  -3    7.58    7.28   1
   3   6   3    9.71    5.17   8
   3   6   3   15.48    3.01   6
   3   6   3   13.20    4.99   3
   3  -6   3    9.96    3.16   2
   3  -6   3   24.69    4.52   5
  -3  -6  -3   25.25    3.55   2
   3   6   3   18.55    4.00   4
  -3  -6  -3   13.33    3.22   5
   3  -6   3   19.04    5.38   7
   3   6   3   16.99    5.15   7
   3  -6   3   11.94    3.31   6
   3  -6   3   13.25    3.90   4
   4   6   3   20.74    4.48   4
   4  -6   3   21.95    5.10   4
   4  -6   3   18.26    6.72   7
   4  -6   3   25.14    4.69   2
  -4  -6  -3   41.61    5.16   5
   4   6   3   22.42    6.70   3
  -4  -6  -3   16.55    3.39   2
   4   6   3   18.87    3.52   6
   4  -6   3   12.12    3.90   6
   4   6   3   15.07    6.05   8
   4   6   3   20.08    5.96   7
   4  -6   3   30.53    5.48   5
  -4   6  -3   18.53   10.26   1
   5  -6   3  331.11   27.81   7
   5  -6   3  280.08   19.77   2
   5   6   3  290.18   20.72   4
   5   6   3  298.30   19.03   6
  -5  -6  -3  292.08   18.96   2
   5   6   3  294.26   27.49   3
   5  -6   3  304.73   22.62   5
   5  -6   3  279.71   20.41   6
  -5   6  -3  253.59   36.84   1
   5  -6   3  313.11   22.41   4
  -5  -6  -3  270.94   21.05   5
   5   6   3  292.49   26.39   7
   6   6   3  459.23   41.16   7
  -6   6  -3  550.20   58.78   1
   6   6   3  483.53   30.64   6
   6  -6   3  513.90   35.48   4
   6  -6   3  508.82   32.02   2
  -6  -6  -3  498.82   30.71   2
  -6  -6  -3  517.85   34.72   5
   6   6   3  502.88   33.33   4
   6  -6   3  463.82   32.40   6
   6  -6   3  529.70   43.92   7
   8  -7  -3  489.32   34.49   4
   8  -7  -3  470.27   41.25   3
  -8   7   3  561.95   51.60   1
  -8  -7   3  521.17   40.82   1
   8  -7  -3  454.49   40.71   7
   8   7  -3  417.48   36.33   7
   8  -7  -3  441.68   39.54   8
   8   7  -3  468.90   39.49   8
   8   7  -3  431.71   38.79   3
   7   7  -3  174.50   18.95   3
   7  -7  -3  195.05   20.91   3
   7   7  -3  188.99   17.83   7
   7  -7  -3  221.77   16.59   6
  -7   7   3  197.29   20.58   8
  -7  -7   3  264.59   19.30   5
   7  -7  -3  216.73   21.93   7
  -7   7   3  224.79   26.59   1
  -7  -7   3  237.38   20.49   1
   7   7  -3  202.48   19.68   8
   7  -7  -3  206.84   18.13   4
  -6   7   3    1.62    3.99   8
   6  -7  -3    5.78    4.61   3
  -6  -7   3    3.33    3.43   5
   6  -7  -3    6.67    4.07   4
   6   7  -3    3.87    3.30   3
   6   7  -3    2.74    3.18   8
   6  -7  -3   19.66    4.83   6
   6  -7  -3    5.93    4.52   7
  -6  -7   3    6.53    3.44   1
  -6   7   3   -2.90    4.93   1
   6   7  -3    4.05    2.98   7
   5  -7  -3  250.68   24.26   7
  -5   7   3  261.40   23.60   8
   5   7  -3  258.94   22.59   8
   5  -7  -3  262.73   24.30   3
   5   7  -3  268.98   20.75   7
  -5  -7   3  280.52   23.44   1
  -5   7   3  260.32   26.41   1
   5   7  -3  261.51   22.21   3
  -5  -7   3  256.12   16.78   2
  -5  -7   3  259.95   19.95   5
   5  -7  -3  305.97   17.87   2
   5  -7  -3  267.36   18.74   6
   4  -7  -3 1089.67   67.92   6
   4  -7  -3 1183.06   87.58   7
   4  -7  -3 1082.88   72.31   4
   4  -7  -3 1156.25   66.90   2
  -4   7   3 1159.76   94.93   1
   4   7  -3 1247.48   82.86   7
  -4  -7   3 1283.17   93.31   1
  -4  -7   3 1164.42   66.51   2
  -4  -7   3 1172.99   74.49   5
  -4   7   3 1251.32   90.20   3
  -4   7   3 1211.37   89.25   8
   4   7  -3 1238.32   87.13   3
   4   7  -3 1152.86   87.76   8
   3  -7  -3 2908.52  155.80   6
  -3   7   3 2841.67  206.16   3
  -3   7   3 2525.44  216.84   1
  -3   7   3 2802.79  205.11   8
   3  -7  -3 2843.21  154.61   2
   3  -7  -3 2674.85  198.14   7
  -3  -7   3 2703.64  153.55   6
   3   7  -3 2826.05  192.84   7
  -3  -7   3 2802.10  216.71   1
  -3  -7   3 2623.36  171.35   5
   3  -7  -3 2849.91  165.03   4
   3  -7  -3 3148.82  170.17   5
  -3  -7   3 2729.17  154.33   2
   3   7  -3 2870.40  201.76   3
   3   7  -3 2939.19  203.33   8
  -2  -7   3 3932.14  218.89   6
   2  -7  -3 4252.34  218.99   2
  -2   7   3 3754.49  307.09   1
  -2  -7   3 4034.41  219.34   2
   2   7  -3 4042.09  288.30   8
  -2  -7   3 3988.99  243.20   5
  -2   7   3 4228.44  291.54   8
   2   7  -3 3915.93  286.23   3
   2  -7  -3 4209.59  241.65   5
  -2  -7   3 3844.93  308.32   1
   2  -7  -3 4164.37  220.39   6
   2   7  -3 4048.58  274.03   7
   2  -7  -3 4061.31  233.06   4
  -2   7   3 3524.20  291.47   3
   1  -7  -3  175.30   10.99   2
  -1   7   3  126.87   17.27   3
  -1   7   3  214.83   15.77   7
   1   7  -3  152.50   13.45   3
  -1  -7   3  181.77   13.25   5
  -1   7   3  187.10   18.35   8
  -1  -7   3  183.00   11.18   6
  -1  -7   3  179.16   11.66   2
   1   7  -3  162.59   16.63   1
   1   7  -3  139.53   14.40   8
   1  -7  -3  164.00   11.19   6
   1  -7  -3  175.87   11.70   5
  -1  -7   3  179.41   10.78   4
  -1   7   3  158.22   14.41   1
   0  -7   3   32.86    3.48   4
   0  -7   3   26.31    3.93   2
   0   7   3   26.79    5.37   7
   0  -7  -3   23.20    3.27   5
   0   7   3   31.89    6.86   3
   0   7   3   33.31    8.25   8
   0   7  -3   38.64    6.78   1
   0   7  -3   22.57    4.58   8
   0  -7  -3   40.06    3.61   2
   0   7   3   26.92    4.00   4
   0  -7   3   26.58    4.62   5
   0  -7   3   26.38    3.67   6
   0  -7  -3   30.25    3.44   6
   1  -7   3 1105.05   66.50   4
   1  -7   3 1130.93   63.68   2
   1   7   3 1129.51   66.79   4
  -1  -7  -3 1148.90   69.20   5
   1  -7   3 1145.34   63.66   6
  -1   7  -3 1167.98   90.32   1
   1  -7   3 1143.03   78.65   7
  -1  -7  -3 1088.31   62.52   2
   1   7   3 1104.85   80.17   7
   1  -7   3 1166.31   70.79   5
   1   7   3  956.63   85.54   8
   2   7   3 2216.24  161.10   7
   2  -7   3 2440.93  160.37   7
   2   7   3 2269.76  127.15   6
  -2  -7  -3 2364.35  140.53   5
   2  -7   3 2369.79  128.10   2
  -2  -7  -3 2260.65  126.84   2
   2   7   3 2364.35  134.78   4
   2  -7   3 2355.40  135.13   4
   2  -7   3 2253.82  141.74   5
  -2   7  -3 2068.85  181.59   1
   2  -7   3 2319.88  128.41   6
  -3  -7  -3 1081.83   61.33   2
   3   7   3 1083.50   79.04   7
   3   7   3 1073.46   61.40   6
   3  -7   3 1040.56   66.03   4
   3  -7   3 1080.19   62.93   6
   3   7   3 1153.76   65.63   4
   3  -7   3 1173.56   78.84   7
   3  -7   3 1072.07   62.44   2
   3  -7   3 1067.51   69.11   5
   3   7   3 1097.50   82.36   3
  -3  -7  -3 1027.36   67.86   5
   4   7   3  399.07   35.92   8
  -4  -7  -3  434.38   29.47   5
   4  -7   3  443.34   30.87   5
   4   7   3  402.83   36.40   3
   4  -7   3  526.43   36.63   7
   4  -7   3  458.65   29.96   4
   4  -7   3  426.29   28.17   6
   4   7   3  442.46   28.70   4
   4   7   3  442.39   35.56   7
   4  -7   3  415.33   27.44   2
  -4  -7  -3  441.54   26.51   2
   4   7   3  419.43   26.32   6
   5   7   3    4.25    5.32   3
   5   7   3   -1.11    4.66   7
   5  -7   3    0.84    4.97   5
   5  -7   3    1.33    3.19   2
   5   7   3    5.42    2.96   6
   5  -7   3    3.75    3.55   6
  -5  -7  -3    6.11    2.60   2
  -5  -7  -3    5.64    3.42   5
   5   7   3    7.02    4.09   4
   5  -7   3    5.22    4.12   4
  -5   7  -3    6.98   11.99   1
   6   7   3   44.12    6.52   6
   6  -7   3   62.87    9.26   6
  -6   7  -3   59.89   22.56   1
   6  -7   3   62.08   10.52   4
   6   7   3   57.46   11.10   7
  -6  -7  -3   55.28    7.96   5
   6   7   3   53.44   11.56   3
   6   7   3   47.92    8.01   4
  -6  -7  -3   45.24    6.46   2
   6  -7   3   56.07    8.34   2
   8   8  -3  123.92   14.82   7
   8   8  -3  125.48   16.14   8
   8  -8  -3  174.02   17.27   4
   8  -8  -3  151.55   14.39   6
   8  -8  -3  135.49   19.55   7
  -8  -8   3  207.64   17.87   5
  -8   8   3  148.67   27.23   1
  -8  -8   3  148.88   16.92   1
   8   8  -3  122.49   15.88   3
   8  -8  -3  149.20   19.11   3
   7   8  -3  337.44   32.25   8
   7   8  -3  356.38   32.16   3
   7  -8  -3  391.27   29.30   4
   7  -8  -3  357.53   34.17   7
  -7   8   3  420.01   41.89   1
   7   8  -3  384.18   30.40   7
   7  -8  -3  422.59   27.12   6
  -7   8   3  372.40   33.95   8
   7  -8  -3  389.55   34.84   3
  -7  -8   3  426.35   33.76   1
   6   8  -3  169.52   15.28   7
   6  -8  -3  167.65   15.79   4
   6   8  -3  160.08   16.29   3
  -6   8   3  172.95   22.15   1
  -6  -8   3  173.07   16.68   1
   6   8  -3  165.50   16.86   8
   6  -8  -3  170.17   18.83   3
  -6  -8   3  209.34   15.65   5
  -6   8   3  184.02   18.54   8
   6  -8  -3  185.37   19.41   7
   6  -8  -3  180.20   14.79   6
   5  -8  -3   65.24    7.73   6
  -5  -8   3   47.76    5.32   2
   5  -8  -3   47.99   10.02   7
  -5  -8   3   50.77    6.96   5
   5  -8  -3   47.50    7.79   4
   5   8  -3   41.58    5.95   7
   5  -8  -3   41.06    9.13   3
  -5  -8   3   61.00    7.16   1
   5   8  -3   48.25    7.43   8
   5  -8  -3   51.81    6.44   2
   5   8  -3   36.96    6.62   3
  -5   8   3   40.41    8.36   8
  -5   8   3   38.79    9.52   1
  -4   8   3   41.38    9.40   3
   4   8  -3   27.66    5.79   8
  -4   8   3   28.11    7.17   8
  -4   8   3   36.15    7.39   1
   4  -8  -3   33.01    8.42   7
   4  -8  -3   18.45    5.15   4
  -4  -8   3   35.91    5.66   1
  -4  -8   3   40.22    4.47   2
   4   8  -3   23.12    4.95   3
   4  -8  -3   34.59    4.84   2
   4   8  -3   31.29    4.48   7
  -4  -8   3   17.00    4.42   5
   3   8  -3    2.82    2.09   7
   3  -8  -3    2.29    2.28   5
  -3   8   3    2.80    3.33   8
   3  -8  -3    4.14    4.13   7
  -3  -8   3    3.65    1.42   6
   3  -8  -3    2.62    2.24   4
  -3  -8   3   -1.04    2.23   1
   3   8  -3   -0.72    2.20   3
  -3   8   3    3.86    5.14   3
   3   8  -3    3.49    3.13   8
   3  -8  -3    1.28    2.08   2
  -3   8   3    2.64    2.37   1
  -3  -8   3    1.79    1.57   2
  -3  -8   3    0.74    1.78   5
   3  -8  -3    1.65    1.92   6
  -2   8   3  224.83   19.36   1
   2  -8  -3  233.04   14.33   2
   2  -8  -3  229.97   15.04   5
   2   8  -3  197.52   18.85   8
  -2  -8   3  210.04   14.39   2
  -2  -8   3  220.56   13.81   6
  -2   8   3  264.32   21.19   7
   2  -8  -3  230.02   16.11   4
   2   8  -3  194.11   17.68   3
  -2   8   3  189.66   23.41   3
   2  -8  -3  230.63   15.14   6
  -2  -8   3  209.25   16.20   5
  -2   8   3  247.74   23.23   8
   1  -8  -3  108.55    7.54   2
  -1   8   3   97.04   14.82   8
   1   8  -3   87.47   10.36   8
  -1   8   3   65.47   12.78   3
  -1  -8   3  107.71    7.74   6
  -1   8   3  107.09   10.59   7
   1  -8  -3   97.77    7.62   6
  -1   8   3   94.21    9.35   1
  -1  -8   3  110.68    9.45   5
  -1  -8   3   90.67    7.91   2
  -1  -8   3  108.25    7.11   4
   1   8  -3   93.72   11.19   1
   1   8  -3  103.98    9.00   3
   1  -8  -3  103.02    7.83   5
   1  -8  -3   97.21    8.72   4
   0   8  -3 1584.86  124.68   8
   0   8   3 1533.02  129.79   8
   0  -8  -3 1699.79  104.76   5
   0   8   3 1613.46  100.69   4
   0  -8   3 1724.84  100.24   4
   0  -8  -3 1718.18   94.91   2
   0  -8  -3 1679.53   95.19   6
   0   8   3 1687.03  120.45   7
   0  -8   3 1772.44   96.28   2
   0  -8   3 1686.14   95.86   6
   0   8  -3 1812.65  134.98   1
   0   8   3 1987.89  127.56   3
   0  -8   3 1806.54  106.93   5
   1  -8   3 2140.87  119.96   4
   1  -8   3 2112.67  114.41   6
  -1  -8  -3 1994.98  112.82   2
   1   8   3 2014.80  119.80   4
  -1  -8  -3 1735.58  112.79   6
   1  -8   3 2152.32  126.97   5
  -1  -8  -3 2126.90  124.92   5
   1   8   3 1961.49  143.21   7
   1  -8   3 2179.90  114.46   2
  -2   8  -3  124.86   16.05   1
   2  -8   3  126.41   10.62   6
  -2  -8  -3  129.61    9.48   2
   2   8   3   99.90   15.08   8
  -2  -8  -3  137.12   10.69   5
   2   8   3  129.77   13.31   7
   2   8   3  164.44   14.67   3
   2   8   3  134.84   10.59   4
   2  -8   3  135.88   10.89   2
   2  -8   3  137.72   11.15   4
   2  -8   3  135.69   12.19   5
   3   8   3  278.50   22.83   7
   3   8   3  256.81   16.56   6
   3   8   3  267.63   18.14   4
   3   8   3  274.54   23.56   3
   3  -8   3  276.75   20.49   5
   3  -8   3  259.19   19.05   4
   3  -8   3  292.81   18.49   2
   3  -8   3  241.41   18.05   6
  -3  -8  -3  246.98   18.35   5
  -3  -8  -3  240.72   16.45   2
   3   8   3  264.03   24.10   8
  -3   8  -3  197.62   26.90   1
   4  -8   3  704.67   44.83   4
   4  -8   3  687.20   42.46   6
   4   8   3  672.87   54.61   3
   4   8   3  721.48   54.91   8
   4  -8   3  676.81   41.83   2
  -4  -8  -3  666.71   40.19   2
   4   8   3  655.74   52.47   7
   4  -8   3  763.26   47.11   5
  -4  -8  -3  665.27   44.72   5
   4   8   3  713.08   43.32   4
   4   8   3  656.40   40.11   6
  -5   8  -3  186.55   35.46   1
   5   8   3  285.37   20.30   4
   5   8   3  258.19   25.32   7
   5   8   3  291.55   18.56   6
  -5  -8  -3  275.59   20.73   5
   5  -8   3  272.30   20.80   6
   5   8   3  285.45   26.45   3
  -5  -8  -3  277.87   18.48   2
   5  -8   3  299.26   20.33   2
   5  -8   3  291.25   22.30   4
   5  -8   3  282.47   23.02   5
   6   8   3    2.51    6.76   7
   6  -8   3   -0.26    5.43   4
   6  -8   3   16.38    6.47   2
   6  -8   3    2.48    4.73   6
   6   8   3   10.43    4.21   6
  -6   8  -3    0.57   17.09   1
  -6  -8  -3    3.06    4.12   5
   6   8   3    6.05    5.31   4
  -6  -8  -3    2.28    3.56   2
   6   8   3    7.29    6.94   3
   8   9  -3   12.53    7.31   8
   8   9  -3   13.27    6.37   7
   8  -9  -3   22.02    9.81   7
  -8  -9   3   17.27    7.72   5
   8  -9  -3   16.36    9.97   3
   8  -9  -3   21.66    8.25   6
  -8   9   3   18.80   13.29   1
   8   9  -3   25.22    7.95   3
   8  -9  -3   24.11    8.87   4
   7   9  -3    9.57    5.62   3
  -7   9   3   15.26    8.20   8
   7  -9  -3   15.45    8.57   3
   7  -9  -3   10.15    6.36   7
   7  -9  -3   16.94    7.12   4
  -7  -9   3   19.80    6.11   1
   7  -9  -3   20.06    6.72   6
  -7   9   3   13.88    9.99   1
   7   9  -3    7.49    5.00   7
   7   9  -3   17.47    6.85   8
  -7  -9   3   19.83    6.36   5
   6   9  -3   13.57    4.46   7
   6  -9  -3   12.89    5.68   4
  -6   9   3   18.13    8.38   1
   6  -9  -3   20.79    6.26   6
   6   9  -3    9.00    4.86   8
  -6  -9   3   21.01    5.61   5
   6  -9  -3   17.36    6.90   7
  -6   9   3   13.98    7.06   8
  -6  -9   3   17.35    5.06   1
   6  -9  -3   10.07    6.93   3
   6   9  -3   15.56    5.40   3
   5   9  -3   14.14    4.67   3
  -5   9   3   18.88    7.22   8
   5  -9  -3   12.48    5.90   7
   5   9  -3   15.32    4.89   8
  -5   9   3   18.66    7.51   1
   5  -9  -3   13.41    5.14   4
   5  -9  -3   13.10    4.83   2
   5  -9  -3   21.57    4.88   6
   5   9  -3   20.48    4.55   7
  -5  -9   3   13.23    4.39   1
  -5  -9   3   15.27    3.56   2
  -5  -9   3   16.47    4.33   5
   4   9  -3   18.62    3.88   7
  -4   9   3    5.11    4.04   1
   4   9  -3   24.85    5.12   3
  -4   9   3    8.72    5.91   3
   4  -9  -3   16.37    4.75   4
  -4  -9   3    7.37    3.68   1
   4  -9  -3   23.27    7.25   7
   4   9  -3    7.91    4.54   8
   4  -9  -3   11.18    3.62   2
  -4  -9   3   19.08    3.58   2
   4  -9  -3    8.24    3.33   6
  -4   9   3   11.38    6.34   8
  -4  -9   3   10.28    3.51   5
   3  -9  -3  173.69   10.83   5
  -3   9   3  120.06   13.66   1
  -3   9   3  149.58   20.22   3
   3  -9  -3  154.32   11.66   4
  -3  -9   3  123.05    9.69   2
   3  -9  -3  142.75   10.51   6
   3   9  -3  105.70   13.03   8
  -3   9   3  140.09   17.02   8
  -3  -9   3  126.15   13.63   1
  -3  -9   3  134.16   11.34   5
  -3  -9   3  133.97    9.05   6
   3  -9  -3  141.24    9.94   2
   3  -9  -3   78.65   13.90   7
   3   9  -3  108.44   11.88   3
  -2  -9   3   41.15    6.56   5
  -2  -9   3   64.35    6.15   2
   2  -9  -3   82.25    7.03   6
   2   9  -3   51.36    8.38   1
   2  -9  -3   61.75    6.33   5
   2   9  -3   90.01    9.26   8
   2  -9  -3   73.82    7.18   4
  -2   9   3   55.50   12.62   3
   2   9  -3   57.13    7.26   3
  -2  -9   3   66.42    5.75   6
   2  -9  -3   70.82    6.39   2
  -2   9   3   84.81   10.11   7
  -2   9   3   57.59    7.60   1
  -2   9   3   71.32   13.73   8
  -1   9   3  234.64   17.62   7
   1   9  -3  198.61   19.14   1
  -1  -9   3  217.15   14.33   2
  -1  -9   3  216.74   13.17   4
  -1   9   3  191.60   22.95   8
   1  -9  -3  191.40   13.07   2
   1  -9  -3  178.57   13.36   6
   1   9  -3  200.09   16.13   3
   1  -9  -3  195.78   14.00   5
  -1  -9   3  211.16   13.72   6
  -1  -9   3  190.02   15.69   5
   1   9  -3  195.55   17.71   8
  -1   9   3  173.90   20.46   3
   0   9  -3  493.85   37.62   1
   0  -9  -3  425.18   25.73   2
   0   9   3  396.33   32.87   7
   0   9  -3  418.29   33.83   8
   0  -9   3  407.38   26.65   6
   0   9   3  532.26   36.74   3
   0  -9   3  361.53   29.87   5
   0  -9  -3  448.00   26.05   6
   0  -9   3  452.24   27.27   4
   0   9   3  414.11   27.60   4
   0  -9  -3  436.77   28.26   5
   0  -9   3  465.38   27.52   2
   1  -9   3   14.17    4.48   5
  -1  -9  -3    8.84    2.49   2
   1  -9   3   15.17    3.70   6
  -1   9  -3   14.93    5.12   1
  -1  -9  -3   14.47    2.83   6
   1   9   3    9.60    4.03   7
   1   9   3    9.24    6.13   8
   1   9   3   11.43    3.19   4
   1   9   3   21.04    5.33   3
   1  -9   3   17.01    3.81   4
  -1   9  -3   21.02    5.09   8
   1  -9   3   11.75    3.57   2
  -1  -9  -3   14.19    3.11   5
   2   9   3  532.25   37.18   3
   2  -9   3  437.63   28.56   6
   2  -9   3  444.55   28.67   2
   2  -9   3  446.43   29.64   4
  -2  -9  -3  444.49   26.87   2
  -2   9  -3  427.67   40.29   1
  -2  -9  -3  426.49   29.67   5
   2   9   3  452.90   38.73   8
   2  -9   3  435.97   32.00   5
   2   9   3  458.37   35.24   7
  -2  -9  -3  461.40   26.92   6
   2   9   3  444.02   28.87   4
   3   9   3  111.07   10.13   4
  -3   9  -3  121.90   17.26   1
   3  -9   3  129.51   11.13   2
   3  -9   3  114.07   12.41   5
   3   9   3  129.58   13.74   3
   3   9   3  136.08   15.34   8
  -3  -9  -3  121.87    9.26   2
   3  -9   3  116.66   11.43   4
  -3  -9  -3  124.15   10.48   5
   3  -9   3  119.13   10.96   6
   3   9   3  112.21   12.89   7
   4  -9   3   27.02    6.01   2
   4  -9   3   33.27    7.33   4
   4   9   3   37.90    8.70   8
   4   9   3   31.11    7.73   3
   4   9   3   36.80    6.02   4
   4  -9   3   36.36    6.74   6
   4  -9   3   40.29    8.48   5
   4   9   3   34.89    7.96   7
   4   9   3   36.09    5.06   6
  -4  -9  -3   34.67    4.92   2
  -4   9  -3   24.01   11.46   1
  -4  -9  -3   34.74    5.73   5
   5   9   3   53.85   10.56   3
   5  -9   3   59.78   12.15   5
   5  -9   3   66.85    9.22   2
  -5  -9  -3   64.41    7.91   5
   5  -9   3   53.91    9.26   6
  -5   9  -3   23.51   15.26   1
   5  -9   3   64.97   10.15   4
   5   9   3   57.27   11.02   7
   5   9   3   53.54    6.64   6
   5   9   3   51.64    7.50   4
  -5  -9  -3   60.69    6.73   2
   8 -10  -3  101.47   14.21   6
  -8 -10   3  120.02   13.84   5
   8 -10  -3   98.22   15.64   4
  -8  10   3  122.96   27.37   1
   8 -10  -3   80.14   16.63   7
   8  10  -3   80.50   13.69   3
   8 -10  -3  100.14   19.08   3
   8  10  -3   91.25   12.95   7
   8  10  -3   90.13   14.29   8
   7  10  -3  357.87   29.52   7
   7  10  -3  292.95   31.27   8
  -7  10   3  349.15   41.23   1
  -7  10   3  434.90   37.12   8
   7 -10  -3  414.06   28.16   6
   7 -10  -3  361.19   29.18   4
   7 -10  -3  345.99   34.35   7
  -7 -10   3  469.80   29.15   5
   7 -10  -3  359.87   35.66   3
   7  10  -3  317.43   31.19   3
  -6 -10   3  412.29   31.37   1
   6  10  -3  340.06   28.13   7
   6 -10  -3  374.90   26.08   6
   6  10  -3  326.48   30.66   8
  -6  10   3  385.90   34.60   8
   6 -10  -3  339.71   27.16   4
   6  10  -3  297.85   29.60   3
   6 -10  -3  326.32   32.75   7
  -6  10   3  402.50   39.31   1
   6 -10  -3  395.80   35.61   3
  -5 -10   3  254.72   17.03   2
   5 -10  -3  274.82   18.74   2
  -5  10   3  216.19   26.44   1
  -5  10   3  264.66   27.21   8
   5  10  -3  227.78   22.51   8
   5 -10  -3  254.51   25.50   7
   5 -10  -3  249.73   18.67   6
   5  10  -3  263.35   20.66   7
  -5 -10   3  276.18   22.86   1
   5 -10  -3  217.83   19.52   4
  -5 -10   3  286.35   19.71   5
   5  10  -3  215.90   21.67   3
   4 -10  -3   29.81    9.31   7
  -4  10   3   93.47   16.59   3
  -4  10   3   46.65   12.06   8
  -4 -10   3   52.03    7.47   1
   4  10  -3   36.61    7.74   8
  -4 -10   3   46.06    5.62   2
  -4  10   3   35.05    8.75   1
  -4 -10   3   42.42    6.31   5
   4 -10  -3   43.07    7.35   4
   4 -10  -3   46.74    5.94   2
   4 -10  -3   48.49    6.56   6
   4  10  -3   38.06    6.83   3
   3  10  -3   38.52    7.52   8
  -3  10   3   63.48   14.76   3
  -3  10   3   39.90    7.64   1
   3 -10  -3   48.08    6.67   4
   3 -10  -3   42.98    9.03   7
  -3 -10   3   45.79    7.92   1
   3 -10  -3   56.13    6.05   5
  -3 -10   3   41.31    4.77   6
   3  10  -3   40.80    6.56   3
  -3  10   3   35.65   11.25   8
  -3 -10   3   43.48    5.64   2
  -3 -10   3   60.15    7.01   5
   3 -10  -3   44.73    5.83   6
   3 -10  -3   46.84    5.40   2
   2 -10  -3   27.23    4.65   6
  -2 -10   3   18.99    4.61   5
   2  10  -3   28.98    6.16   1
  -2  10   3   18.62    9.49   8
  -2  10   3   28.44    5.43   1
  -2  10   3   38.23    7.27   7
  -2  10   3   27.40    9.67   3
  -2 -10   3   35.50    5.21   2
   2  10  -3   22.64    6.15   8
  -2 -10   3   28.95    4.21   6
   2 -10  -3   28.59    4.52   2
   2 -10  -3   25.58    4.75   4
   2  10  -3   39.31    5.40   3
   2 -10  -3   34.85    4.65   5
   1 -10  -3  707.34   44.31   4
   1  10  -3  701.36   57.94   1
   1 -10  -3  730.81   41.77   6
  -1 -10   3  712.59   42.31   2
  -1  10   3  624.06   60.21   8
   1 -10  -3  702.38   41.06   2
   1 -10  -3  659.92   44.78   5
   1  10  -3  691.39   53.99   8
  -1  10   3  801.06   52.33   7
  -1  10   3  823.39   58.48   3
   1  10  -3  714.45   52.28   3
  -1 -10   3  664.36   46.58   5
  -1 -10   3  702.08   41.70   6
   0 -10  -3 1777.60  100.32   2
   0 -10   3 1815.57  106.08   4
   0 -10   3 1842.06  113.35   5
   0  10   3 1754.93  106.42   4
   0  10  -3 1876.38  131.85   8
   0 -10   3 1847.77  102.26   2
   0 -10  -3 1646.07  110.62   5
   0  10   3 1903.42  126.76   7
   0 -10   3 1857.12  101.98   6
   0  10  -3 1848.32  141.63   1
   0 -10  -3 1721.42  100.64   6
   1  10   3 1736.59  107.87   3
  -1 -10  -3 1395.99   81.00   6
   1  10   3 1508.77  111.45   8
   1  10   3 1311.22  102.35   7
   1 -10   3 1528.41   83.36   2
   1 -10   3 1526.68   92.62   5
   1 -10   3 1371.64   82.68   6
   1 -10   3 1462.04   86.32   4
  -1 -10  -3 1382.54   89.35   5
  -1 -10  -3 1322.53   80.73   2
  -1  10  -3 1431.63  114.70   1
   2  10   3  128.76   12.58   7
  -2 -10  -3  103.26    8.69   2
   2 -10   3  111.56   10.43   6
   2  10   3  109.18    9.60   4
  -2  10  -3  114.27   14.44   1
   2 -10   3  114.36   12.52   5
  -2 -10  -3  115.86    8.72   6
   2 -10   3  114.98   10.78   4
   2  10   3  139.36   15.27   8
   2 -10   3  116.97   11.04   2
  -2 -10  -3  111.93    9.77   5
  -3 -10  -3   81.08    8.52   5
   3 -10   3   91.43   10.38   4
   3  10   3   84.52   10.88   7
   3 -10   3   89.43   11.82   5
   3  10   3  111.53   13.67   8
  -3  10  -3   92.26   15.14   1
   3  10   3   89.84   11.12   3
   3  10   3   85.16    8.50   4
  -3 -10  -3   81.91    7.24   6
   3 -10   3  103.58   10.71   2
   3 -10   3   94.45   10.50   6
  -3 -10  -3   89.58    7.71   2
   4 -10   3  495.09   33.10   6
  -4 -10  -3  436.21   33.07   5
  -4 -10  -3  494.02   30.02   2
   4 -10   3  528.05   33.01   2
   4  10   3  482.91   31.99   4
  -4  10  -3  397.61   46.85   1
   4  10   3  505.36   39.74   7
   4  10   3  545.15   41.20   3
   4 -10   3  485.13   34.28   4
   4  10   3  564.42   42.12   8
   4 -10   3  488.91   36.56   5
   5  10   3  335.61   28.84   3
   5  10   3  337.93   22.50   4
   5 -10   3  312.69   24.99   4
  -5 -10  -3  301.55   20.37   2
  -5  10  -3  197.89   35.56   1
  -5 -10  -3  311.97   23.00   5
   5 -10   3  314.62   23.60   2
   5 -10   3  337.09   24.35   6
   5  10   3  294.77   27.48   7
   7 -11  -3  366.00   30.47   4
   7 -11  -3  396.43   29.08   6
   7  11  -3  331.67   33.51   8
   7  11  -3  335.82   32.63   3
  -7  11   3  440.00   42.05   8
  -7  11   3  365.75   43.26   1
   7 -11  -3  416.55   39.00   3
  -7 -11   3  482.45   29.92   5
   7 -11  -3  349.45   35.85   7
  -6  11   3  148.26   21.42   8
   6 -11  -3  136.17   18.77   7
   6  11  -3  107.90   15.24   8
  -6  11   3  136.46   22.24   1
  -6 -11   3  173.30   13.81   5
   6 -11  -3  164.91   21.69   3
   6  11  -3  116.32   14.46   3
   6 -11  -3  152.37   14.17   6
   6 -11  -3  135.19   14.50   4
   5  11  -3   82.93   12.48   8
   5  11  -3   82.84   11.61   3
   5 -11  -3  109.37   10.87   2
   5 -11  -3   82.22   14.62   7
   5 -11  -3  146.03   11.71   6
  -5 -11   3  113.54   12.44   1
  -5  11   3   96.30   16.49   1
  -5  11   3  113.10   18.81   8
  -5 -11   3  120.91   10.91   5
   5 -11  -3   90.98   11.60   4
  -5 -11   3  127.43    9.73   2
   4 -11  -3 1375.68   73.76   6
  -4  11   3 1191.05  102.30   8
  -4  11   3 1018.52  102.43   1
   4  11  -3 1167.84   93.87   3
   4 -11  -3 1367.95   78.26   4
  -4 -11   3 1420.47   80.80   5
   4 -11  -3 1446.85   72.90   2
  -4 -11   3 1236.97  100.72   1
  -4 -11   3 1441.33   72.87   2
  -4  11   3 1292.76  103.79   3
   4  11  -3 1051.36   94.89   8
  -3 -11   3 3803.94  214.33   2
  -3  11   3 3698.48  290.26   8
   3 -11  -3 4079.02  215.04   6
   3  11  -3 3708.46  281.82   8
   3  11  -3 3891.02  279.54   3
   3 -11  -3 3811.24  272.35   7
  -3  11   3 3242.61  287.39   3
  -3 -11   3 4467.12  237.94   5
   3 -11  -3 4272.04  214.11   2
   3 -11  -3 4262.40  227.56   4
  -3  11   3 3438.60  300.60   1
  -2 -11   3 1817.03  107.55   5
   2  11  -3 1793.87  124.90   3
  -2 -11   3 1695.36   97.09   2
   2  11  -3 1485.38  134.65   1
   2 -11  -3 1892.31  106.09   5
   2 -11  -3 1906.55  102.56   4
   2 -11  -3 1770.79   97.06   6
   2 -11  -3 1686.05   96.37   2
   2  11  -3 1640.66  126.64   8
  -2 -11   3 1840.09   96.80   6
  -2  11   3 1474.56  130.98   3
  -2  11   3 1566.51  134.58   8
  -1 -11   3   -0.25    1.87   6
  -1  11   3   -1.66    2.29   7
   1 -11  -3    1.49    2.48   5
   1 -11  -3   12.42    3.19   2
   1  11  -3    1.86    2.54   1
  -1  11   3   -7.29    4.57   8
   1 -11  -3    0.25    1.73   6
   1  11  -3    0.94    3.54   8
  -1 -11   3    0.44    2.51   2
  -1 -11   3   -1.91    2.40   5
   1 -11  -3    4.40    2.91   4
  -1  11   3    4.54    5.13   3
   0 -11   3  781.07   47.10   2
   0 -11  -3  744.80   45.37   6
   0  11  -3  815.55   63.67   1
   0  11   3  827.01   65.60   8
   0 -11   3  816.54   52.39   5
   0 -11  -3  773.20   45.18   2
   0  11  -3  827.99   58.98   8
   0 -11  -3  752.48   49.60   5
   0  11   3  777.03   56.58   7
   0 -11   3  724.64   46.39   6
   1 -11   3  707.14   43.00   2
   1  11   3  876.01   59.41   8
   1 -11   3  711.34   47.87   5
   1 -11   3  711.33   43.61   4
   1  11   3  783.41   54.17   3
  -1 -11  -3  633.64   40.21   2
   1  11   3  666.09   42.67   4
   1  11   3  634.61   50.99   7
  -1 -11  -3  627.82   40.28   6
  -1  11  -3  723.01   57.63   1
  -1 -11  -3  668.95   44.56   5
   1 -11   3  699.85   42.52   6
   2 -11   3  332.36   22.59   4
   2  11   3  341.15   26.61   3
  -2  11  -3  309.06   29.29   1
   2  11   3  306.32   20.95   4
  -2 -11  -3  289.10   19.33   6
   2  11   3  378.48   30.16   8
  -2 -11  -3  286.41   19.46   2
  -2 -11  -3  283.70   21.60   5
   2 -11   3  318.97   25.49   5
   2  11   3  282.89   25.33   7
   2 -11   3  298.70   21.75   6
   2 -11   3  334.38   22.53   2
   3 -11   3  269.96   20.99   4
   3 -11   3  297.65   23.96   5
   3 -11   3  255.07   20.14   2
  -3 -11  -3  263.86   17.52   2
  -3 -11  -3  241.47   19.30   5
   3  11   3  247.47   23.03   7
  -3 -11  -3  242.34   17.12   6
  -3  11  -3  253.92   27.42   1
   3  11   3  276.04   18.89   4
   3  11   3  320.09   26.56   8
   3 -11   3  245.82   19.92   6
   3  11   3  312.63   24.31   3
   4  11   3  155.01   12.98   4
   4  11   3  175.25   17.93   8
  -4 -11  -3  147.75   11.40   6
  -4 -11  -3  125.96   11.20   2
   4  11   3  152.37   16.09   7
  -4  11  -3  150.38   21.25   1
   4  11   3  168.21   16.54   3
   4 -11   3  155.37   18.08   5
   4 -11   3  154.78   14.60   6
  -4 -11  -3  150.11   13.14   5
   4 -11   3  153.30   15.06   4
   4 -11   3  154.96   14.75   2
  -5 -11  -3  108.44   10.12   2
  -5  11  -3  126.32   24.09   1
   5  11   3  130.27   11.91   4
   5  11   3  104.74   14.83   7
   5 -11   3  108.02   13.98   2
  -5 -11  -3  114.93   11.83   5
   5  11   3  129.89   15.11   3
   5 -11   3  136.05   15.30   6
   5 -11   3  143.53   15.60   4
   7  12  -3   57.10   11.00   3
   7 -12  -3   59.26   12.13   4
   7 -12  -3   53.39   11.23   6
  -7 -12   3   66.09    9.74   5
   7 -12  -3   46.30   13.01   7
  -7  12   3   50.23   17.63   1
   7  12  -3   44.06   10.85   8
   6 -12  -3  198.56   24.12   7
   6 -12  -3  242.15   19.79   6
  -6  12   3  287.15   32.92   8
   6 -12  -3  256.32   21.08   4
   6 -12  -3  203.97   28.06   3
  -6 -12   3  296.41   19.90   5
   6  12  -3  234.62   22.25   3
   6  12  -3  189.62   22.09   8
  -6  12   3  212.77   28.29   1
   5  12  -3  601.22   49.33   3
   5 -12  -3  738.07   40.68   6
   5 -12  -3  650.83   39.48   2
   5 -12  -3  663.83   42.61   4
  -5  12   3  557.85   56.62   1
  -5  12   3  652.76   59.75   8
  -5 -12   3  711.49   42.82   5
   5  12  -3  517.77   49.85   8
   5 -12  -3  481.30   50.24   7
  -5 -12   3  749.09   38.59   2
   4 -12  -3  245.97   27.26   7
   4 -12  -3  321.77   20.12   2
  -4  12   3  283.14   35.03   3
  -4  12   3  260.04   29.28   1
   4  12  -3  262.95   26.15   8
   4 -12  -3  317.85   22.31   4
  -4  12   3  293.68   35.63   8
   4  12  -3  281.82   25.20   3
  -4 -12   3  347.98   20.45   2
  -4 -12   3  330.89   22.46   5
   4 -12  -3  331.08   20.89   6
  -3  12   3   51.72   15.59   3
  -3  12   3   71.38   18.08   8
   3  12  -3   81.85   10.86   8
   3 -12  -3   80.59    7.62   2
   3  12  -3   70.00    9.75   1
  -3 -12   3   82.02    8.64   5
   3 -12  -3   73.43    8.38   4
   3 -12  -3   70.69   11.09   7
   3 -12  -3   75.87    7.52   6
  -3 -12   3   61.27    7.48   2
   2  12  -3  218.17   20.63   8
  -2  12   3  280.40   21.62   7
  -2 -12   3  256.35   18.66   5
   2  12  -3  222.15   21.67   1
  -2  12   3  246.39   26.63   3
   2  12  -3  235.08   19.41   3
   2 -12  -3  251.87   17.10   5
  -2  12   3  160.33   27.71   8
  -2 -12   3  206.24   16.24   2
  -2 -12   3  236.98   16.11   6
   2 -12  -3  224.00   15.69   2
   2 -12  -3  233.52   16.97   4
   2 -12  -3  220.04   15.90   6
   1 -12  -3  783.37   49.49   5
   1  12  -3  821.42   62.79   1
  -1 -12   3  778.09   46.49   2
   1  12  -3  755.43   58.64   8
   1 -12  -3  712.22   44.98   2
  -1 -12   3  773.68   51.15   5
  -1  12   3  826.04   56.44   7
  -1 -12   3  783.04   45.96   6
   1 -12  -3  798.31   45.73   6
   1 -12  -3  791.52   47.84   4
  -1  12   3  617.00   64.38   8
   0  12  -3  854.38   64.05   8
   0  12   3 1011.26   71.90   8
   0 -12  -3  814.24   52.69   4
   0 -12  -3  840.04   54.32   5
   0  12   3  822.03   61.32   7
   0 -12   3  872.22   56.99   5
   0 -12  -3  843.28   49.78   6
   0 -12   3  847.51   51.05   6
   0  12  -3  845.87   68.87   1
   0 -12   3  860.74   51.49   2
   1 -12   3  175.68   14.41   6
  -1 -12  -3  162.87   12.33   2
   1  12   3  151.02   15.35   7
   1 -12   3  177.64   14.87   2
   1  12   3  240.88   21.94   8
   1  12   3  166.48   13.12   4
  -1  12  -3  166.53   17.78   1
   1  12   3  218.50   17.52   3
  -1 -12  -3  168.82   13.68   5
   1 -12   3  202.65   14.73   4
  -1 -12  -3  167.29   12.35   6
   1 -12   3  180.26   16.93   5
  -2 -12  -3    7.73    2.61   2
  -2 -12  -3    9.75    2.89   6
   2  12   3    5.42    3.06   4
   2 -12   3    6.51    3.58   6
  -2  12  -3    5.19    4.66   1
   2 -12   3    8.19    4.44   2
   2  12   3   16.04    6.95   8
   2  12   3    6.46    3.86   3
   2  12   3    6.07    4.04   7
   2 -12   3    3.33    5.30   5
  -2 -12  -3    6.50    3.25   5
   2 -12   3   11.15    5.00   4
  -3  12  -3   41.60   10.31   1
   3  12   3   37.60    7.98   7
  -3 -12  -3   33.10    4.92   6
  -3 -12  -3   31.61    5.01   2
   3 -12   3   32.58    7.56   4
  -3 -12  -3   33.46    6.00   5
   3  12   3   46.27    9.55   8
   3 -12   3   33.81    7.38   6
   3 -12   3   40.35   10.51   5
   3 -12   3   59.51    9.68   2
   3  12   3   38.30    7.64   3
   3  12   3   39.51    6.03   4
   4  12   3  105.57   14.33   8
   4 -12   3  103.30   17.06   5
   4 -12   3  157.81   14.02   6
  -4 -12  -3   86.34    8.61   2
   4  12   3  100.01   10.04   4
  -4  12  -3   82.70   16.72   1
   4  12   3  109.30   13.05   7
  -4 -12  -3  101.65    8.71   6
   4 -12   3   88.00   12.59   2
   4  12   3  105.01   12.67   3
  -4 -12  -3   80.15    9.97   5
   4 -12   3   97.61   12.80   4
  -6  13   3  136.81   27.54   8
   6 -13  -3  139.29   14.76   6
  -6 -13   3  162.87   13.88   5
   6  13  -3  132.50   15.40   3
  -6  13   3  143.51   23.18   1
   6 -13  -3  126.78   14.88   4
   6 -13  -3  108.37   21.57   3
   6  13  -3  120.06   15.46   8
   6 -13  -3  100.59   17.40   7
   5  13  -3   30.40    7.29   3
  -5  13   3   39.78   12.35   1
  -5 -13   3   35.25    5.90   2
   5  13  -3   24.22    8.17   8
  -5  13   3   65.85   19.45   3
   5 -13  -3   24.75    6.61   6
  -5 -13   3   35.65    6.47   5
   5 -13  -3   33.97    9.74   7
   5 -13  -3   33.23    7.74   2
   5 -13  -3   42.77    8.13   4
  -5  13   3   23.42   14.45   8
  -4 -13   3   77.01    7.75   2
   4 -13  -3   68.01    8.20   6
  -4  13   3   69.28   19.89   8
   4 -13  -3   77.78    9.33   4
  -4 -13   3   70.57    8.65   5
  -4  13   3   54.43   17.66   3
   4  13  -3   70.15   10.77   8
   4 -13  -3   90.37    8.69   2
   4 -13  -3   78.77   12.75   7
   4  13  -3   79.89   10.23   3
   3  13  -3   90.83   10.44   3
   3  13  -3   87.83   11.66   8
  -3  13   3   99.52   19.49   3
  -3 -13   3   88.33    8.62   2
   3 -13  -3  105.38    8.70   2
   3 -13  -3   91.17    8.50   6
   3  13  -3   95.47   11.57   1
  -3 -13   3  105.52    9.83   5
  -3  13   3   55.95   17.36   8
   3 -13  -3   85.96    8.99   4
   3 -13  -3   82.63   12.10   7
  -2 -13   3    0.93    2.86   6
   2  13  -3    0.99    3.25   1
  -2 -13   3    3.76    2.89   2
  -2  13   3   -0.14    3.26   7
  -2  13   3    3.49    6.92   3
   2 -13  -3    2.92    3.58   5
   2  13  -3    2.32    4.03   8
   2 -13  -3    2.08    2.45   2
  -2 -13   3    4.84    3.52   5
   2 -13  -3    8.51    3.13   4
   2 -13  -3    3.42    2.44   6
  -2  13   3   -4.73    6.92   8
   1 -13  -3   88.12    8.51   6
  -1 -13   3  109.16   10.90   5
   1 -13  -3  104.17    9.18   4
   1 -13  -3   92.96    9.17   5
   1  13  -3  101.49   11.19   1
   1 -13  -3   89.34    8.52   2
  -1  13   3  100.01   10.57   7
  -1  13   3  144.70   15.19   3
   1  13  -3   89.76   10.78   8
  -1  13   3   91.08   17.31   8
  -1 -13   3   77.51    9.44   2
  -1 -13   3   95.26    9.17   6
   0  13   3  181.90   16.10   3
   0 -13  -3  143.46   12.31   5
   0 -13   3  143.81   12.85   2
   0 -13  -3  139.39   11.30   2
   0 -13  -3  144.06   12.12   4
   0  13   3  162.72   19.68   8
   0  13  -3  147.96   13.88   8
   0 -13  -3  124.34   11.02   6
   0  13   3  126.12   12.84   7
   0 -13   3  145.01   14.21   5
   0 -13   3  151.49   12.78   6
   0  13  -3  152.39   15.01   1
   1  13   3    5.68    6.09   8
   1  13   3   -1.23    2.59   7
   1 -13   3   22.83    5.51   6
   1 -13   3    2.28    4.88   5
  -1 -13  -3    1.97    2.88   5
  -1  13  -3    7.39    4.13   1
   1  13   3    0.05    3.10   3
   1 -13   3   17.78    5.15   2
  -1 -13  -3    1.46    2.23   6
  -1 -13  -3    2.87    2.28   2
   2  13   3  260.05   17.84   4
   2 -13   3  273.87   23.91   5
   2  13   3  226.70   21.10   7
  -2 -13  -3  245.32   18.79   5
  -2  13  -3  237.53   24.47   1
   2 -13   3  252.11   20.23   2
   2  13   3  280.70   22.57   3
   2  13   3  336.36   27.10   8
   2 -13   3  229.38   19.34   6
  -2 -13  -3  233.13   16.50   6
  -2 -13  -3  218.51   16.55   2
   3  13   3  134.59   11.61   4
   3 -13   3  140.74   15.33   2
   3  13   3  140.14   14.87   7
  -3 -13  -3  123.70   11.05   2
  -3 -13  -3  140.15   11.05   6
   3 -13   3  139.21   14.14   6
  -3 -13  -3  142.22   12.81   5
  -3  13  -3  147.04   18.00   1
   3 -13   3  161.79   15.63   4
   3  13   3  172.32   18.20   8
   3 -13   3  165.79   19.65   5
   3  13   3  145.90   15.01   3
   4  13   3   -1.84    5.78   8
   4 -13   3    3.03    6.29   4
  -4 -13  -3    3.88    4.09   5
   4  13   3    0.46    5.44   7
   4 -13   3    8.40    7.63   2
   4  13   3    3.54    4.95   3
  -4 -13  -3    4.09    3.40   2
  -4 -13  -3    3.25    3.03   6
   4  13   3    2.16    4.50   4
   4 -13   3   -2.82    4.49   6
  -4  13  -3    1.66    7.45   1
   6 -14  -3   47.21   12.23   7
  -6 -14   3   67.83    9.26   5
   6  14  -3   61.45   11.45   8
  -6  14   3   86.29   19.47   1
  -6  14   3   75.77   27.92   8
   6  14  -3   67.35   11.20   3
   6 -14  -3   67.72   10.92   6
   6 -14  -3   70.84   11.31   4
  -5 -14   3   72.73    9.08   5
   5 -14  -3   62.54    9.77   4
   5 -14  -3   89.67   10.24   6
   5 -14  -3   77.02   10.50   2
  -5  14   3   64.92   23.93   8
   5 -14  -3   60.38   12.77   7
   5  14  -3   74.93   10.79   3
  -5  14   3   46.64   20.27   3
   5  14  -3   70.81   11.87   8
  -5 -14   3   84.09    8.56   2
  -4  14   3   47.06   18.23   8
   4 -14  -3   76.06    8.54   6
   4  14  -3   67.10    9.71   3
   4 -14  -3   68.13    9.16   4
   4  14  -3   63.56   10.61   8
   4 -14  -3   80.89    8.46   2
  -4 -14   3   78.41    8.56   5
  -4  14   3   57.70   18.62   3
  -4 -14   3   81.33    8.36   2
   4 -14  -3   75.97   12.71   7
   3  14  -3   11.82    5.44   3
   3 -14  -3   18.87    6.33   7
  -3  14   3   22.68   11.62   3
   3 -14  -3   23.10    5.18   4
   3  14  -3   17.71    6.05   8
   3 -14  -3   21.16    4.61   6
   3  14  -3   18.93    5.89   1
  -3 -14   3   22.55    4.86   2
  -3 -14   3   22.42    5.14   5
   3 -14  -3   20.22    4.57   2
  -3  14   3   26.94   14.82   8
   2 -14  -3   40.93    5.80   6
  -2  14   3   69.03   13.48   3
   2 -14  -3   53.05    6.76   5
  -2 -14   3   46.41    7.24   5
   2 -14  -3   39.67    6.02   4
  -2 -14   3   38.59    6.42   2
  -2 -14   3   46.45    6.56   6
   2  14  -3   44.68    7.66   8
  -2  14   3   45.15   14.50   8
   2 -14  -3   35.33    5.47   2
   2  14  -3   41.94    7.13   1
  -1  14   3  338.29   31.53   8
   1 -14  -3  245.54   18.05   6
  -1 -14   3  254.52   19.41   2
  -1  14   3  351.13   27.55   3
   1  14  -3  260.86   24.25   1
   1 -14  -3  254.87   19.61   5
   1 -14  -3  293.88   19.37   4
   1  14  -3  272.08   23.13   8
  -1  14   3  284.87   22.42   7
  -1 -14   3  267.70   21.30   5
   1 -14  -3  236.82   17.91   2
  -1 -14   3  267.75   19.16   6
   0 -14  -3  219.89   16.79   6
   0  14  -3  287.50   21.68   8
   0  14  -3  262.73   22.71   1
   0 -14  -3  222.55   18.25   5
   0 -14  -3  217.80   16.72   2
   0 -14   3  239.79   18.19   6
   0  14   3  332.84   28.63   8
   0  14   3  237.73   19.75   7
   0 -14   3  224.00   20.09   5
   0 -14   3  226.93   18.43   2
   0 -14  -3  240.72   17.77   4
  -1 -14  -3  239.10   19.12   5
   1  14   3  290.90   23.15   3
   1 -14   3  273.77   22.71   5
   1 -14   3  234.01   19.06   6
  -1 -14  -3  239.85   17.49   2
   1 -14   3  245.47   20.12   2
  -1 -14  -3  253.50   18.68   4
   1  14   3  239.28   20.61   7
  -1  14  -3  260.97   24.12   1
  -1 -14  -3  257.13   17.50   6
   2  14   3   28.85    6.58   7
   2 -14   3   28.94   10.27   5
  -2  14  -3   21.65    7.10   1
  -2 -14  -3   16.62    5.04   5
  -2 -14  -3   20.05    4.57   2
   2  14   3   30.52    5.54   4
   2  14   3   44.72   10.43   8
   2 -14   3   26.16    6.64   6
   2 -14   3   24.87    7.34   2
   2  14   3   31.78    7.03   3
  -2 -14  -3   29.82    5.18   6
   3  14   3   10.47    4.58   4
   3  14   3   21.40    8.00   8
  -3 -14  -3    9.55    4.61   5
  -3 -14  -3   13.18    4.07   2
   3  14   3   14.76    5.90   3
   3 -14   3   12.74   11.26   5
   3 -14   3   11.40    7.20   2
  -3 -14  -3   13.70    3.98   6
  -3  14  -3   11.47    7.15   1
   3  14   3   11.19    6.01   7
   3 -14   3   23.13    6.94   6
  -5  15   3   48.49   26.93   3
   5 -15  -3   71.94   13.32   7
  -5  15   3   48.50   24.13   8
   5 -15  -3   83.75   10.64   6
   5 -15  -3   89.86   11.35   4
   5 -15  -3  102.50   12.17   2
   5  15  -3   84.20   12.75   8
   5  15  -3   83.80   11.70   3
  -5 -15   3   95.72   10.16   5
  -5 -15   3  102.59    9.79   2
   4 -15  -3  168.99   17.72   7
  -4  15   3  151.58   26.38   3
   4  15  -3  122.53   15.68   8
  -4  15   3  118.48   27.91   8
   4 -15  -3  168.96   12.77   2
   4  15  -3  141.77   15.48   3
   4 -15  -3  147.57   13.47   4
  -4 -15   3  153.85   13.60   5
  -4 -15   3  176.56   13.03   2
   3 -15  -3  282.18   20.83   4
   3 -15  -3  291.15   19.44   2
   3 -15  -3  315.85   26.27   7
  -3  15   3  355.82   33.79   3
  -3 -15   3  278.22   21.72   5
   3  15  -3  259.77   25.21   8
   3 -15  -3  284.11   19.78   6
  -3  15   3  256.02   35.80   8
  -3 -15   3  312.88   20.40   2
  -2  15   3  374.75   38.87   8
   2 -15  -3  360.52   23.50   6
   2 -15  -3  367.68   24.77   4
   2  15  -3  369.21   31.75   1
  -2 -15   3  388.39   24.89   2
   2 -15  -3  352.91   23.32   2
   2  15  -3  345.36   30.19   8
  -2 -15   3  381.33   26.97   5
   1  15  -3  413.49   34.26   8
   1 -15  -3  404.16   26.77   6
  -1  15   3  553.90   43.49   8
  -1 -15   3  426.00   28.10   6
  -1  15   3  420.22   32.98   7
  -1 -15   3  487.94   31.66   5
   1  15  -3  420.37   36.14   1
   1 -15  -3  378.55   27.62   4
   1 -15  -3  438.09   29.34   5
   1 -15  -3  405.47   26.72   2
  -1 -15   3  449.12   28.89   2
   0  15   3    5.30    4.99   3
   0 -15   3    1.02    4.98   5
   0 -15  -3    3.23    3.10   2
   0  15   3   -1.83    6.05   8
   0 -15  -3    3.31    3.92   5
   0 -15  -3    6.37    3.28   6
   0  15   3    3.91    3.34   7
   0  15  -3    4.54    4.81   8
   0 -15  -3   25.09    4.85   4
   0  15  -3    2.27    3.62   1
   0 -15   3   -0.42    3.52   6
   0 -15   3    1.26    3.38   2
   1  15   3  251.25   23.30   8
  -1  15  -3  176.96   18.43   1
  -1 -15  -3  182.97   13.95   2
  -1 -15  -3  160.69   13.30   6
   1  15   3  156.62   15.23   7
   1 -15   3  174.63   16.00   2
   1 -15   3  163.82   15.28   6
  -1 -15  -3  181.49   14.76   4
   1 -15   3  170.28   18.11   5
   1  15   3  208.91   17.98   3
  -1 -15  -3  161.10   14.86   5
   2 -15   3  556.98   38.71   6
   2 -15   3  629.00   40.18   2
  -2 -15  -3  530.45   35.65   2
  -2 -15  -3  581.33   39.91   5
  -2  15  -3  638.04   50.92   1
   2  15   3  624.66   46.49   3
  -2 -15  -3  569.99   35.77   6
   2  15   3  560.61   43.89   7
   2 -15   3  577.79   44.71   5
   3  15   3  605.52   36.82   4
   3 -15   3  548.02   40.29   2
  -3 -15  -3  534.90   39.02   5
   3 -15   3  542.69   38.94   6
   3 -15   3  624.27   48.78   5
  -3 -15  -3  506.35   34.89   2
   3  15   3  637.69   45.85   3
  -3 -15  -3  553.79   34.82   6
   4 -16  -3  136.22   12.06   6
  -4 -16   3  130.98   12.54   5
  -4  16   3  174.60   27.81   3
   4 -16  -3  137.03   16.28   7
  -4 -16   3  143.94   11.95   2
   4  16  -3  107.47   14.60   8
  -4  16   3   79.07   24.87   8
   4 -16  -3  144.93   12.93   4
   4 -16  -3  150.24   12.48   2
  -3 -16   3   39.61    6.71   2
   3 -16  -3   35.78    5.98   2
  -3  16   3   25.43   15.59   8
  -3  16   3   38.35   14.41   3
   3 -16  -3   35.48    8.13   7
  -3 -16   3   33.70    6.52   5
   3 -16  -3   29.96    5.33   6
   3  16  -3   36.72    7.94   8
   3 -16  -3   30.38    6.28   4
   2 -16  -3  315.93   21.21   2
   2  16  -3  300.83   27.25   8
  -2 -16   3  342.16   22.90   2
  -2 -16   3  347.29   24.51   5
  -2  16   3  376.61   36.82   8
   2 -16  -3  298.33   21.09   6
   2 -16  -3  320.99   22.37   4
   1 -16  -3  353.94   25.75   4
  -1 -16   3  427.45   27.01   6
   1  16  -3  443.70   32.38   8
  -1 -16   3  418.10   29.42   5
  -1  16   3  450.38   39.67   8
   1 -16  -3  368.39   24.90   6
   1  16  -3  373.29   33.53   1
  -1  16   3  361.39   30.45   7
  -1 -16   3  404.86   26.96   2
   1 -16  -3  346.79   24.64   2
   1 -16  -3  409.77   27.53   5
   0 -16   3  414.00   28.91   5
   0 -16  -3  334.37   23.37   6
   0 -16  -3  319.19   23.37   2
   0 -16   3  392.99   26.35   2
   0 -16  -3  347.05   25.69   5
   0  16   3  326.79   27.90   7
   0  16  -3  383.33   30.84   8
   0  16   3  485.27   37.41   8
   0  16  -3  351.03   31.82   1
   0 -16   3  396.23   26.10   6
   0 -16  -3  352.96   24.47   4
   1 -16   3   69.39   11.88   5
   1  16   3   58.05    7.83   7
  -1  16  -3   70.99   10.39   1
  -1 -16  -3   62.82    8.02   4
   1 -16   3   61.51   10.32   2
  -1 -16  -3   78.59    9.24   5
   1 -16   3   68.78    9.93   6
  -1 -16  -3   42.50    7.19   2
   1  16   3   75.46   10.54   3
   1  16   3   82.55   14.21   8
  -1 -16  -3   59.89    7.82   6
  -2 -16  -3   -2.49    3.07   6
  -2 -16  -3   -1.90    3.33   2
   2 -16   3   -4.48    4.49   6
   2 -16   3    0.87    6.83   2
   2  16   3    2.63    6.90   8
  -2 -16  -3    5.06    5.26   5
   2  16   3    4.29    4.36   7
  -2 -16  -3   -2.24    4.12   4
   2 -16   3   -5.31    9.43   5
   2  16   3    1.85    5.27   3
  -3 -17   3  128.61   11.98   2
  -3  17   3  141.34   25.21   8
  -3  17   3  165.61   22.74   3
   3 -17  -3  128.00   11.75   4
  -3 -17   3  132.16   13.01   5
   3 -17  -3  126.83   10.94   6
   3  17  -3   95.33   13.43   8
   3 -17  -3  127.51   14.98   7
   3 -17  -3  128.53   10.98   2
   2  17  -3   73.23   10.30   8
  -2  17   3  113.68   16.55   3
   2 -17  -3   91.46    8.99   4
  -2  17   3   75.31   17.91   8
  -2 -17   3   87.17   10.04   2
   2 -17  -3   73.81    8.32   6
   2 -17  -3   88.88    8.73   2
  -2 -17   3   84.25   10.53   5
   2 -17  -3   85.49   10.82   7
   1 -17  -3   11.92    4.31   2
   1  17  -3   15.51    5.90   8
  -1 -17   3   15.25    6.22   2
  -1  17   3   12.56    9.86   8
  -1  17   3   24.21    9.32   3
  -1 -17   3   15.78    6.35   5
   1 -17  -3   14.33    4.09   6
   1 -17  -3   15.47    4.42   4
  -1 -17   3   21.31    6.78   6
  -1  17   3   12.95    5.42   7
   0 -17   3   41.75    8.05   6
   0 -17  -3   27.80    6.62   5
   0 -17   3   48.16    9.51   5
   0  17   3   50.52   12.48   8
   0 -17   3   47.89    8.74   2
   0  17   3   48.41    9.62   3
   0 -17  -3   38.87    6.51   2
   0 -17  -3   30.29    5.68   6
   0  17   3   37.95    6.52   7
   0 -17  -3   33.90    5.88   4
   9   0  -4   47.68    8.93   7
  -9   0   4   46.61   10.53   1
   9   0  -4   36.06    8.61   3
   9   0  -4   31.21    7.54   8
   9   0  -4   45.54    7.06   4
   8   0  -4  327.44   27.84   3
   8   0  -4  311.67   26.73   7
  -8   0   4  338.27   30.60   1
   8   0  -4  289.07   26.95   8
   8   0  -4  338.56   21.74   4
   7   0  -4 2256.04  153.49   7
  -7   0   4 2311.61  171.89   1
   7   0  -4 2305.25  159.86   3
   7   0  -4 2201.06  159.87   8
   7   0  -4 1882.00  127.57   4
   6   0  -4 2315.01  161.66   7
   6   0  -4 2399.00  168.91   8
   6   0  -4 2348.59  135.15   4
  -6   0   4 2277.95  180.83   1
   6   0  -4 2254.85  168.21   3
  -5   0   4   56.76    7.25   1
   5   0  -4   61.12    5.15   4
  -5   0   4   51.60    4.14   5
   5   0  -4   53.94    6.33   7
   5   0  -4   59.76    4.02   6
   5   0  -4   46.90    6.37   8
   5   0  -4   47.36    6.26   3
   4   0  -4 2733.64  145.12   2
   4   0  -4 2698.46  154.80   4
   4   0  -4 2609.37  146.54   6
   4   0  -4 2696.65  191.86   3
  -4   0   4 2624.22  206.12   1
   4   0  -4 2699.51  184.32   7
  -4   0   4 2600.10  160.88   5
   3   0  -4 8155.93  551.30   7
  -3   0   4 9321.92  576.51   8
  -3   0   4 8212.57  437.02   2
   3   0  -4 7204.93  464.30   4
   3   0  -4 7441.44  438.24   6
   3   0  -4 8503.71  574.01   3
  -3   0   4 7533.02  615.59   1
  -3   0   4 7986.94  484.01   5
  -2   0   4 4764.28  276.92   5
  -2   0   4 4406.77  352.67   1
  -2   0   4 4646.21  249.98   2
  -2   0   4 3977.12  315.50   7
  -2   0   4 5107.92  329.61   8
  -2   0   4 4291.53  266.11   4
  -2   0   4 4663.64  328.04   3
  -2   0   4 4865.89  250.74   6
  -1   0   4  154.39   10.24   5
  -1   0   4  135.30   11.72   8
  -1   0   4  149.24    9.29   6
  -1   0   4  170.16   16.07   1
  -1   0   4  141.75   10.33   4
  -1   0   4  138.46    9.10   2
  -1   0   4  155.85   14.10   7
  -1   0   4  145.24   11.86   3
   0   0   4  269.18   26.67   7
   0   0   4  342.58   21.54   5
   0   0  -4  288.55   32.34   1
   0   0   4  336.01   19.40   2
   0   0   4  327.46   20.93   4
   0   0   4  343.66   19.56   6
   0   0   4  359.96   24.69   8
   0   0   4  317.99   25.16   3
   1   0   4  125.61   11.77   3
   1   0   4  130.82    8.92   2
   1   0   4  136.19    9.08   6
   1   0   4  133.52   13.45   7
  -1   0  -4  151.41   17.44   1
   1   0   4  129.47    9.77   4
   1   0   4  129.43   10.23   8
   1   0   4  124.53    9.79   5
   2   0   4   44.36    7.11   3
   2   0   4   29.15    4.14   6
  -2   0  -4   59.70   10.56   1
   2   0   4   30.63    4.14   2
   2   0   4   51.82    5.19   5
   2   0   4   45.85    7.97   7
   2   0   4   52.19    5.62   4
   3   0   4  361.57   21.30   2
   3   0   4  316.08   21.14   6
   3   0   4  358.20   29.36   7
  -3   0  -4  315.47   23.26   5
  -3   0  -4  388.59   32.69   1
   3   0   4  340.32   29.51   3
   3   0   4  339.53   22.95   4
  -4   0  -4 1294.28   97.10   1
   4   0   4 1242.95   72.32   4
   4   0   4 1188.15   88.06   7
   4   0   4 1146.83   67.68   6
  -4   0  -4 1104.33   74.54   5
   4   0   4 1166.82   67.39   2
  -5   0  -4  553.14   46.21   1
   5   0   4  496.07   42.89   7
   5   0   4  544.56   31.85   2
  -5   0  -4  501.42   35.17   5
   5   0   4  499.11   34.25   4
   5   0   4  502.40   31.80   6
   6   0   4   39.57    6.46   6
   6   0   4   36.33   11.19   7
  -6   0  -4   33.94    7.01   5
   6   0   4   38.64    7.62   4
   6   0   4   36.15    6.29   2
   9  -1  -4  179.26   19.22   3
   9   1  -4  168.59   17.51   7
   9   1  -4  176.73   18.12   8
   9  -1  -4  166.30   18.19   7
  -9  -1   4  215.77   21.19   1
   9   1  -4  179.38   18.84   3
   9  -1  -4  173.53   14.73   4
   9  -1  -4  177.42   18.18   8
  -9   1   4  181.82   21.37   1
   8   1  -4    7.31    3.49   4
  -8  -1   4    9.59    4.70   1
  -8   1   4    5.75    5.06   1
   8   1  -4   11.03    4.23   8
   8   1  -4   12.38    4.87   7
   8   1  -4    5.52    3.78   3
   8  -1  -4    3.97    3.68   3
   8  -1  -4    6.68    3.59   4
   8  -1  -4    4.22    3.48   8
   8  -1  -4    9.56    4.23   7
   7   1  -4  205.40   13.90   4
   7  -1  -4  193.10   18.34   3
  -7  -1   4  210.00   20.13   1
  -7   1   4  174.77   19.91   1
   7  -1  -4  210.31   14.49   4
   7   1  -4  195.21   18.08   8
   7   1  -4  186.14   17.25   7
   7  -1  -4  196.00   18.14   8
   7   1  -4  207.30   18.31   3
   7  -1  -4  214.18   18.28   7
   6  -1  -4  434.07   35.32   8
   6   1  -4  449.77   35.29   3
   6   1  -4  432.62   33.73   7
  -6  -1   4  469.64   38.49   1
   6   1  -4  439.01   35.25   8
   6  -1  -4  463.56   34.51   7
   6  -1  -4  445.18   28.37   4
   6   1  -4  466.62   27.71   4
  -6   1   4  444.94   38.55   1
   6  -1  -4  449.70   35.56   3
  -5  -1   4 1103.27   73.61   5
   5  -1  -4 1279.81   71.74   4
  -5   1   4 1148.91   73.08   5
   5  -1  -4 1282.47   67.07   6
   5  -1  -4 1221.55   88.94   3
  -5   1   4 1196.44   95.69   1
   5   1  -4 1180.87   88.57   3
   5  -1  -4 1242.09   85.74   7
   5   1  -4 1193.78   84.98   7
  -5  -1   4 1193.87   95.49   1
   5   1  -4 1258.15   89.12   8
   5   1  -4 1223.84   70.83   4
   4  -1  -4 1176.69   67.60   4
   4   1  -4 1292.54   62.63   6
  -4   1   4 1074.42   68.59   5
   4   1  -4 1150.40   83.18   8
   4   1  -4 1121.54   82.67   3
   4  -1  -4 1100.57   82.93   3
   4  -1  -4 1116.47   80.08   7
   4  -1  -4  985.63   63.55   6
  -4  -1   4 1073.00   69.02   5
   4   1  -4 1176.60   79.40   7
   4  -1  -4 1153.97   61.98   2
  -4   1   4 1194.98   83.35   8
  -4  -1   4 1156.28   89.32   1
  -4  -1   4 1097.05   61.81   2
   4   1  -4 1152.81   66.33   4
  -4   1   4 1097.44   89.27   1
   3   1  -4 1074.57   57.44   4
  -3  -1   4  919.86   52.52   2
  -3   1   4  930.50   58.18   5
  -3   1   4  942.43   75.51   1
   3   1  -4  981.39   67.03   7
   3  -1  -4  900.54   58.44   4
   3   1  -4  976.92   70.18   8
   3  -1  -4  948.87   53.39   6
  -3   1   4  967.35   70.28   8
  -3  -1   4  940.12   75.50   1
  -3  -1   4  911.39   58.49   5
   3   1  -4  949.57   69.72   3
   3  -1  -4  994.52   68.27   7
  -2   1   4   20.16    2.24   2
  -2  -1   4   28.03    2.86   5
  -2   1   4   24.28    2.61   5
  -2   1   4   27.65    4.45   4
  -2  -1   4   21.10    2.26   2
  -2   1   4   26.54    2.71   6
  -2  -1   4   38.69    5.58   1
  -2  -1   4   27.02    4.17   4
  -2  -1   4   23.10    2.29   6
  -2   1   4   24.84    3.51   8
  -2   1   4   22.88    4.60   7
   2   1  -4   25.10    3.34   3
  -2   1   4   21.86    3.42   3
  -2   1   4   21.97    4.35   1
  -1   1   4 1016.24   72.76   3
  -1  -1   4  951.81   71.79   3
  -1   1   4  835.38   71.79   7
  -1   1   4 1036.74   55.48   6
  -1  -1   4 1011.23   71.02   7
  -1  -1   4 1041.98   55.39   6
  -1  -1   4 1015.73   61.26   5
  -1  -1   4 1071.21   55.30   2
  -1   1   4 1003.62   80.16   1
  -1   1   4 1038.16   61.11   5
  -1  -1   4  924.02   58.81   4
  -1   1   4  995.65   55.12   2
  -1   1   4  936.00   59.14   4
  -1   1   4 1014.92   72.49   8
   0  -1   4 2781.54  156.93   4
   0  -1   4 2577.35  193.19   3
   0   1   4 2638.41  157.07   4
   0   1   4 2716.96  194.03   8
   0   1   4 2404.70  194.41   3
   0  -1  -4 2648.70  213.58   1
   0   1   4 2746.64  163.81   5
   0  -1   4 2820.04  148.07   2
   0   1   4 2704.64  147.90   2
   0  -1   4 2988.07  148.52   6
   0   1   4 2884.41  148.46   6
   0   1  -4 2427.59  212.54   1
   0  -1   4 2730.60  163.95   5
  -1   1  -4 2008.07  168.63   1
   1   1   4 2058.66  151.98   8
   1   1   4 1970.86  153.77   3
   1  -1   4 2178.85  116.63   2
   1  -1   4 2256.01  123.79   4
   1   1   4 2241.66  123.90   4
   1  -1   4 1813.86  151.83   3
   1  -1   4 2076.55  149.05   7
   1   1   4 2086.86  116.42   2
   1   1   4 2253.93  116.96   6
   1  -1   4 2162.45  129.16   5
   1   1   4 2233.26  129.11   5
   1  -1   4 2243.96  116.99   6
   1   1   4 2018.64  148.84   7
   2   1   4  386.75   27.51   4
  -2  -1  -4  445.16   28.55   5
   2  -1   4  369.13   28.26   5
   2  -1   4  453.59   35.08   7
   2   1   4  458.37   35.80   3
   2  -1   4  433.96   33.80   3
   2   1   4  464.80   26.05   6
  -2   1  -4  512.76   42.10   1
   2  -1   4  390.63   25.66   2
  -2  -1  -4  523.82   38.82   1
   2   1   4  403.45   25.63   2
   2  -1   4  444.36   26.04   6
   2  -1   4  453.11   27.85   4
   2   1   4  428.22   34.66   7
   3   1   4   -3.70    3.59   3
   3  -1   4    0.73    2.36   4
   3  -1   4   -1.08    1.72   2
   3  -1   4    1.09    1.54   6
  -3   1  -4    1.35    6.08   1
   3   1   4    9.50    3.00   4
   3   1   4   -1.30    1.68   2
   3   1   4    1.01    1.46   6
   3   1   4    1.11    3.70   7
  -3  -1  -4    6.00    4.32   1
   3  -1   4    1.46    4.30   7
  -3  -1  -4    0.10    1.72   5
   4  -1   4  157.13   12.92   4
   4   1   4  138.96   16.52   7
   4   1   4  159.01   12.84   4
  -4  -1  -4  144.85   12.52   5
   4   1   4  161.15   11.57   6
   4  -1   4  154.64   11.48   2
   4   1   4  132.75   17.48   3
  -4   1  -4  153.67   12.79   5
   4   1   4  159.08   11.48   2
  -4  -1  -4  178.61   17.33   1
   4  -1   4  149.16   16.99   7
   4  -1   4  153.23   11.64   6
   5   1   4  171.10   14.74   4
  -5  -1  -4  184.89   20.24   1
   5  -1   4  207.45   21.08   7
  -5  -1  -4  156.17   14.33   5
   5  -1   4  195.91   15.28   4
   5   1   4  175.01   13.30   2
   5  -1   4  149.43   13.02   6
   5   1   4  171.94   13.14   6
   5   1   4  173.08   19.32   7
  -5   1  -4  221.62   22.78   1
   5  -1   4  180.24   13.28   2
  -5   1  -4  177.65   14.83   5
   6  -1   4  179.53   16.32   4
   6   1   4  180.41   16.13   4
   6   1   4  188.28   14.39   2
   6  -1   4  191.83   14.85   2
   6  -1   4  205.54   15.07   6
   6  -1   4  186.75   22.36   7
   6   1   4  173.13   14.21   6
  -6   1  -4  185.96   16.48   5
  -6   1  -4  198.93   24.75   1
   6   1   4  171.79   21.23   7
  -6  -1  -4  183.48   16.19   5
   9  -2  -4   76.57    9.34   4
   9  -2  -4   80.22   12.39   3
   9   2  -4   66.33   11.01   3
  -9   2   4   78.36   14.58   1
   9  -2  -4   60.66   11.43   7
   9   2  -4   74.70   10.74   8
  -9  -2   4   82.67   12.65   1
   9  -2  -4   60.37   10.23   8
   9   2  -4   70.17   10.45   7
   8  -2  -4   53.66    9.36   3
   8  -2  -4   57.16    9.59   7
   8  -2  -4   94.23    8.23   4
   8   2  -4   54.54    8.86   3
   8  -2  -4   46.31    8.18   8
   8   2  -4   57.66    8.51   8
  -8  -2   4   51.26    9.58   1
  -8   2   4   56.28   11.26   1
   8   2  -4   52.93    8.20   7
   7   2  -4   21.98    5.04   7
  -7  -2   4   21.83    6.00   1
   7  -2  -4   19.43    4.95   8
   7  -2  -4   26.87    6.22   7
  -7   2   4   23.31    6.65   1
   7   2  -4   20.11    5.01   8
   7  -2  -4   17.84    4.40   4
   7  -2  -4   20.45    5.58   3
   7   2  -4   19.13    3.55   4
   7   2  -4   25.06    5.77   3
   6  -2  -4  278.32   22.92   8
   6   2  -4  266.96   22.60   3
   6   2  -4  285.03   17.33   4
  -6  -2   4  258.98   18.19   5
   6  -2  -4  291.88   16.71   6
   6  -2  -4  274.05   22.73   7
  -6  -2   4  284.65   24.78   1
  -6   2   4  263.41   25.20   1
   6  -2  -4  286.00   18.78   4
   6  -2  -4  276.40   23.15   3
   6   2  -4  226.60   21.21   7
   6   2  -4  283.42   22.77   8
   5  -2  -4   74.49    6.94   4
  -5  -2   4   63.49    5.59   5
   5  -2  -4   71.43    7.84   3
  -5  -2   4   64.19    8.27   1
   5   2  -4   64.33    7.43   8
   5   2  -4   75.72    7.27   7
   5   2  -4   77.76    7.74   3
  -5   2   4   63.77    7.65   8
  -5   2   4   71.36    8.76   1
   5  -2  -4   75.36    8.48   7
   5  -2  -4   79.44    6.02   6
   5   2  -4   66.66    5.37   4
   4  -2  -4  474.81   34.87   7
   4   2  -4  494.76   33.28   7
   4   2  -4  430.77   27.25   4
  -4  -2   4  435.44   25.42   2
  -4   2   4  465.33   35.31   8
  -4   2   4  452.28   28.01   5
  -4  -2   4  427.29   28.88   5
   4   2  -4  451.57   34.74   3
   4   2  -4  465.52   35.09   8
   4  -2  -4  485.33   35.52   3
   4  -2  -4  465.82   25.80   2
  -4   2   4  462.35   38.15   1
  -4  -2   4  479.18   38.06   1
   4  -2  -4  462.00   29.56   4
  -3  -2   4  507.31   28.80   6
   3  -2  -4  569.68   39.33   7
  -3   2   4  503.84   38.89   3
  -3  -2   4  508.64   32.33   5
   3  -2  -4  532.17   29.86   6
  -3  -2   4  495.73   28.76   2
  -3   2   4  503.75   31.65   5
  -3   2   4  503.64   41.96   1
   3  -2  -4  431.44   33.16   4
  -3  -2   4  529.03   42.08   1
   3   2  -4  516.34   38.69   8
   3   2  -4  582.32   31.23   4
  -3   2   4  527.52   39.04   8
   3  -2  -4  520.28   28.78   2
   3   2  -4  512.04   38.31   3
   3   2  -4  501.61   36.57   7
  -2   2   4   55.87    6.14   3
  -2  -2   4   55.34    5.88   4
  -2   2   4   66.26    6.54   4
   2   2  -4   53.84    5.55   8
   2   2  -4   51.25    5.25   3
   2   2  -4   54.76    5.40   7
  -2   2   4   48.19    5.66   8
  -2  -2   4   51.72    6.93   1
  -2  -2   4   61.60    4.12   6
  -2  -2   4   57.20    4.86   5
  -2   2   4   43.50    7.48   7
  -2   2   4   54.00    4.33   5
  -2  -2   4   53.45    4.05   2
  -2   2   4   47.23    3.90   2
  -2   2   4   56.05    6.77   1
  -1   2   4 1193.43   89.00   3
  -1  -2   4 1221.98   67.14   2
  -1  -2   4 1207.69   74.53   5
  -1   2   4 1222.03   71.99   4
  -1   2   4 1129.08   96.32   1
  -1  -2   4 1134.56   71.21   4
  -1   2   4 1259.61   74.18   5
  -1   2   4 1186.65   88.21   8
  -1  -2   4 1294.81   67.29   6
  -1   2   4 1237.41   67.01   2
   1   2  -4 1226.03   87.78   8
  -1  -2   4 1183.51   84.80   7
  -1   2   4 1258.09   67.48   6
   0  -2   4 1190.46   70.75   4
   0   2   4 1240.01   66.65   2
   0   2   4 1271.79   67.00   6
   0   2   4 1080.72   88.80   3
   0  -2   4 1260.50   74.14   5
   0   2   4 1282.10   71.40   4
   0  -2   4 1100.95   86.63   7
   0  -2   4 1252.03   66.84   2
   0  -2   4 1131.93   86.17   3
   0   2   4 1193.03   87.21   8
   0   2   4 1072.81   86.34   7
   0   2  -4 1160.54   98.33   1
   0  -2   4 1279.03   67.02   6
   0   2  -4 1245.28   86.64   8
   1  -2   4   71.52    5.80   2
   1   2   4   79.74    9.31   7
   1  -2   4   68.15    6.24   4
   1   2   4   72.62    5.72   6
   1   2   4   65.60    5.53   2
   1  -2   4   66.12    6.40   5
   1   2   4   66.93    6.53   8
   1  -2   4   71.29    5.80   6
   1   2   4   73.79    9.34   3
   1  -2   4   76.55   10.01   7
  -1   2  -4   56.02   12.19   1
  -1   2  -4   68.51    5.99   8
   1  -2   4   71.14    6.20   3
   1   2   4   75.89    6.66   4
  -1  -2  -4   91.67   10.63   1
   2   2   4  775.31   45.71   4
   2  -2   4  780.74   43.00   6
   2   2   4  756.24   42.72   6
   2   2   4  776.84   42.58   2
   2  -2   4  768.92   45.63   4
   2  -2   4  783.27   56.38   7
   2  -2   4  729.81   47.26   5
   2  -2   4  641.61   54.45   3
  -2  -2  -4  774.64   47.17   5
   2   2   4  741.64   55.88   7
  -2   2  -4  665.22   64.68   1
   2   2   4  695.31   54.37   8
   2  -2   4  762.40   42.74   2
  -2  -2  -4  853.73   60.71   1
   2   2   4  665.85   57.64   3
   3   2   4  477.45   28.41   2
   3  -2   4  452.90   28.55   2
   3  -2   4  466.64   31.69   5
   3   2   4  472.20   28.57   6
  -3   2  -4  515.27   46.18   1
   3   2   4  409.21   39.13   3
  -3  -2  -4  525.08   40.28   1
   3  -2   4  466.93   28.81   6
   3   2   4  490.12   30.82   4
   3  -2   4  499.24   31.02   4
   3  -2   4  505.82   39.04   7
  -3  -2  -4  467.60   31.50   5
   3   2   4  473.69   38.30   7
   4  -2   4    6.04    5.26   7
   4   2   4    0.92    2.94   4
  -4  -2  -4    5.73    4.89   1
   4   2   4    7.21    2.88   6
  -4   2  -4    0.50    6.56   1
   4  -2   4    3.09    2.58   2
   4  -2   4   -1.37    2.69   4
   4   2   4   -0.33    2.28   2
   4   2   4    2.47    4.02   7
   4  -2   4    1.23    2.19   6
  -4  -2  -4    1.15    2.42   5
   4   2   4   -1.61    5.38   3
   5  -2   4  133.58   17.78   7
  -5  -2  -4  137.95   11.89   5
   5  -2   4  130.65   10.92   2
   5   2   4  143.18   10.92   6
  -5   2  -4  159.93   21.11   1
   5   2   4  118.07   16.18   7
   5   2   4  131.22   10.80   2
  -5   2  -4  110.45   11.59   5
   5  -2   4  116.99   11.96   4
   5  -2   4  131.42   11.03   6
   5   2   4  130.02   12.04   4
   6   2   4   52.85    7.17   6
   6  -2   4   53.94    9.16   4
   6   2   4   45.32   11.88   7
   6   2   4   60.39    8.98   4
   6  -2   4   56.41    7.55   2
   6  -2   4   50.01   12.98   7
  -6   2  -4   54.21    8.56   5
   6  -2   4   51.10    7.70   6
  -6  -2  -4   42.38    7.41   5
  -6   2  -4   66.60   16.47   1
   9  -3  -4   86.79   13.32   7
   9   3  -4   76.76   10.71   7
   9   3  -4   68.30   10.62   8
   9  -3  -4   80.01   12.74   3
   9   3  -4   86.67   11.98   3
  -9  -3   4   82.64   12.51   1
   9  -3  -4   70.48    9.87   4
   9  -3  -4   72.89   11.28   8
  -9   3   4   84.45   15.91   1
   8   3  -4   71.33    9.16   7
   8  -3  -4   71.30    9.98   8
   8   3  -4   63.68    9.86   3
  -8  -3   4   81.22   11.11   1
   8   3  -4   67.91    9.58   8
   8  -3  -4   74.73   11.01   3
   8  -3  -4   89.33    9.35   4
  -8   3   4   73.04   13.33   1
   8  -3  -4   80.85   11.65   7
   7   3  -4  222.31   19.74   3
   7  -3  -4  232.94   16.74   4
  -7   3   4  236.42   23.19   1
   7   3  -4  225.32   19.73   8
   7  -3  -4  212.17   20.29   7
   7  -3  -4  205.68   19.77   8
   7  -3  -4  220.11   20.59   3
   7   3  -4  208.02   18.58   7
  -7  -3   4  247.63   21.92   1
   6   3  -4  159.76   15.19   8
   6  -3  -4  179.45   11.62   6
   6   3  -4  168.27   11.28   4
   6   3  -4  173.14   15.31   3
  -6   3   4  176.65   17.83   1
   6  -3  -4  182.22   16.42   7
  -6  -3   4  162.95   12.48   5
   6   3  -4  167.52   14.44   7
   6  -3  -4  175.20   16.13   3
  -6  -3   4  179.76   16.91   1
   6  -3  -4  139.03   12.78   4
   5  -3  -4   44.62    6.19   4
   5  -3  -4   53.13    5.40   6
  -5   3   4   38.59    7.05   1
   5   3  -4   42.72    3.94   4
   5   3  -4   51.57    6.11   8
  -5   3   4   54.74    6.87   8
   5   3  -4   43.65    5.85   3
   5   3  -4   53.83    5.68   7
   5  -3  -4   54.65    7.68   7
   5  -3  -4   43.34    6.64   3
  -5  -3   4   53.59    6.96   1
  -5  -3   4   43.32    4.70   5
  -4   3   4  101.55   10.31   8
  -4  -3   4  107.16   11.32   1
   4  -3  -4  111.47    7.54   2
   4   3  -4  106.21    9.15   7
  -4  -3   4  105.00    8.29   5
   4   3  -4  113.60    7.11   4
   4   3  -4  108.05    9.88   3
   4  -3  -4  108.96    7.04   5
  -4  -3   4  114.38    6.79   2
   4  -3  -4  114.74   10.94   3
  -4   3   4  119.70   11.67   1
   4  -3  -4  115.46   11.56   7
   4   3  -4  109.82   10.14   8
   4  -3  -4   98.46    8.71   6
   4  -3  -4  117.49   10.15   4
  -3   3   4 1849.02  149.59   1
  -3   3   4 1941.96  140.01   8
   3   3  -4 1956.01  138.67   3
  -3  -3   4 1862.88  117.39   5
  -3  -3   4 1904.46  105.40   6
   3  -3  -4 1595.58  114.23   4
   3  -3  -4 2099.48  136.94   7
   3  -3  -4 2024.02  105.54   2
  -3   3   4 1895.92  139.81   3
  -3  -3   4 1948.00  105.55   2
   3  -3  -4 1923.65  116.41   5
  -3  -3   4 1920.49  149.73   1
   3   3  -4 1970.08  132.77   7
   3  -3  -4 2033.86  106.95   6
   3   3  -4 1979.42  111.35   4
   3   3  -4 1922.55  139.50   8
  -2  -3   4  144.56   13.80   1
  -2  -3   4  145.64   10.44   4
   2  -3  -4  137.47    8.93   6
   2   3  -4  154.79   11.51   8
  -2   3   4  120.37   12.66   1
  -2   3   4  122.87   11.60   8
  -2   3   4  141.67   12.61   3
  -2  -3   4  127.23    8.32   6
  -2  -3   4  133.63    8.59   2
   2   3  -4  141.50   10.94   3
   2   3  -4  140.44   10.33   7
   2  -3  -4  128.83    8.42   2
  -2  -3   4  135.40    9.92   5
   2  -3  -4  129.50    9.12   5
  -1   3   4   48.02    4.23   6
   1  -3  -4   51.65    4.44   5
  -1   3   4   51.13    5.32   4
  -1  -3   4   41.46    4.36   4
  -1   3   4   59.44    5.80   8
  -1  -3   4   48.88    4.72   7
  -1   3   4   44.17    7.80   7
   1   3  -4   54.27    5.03   8
  -1   3   4   49.62    7.69   1
  -1  -3   4   49.14    3.97   6
   1   3  -4   48.65    4.56   3
  -1  -3   4   45.66    4.11   2
  -1  -3   4   48.26    4.76   5
   0  -3   4 2587.54  139.60   2
   0  -3   4 2644.51  147.62   4
   0   3   4 2165.42  177.48   7
   0  -3   4 2492.78  154.62   5
   0   3   4 2259.81  185.07   3
   0   3   4 2399.48  148.00   4
   0   3  -4 2567.83  200.31   1
   0   3   4 2468.76  183.18   8
   0   3   4 2551.62  139.79   6
   0  -3  -4 2674.43  154.24   5
   0   3   4 2655.13  139.35   2
   0   3  -4 2755.86  182.37   8
   0  -3   4 2745.49  139.90   6
   1   3   4 2089.87  170.07   3
   1  -3   4 2391.36  135.76   4
   1   3   4 2338.56  136.06   4
   1   3   4 2248.73  167.81   8
   1   3   4 2304.02  128.25   6
  -1  -3  -4 2435.99  141.70   5
   1  -3   4 2454.60  128.58   6
   1  -3   4 2090.92  165.87   3
   1  -3   4 2541.98  128.39   2
   1  -3   4 2501.08  163.94   7
   1   3   4 2410.48  127.97   2
  -1   3  -4 2224.01  184.51   1
   1  -3   4 2288.12  141.98   5
   1   3   4 2240.59  163.18   7
   2   3   4  161.77   10.59   6
   2   3   4  144.36   12.85   8
   2   3   4  133.15   15.78   3
  -2  -3  -4  172.46   14.67   1
  -2   3  -4  115.62   19.79   1
   2  -3   4  150.43   10.67   2
   2  -3   4  149.91   11.82   5
   2  -3   4  143.33   11.47   4
  -2  -3  -4  142.66   11.46   5
   2   3   4  162.75   11.92   4
   2   3   4  144.16   10.32   2
   2  -3   4  161.29   10.92   6
   2  -3   4  184.47   16.81   7
   2   3   4  154.26   15.29   7
  -3  -3  -4    5.85    3.79   1
   3   3   4    0.83    1.91   6
   3   3   4    0.42    3.76   7
   3  -3   4    4.49    3.01   4
  -3   3  -4    8.72    8.43   1
  -3  -3  -4   -1.09    1.93   5
   3   3   4   11.02    6.07   3
   3  -3   4    8.41    5.24   7
   3  -3   4    3.40    2.60   5
   3  -3   4    8.15    2.83   6
   3  -3   4    0.04    2.11   2
   3   3   4    2.09    2.56   4
   3   3   4    0.40    2.06   2
   4  -3   4  325.21   28.22   7
   4   3   4  308.41   19.35   2
   4   3   4  288.24   21.10   4
   4   3   4  295.32   19.22   6
   4  -3   4  303.35   19.65   2
   4  -3   4  280.08   19.65   6
   4   3   4  289.83   27.92   3
   4  -3   4  305.33   21.63   4
  -4  -3  -4  298.24   21.37   5
   4   3   4  295.77   26.83   7
   5  -3   4  113.29   10.02   2
   5   3   4  114.84   15.42   7
   5   3   4   96.09    9.03   6
  -5   3  -4  134.31   22.16   1
   5   3   4  108.89   10.79   4
   5   3   4  106.82   15.55   3
   5  -3   4  117.22   11.54   4
   5  -3   4  136.49   16.48   7
  -5   3  -4   97.67   10.64   5
   5  -3   4  118.48   10.15   6
  -5  -3  -4   96.47   10.20   5
   6  -3   4   65.41   14.58   7
   6  -3   4   60.34    9.80   4
   6   3   4   49.00    6.86   6
   6  -3   4   50.61    7.72   2
  -6  -3  -4   47.62    6.72   2
   6   3   4   51.72   12.08   7
  -6   3  -4   50.09    8.70   5
   6   3   4   45.75    8.38   4
  -6   3  -4   63.12   18.71   1
  -6  -3  -4   47.81    7.75   5
   6  -3   4   47.83    7.64   6
  -9  -4   4  360.49   31.93   1
   9   4  -4  323.21   27.94   7
   9  -4  -4  351.76   25.22   4
   9  -4  -4  328.30   30.94   3
   9   4  -4  333.87   29.35   8
   9   4  -4  335.95   29.65   3
   9  -4  -4  305.03   30.23   7
   9  -4  -4  277.92   28.98   8
  -9   4   4  392.28   37.46   1
   8   4  -4  592.51   48.74   8
   8  -4  -4  616.42   40.69   4
   8  -4  -4  593.53   50.14   3
   8  -4  -4  586.42   49.02   7
   8  -4  -4  597.56   49.23   8
   8   4  -4  607.71   46.53   7
  -8   4   4  697.74   56.96   1
   8   4  -4  660.45   49.31   3
  -8  -4   4  639.96   52.52   1
   7  -4  -4  487.99   40.36   7
   7  -4  -4  503.42   33.58   4
  -7  -4   4  531.97   43.20   1
   7   4  -4  526.49   40.23   8
  -7  -4   4  492.10   33.80   5
   7   4  -4  533.03   38.11   7
   7   4  -4  505.15   39.97   3
  -7   4   4  476.80   44.98   1
   7  -4  -4  478.50   40.91   3
   6   4  -4  227.57   18.55   7
   6   4  -4  219.25   19.70   8
   6  -4  -4  216.75   20.70   7
  -6  -4   4  223.65   16.62   5
   6  -4  -4  238.04   20.96   3
   6  -4  -4  238.14   17.50   4
   6  -4  -4  255.49   15.84   6
  -6   4   4  227.27   20.30   8
  -6   4   4  228.25   22.98   1
  -6  -4   4  248.97   21.63   1
   6   4  -4  226.61   19.67   3
  -5  -4   4    6.71    2.41   5
   5  -4  -4    5.44    3.25   3
   5  -4  -4    5.00    3.37   4
  -5   4   4    6.83    3.33   1
   5   4  -4   21.93    3.92   3
   5  -4  -4    8.67    4.17   7
  -5  -4   4    6.32    3.19   1
  -5   4   4    4.95    3.10   8
   5  -4  -4    6.48    2.97   6
   5   4  -4    8.22    1.86   4
   5   4  -4    6.59    2.40   7
   5   4  -4    8.52    3.01   8
  -4   4   4  244.57   22.37   1
  -4   4   4  241.00   20.77   8
   4   4  -4  227.55   20.10   8
   4   4  -4  236.50   19.75   3
   4   4  -4  256.13   14.84   4
   4  -4  -4  261.26   18.76   4
   4   4  -4  270.12   18.71   7
   4  -4  -4  248.40   15.44   2
  -4  -4   4  244.75   14.59   2
   4  -4  -4  265.65   22.32   7
  -4  -4   4  239.65   17.06   5
   4  -4  -4  250.21   16.87   6
  -4  -4   4  271.80   22.24   1
  -3   4   4 1260.01   94.05   3
   3   4  -4 1268.16   92.13   3
  -3  -4   4 1282.89  100.08   1
   3  -4  -4 1434.21   93.82   7
   3  -4  -4 1242.44   77.15   5
  -3  -4   4 1191.74   78.43   5
   3   4  -4 1312.41   92.98   8
  -3  -4   4 1230.86   69.81   6
   3   4  -4 1267.31   87.95   7
  -3   4   4 1226.13   93.55   8
   3  -4  -4 1373.45   71.90   6
   3  -4  -4 1328.90   70.27   2
   3  -4  -4 1235.67   77.42   4
  -3   4   4 1241.06   99.89   1
  -3  -4   4 1259.26   70.31   2
  -2   4   4 3830.60  273.69   3
   2   4  -4 3832.04  259.46   7
  -2  -4   4 3846.16  207.03   6
   2  -4  -4 3950.39  228.64   5
  -2   4   4 3647.47  273.01   8
   2   4  -4 3842.24  270.66   3
   2  -4  -4 3882.05  207.72   6
  -2  -4   4 3741.22  229.67   5
   2  -4  -4 3980.02  206.80   2
  -2  -4   4 3889.78  207.06   2
   2   4  -4 3966.82  272.30   8
  -2  -4   4 3696.40  219.46   4
  -2   4   4 3159.85  291.02   1
  -1  -4   4 3455.94  204.68   5
   1   4  -4 3653.89  242.05   8
  -1  -4   4 3548.34  184.67   6
   1  -4  -4 3610.46  203.77   5
  -1   4   4 3444.13  243.12   8
  -1   4   4 3104.65  244.55   3
  -1   4   4 3385.86  184.93   6
   1   4  -4 2780.17  261.05   1
  -1   4   4 3090.15  195.73   4
  -1  -4   4 3183.34  194.68   4
  -1  -4   4 3510.21  184.55   2
  -1   4   4 3491.75  234.81   7
   1   4  -4 3401.16  240.40   3
   1  -4  -4 3474.83  184.17   2
   0  -4   4  925.31   58.25   5
   0   4   4  930.45   55.90   4
   0   4   4  932.64   68.97   8
   0   4  -4  989.97   67.61   8
   0   4  -4  992.51   77.44   1
   0   4   4  847.36   67.71   7
   0  -4   4  939.93   55.20   4
   0   4   4  948.37   52.43   6
   0  -4   4  944.77   52.48   2
   0  -4  -4  974.51   57.60   5
   0  -4   4  923.35   52.42   6
   0   4   4  766.38   71.02   3
  -1  -4  -4  173.70   12.53   5
   1   4   4  173.28   15.09   8
   1  -4   4  176.44   11.75   6
  -1   4  -4  200.42   20.91   1
   1   4   4  169.49   11.43   6
   1  -4   4  168.65   12.98   5
   1  -4   4  192.44   17.52   7
   1  -4   4  163.89   12.26   4
   1  -4   4  163.71   11.55   2
  -1  -4  -4  198.06   15.65   1
   1   4   4  164.75   12.57   4
   1   4   4  177.28   16.33   7
   1   4   4  142.42   16.80   3
   2  -4   4 1850.01   99.91   2
   2   4   4 1757.43  127.24   7
   2  -4   4 1832.77  100.28   6
  -2  -4  -4 1777.81  138.32   1
  -2  -4  -4 1756.03  110.02   5
   2  -4   4 1828.69  105.89   4
   2   4   4 1757.14   99.60   6
   2  -4   4 1978.16  128.27   7
   2  -4   4 1760.07  110.54   5
   2   4   4 1914.23  133.34   3
   2   4   4 1582.95  130.35   8
   2   4   4 1753.67  105.81   4
   3   4   4 2516.70  160.73   3
   3  -4   4 2108.79  120.35   2
  -3  -4  -4 2142.09  132.81   5
   3  -4   4 2073.27  120.77   6
   3  -4   4 2250.98  154.16   7
   3  -4   4 2040.33  133.18   5
   3  -4   4 2180.92  127.91   4
   3   4   4 2042.94  119.99   6
   3   4   4 2118.96  153.32   7
   3   4   4 2207.08  127.66   4
   4  -4   4  512.93   30.86   2
  -4  -4  -4  489.96   33.50   5
   4  -4   4  481.72   33.17   4
   4   4   4  478.04   32.63   4
   4   4   4  505.47   30.27   6
   4   4   4  573.55   43.05   3
   4  -4   4  470.13   30.93   6
   4   4   4  449.36   40.24   7
   4  -4   4  566.85   42.52   7
   4  -4   4  505.84   34.26   5
  -5  -4  -4   -0.07    2.46   5
  -5  -4  -4    0.49    2.67   2
   5   4   4   -0.59    3.52   4
   5   4   4   -1.43    2.31   6
   5   4   4    2.90    4.93   7
   5   4   4    7.71    6.79   3
   5  -4   4    0.53    7.16   7
   5  -4   4    0.27    2.84   6
   5  -4   4    3.75    3.38   2
  -5   4  -4   -1.12   10.52   1
   5  -4   4    7.79    4.35   4
   6  -4   4   14.85    5.62   2
   6   4   4    9.20    5.73   4
   6   4   4   22.32    5.13   6
   6  -4   4   22.84   11.62   7
  -6  -4  -4   15.99    5.48   5
  -6  -4  -4   15.55    4.51   2
   6  -4   4   17.66    7.09   4
   6  -4   4   22.41    6.13   6
  -6   4  -4   17.11    6.57   5
   6   4   4   18.74    8.95   7
   9  -5  -4  185.24   21.15   7
  -9  -5   4  204.25   20.55   1
   9  -5  -4  162.90   20.44   3
   9   5  -4  211.25   19.81   3
   9  -5  -4  183.74   19.83   8
   9  -5  -4  181.00   17.33   4
   9   5  -4  167.84   17.51   7
  -9   5   4  199.50   26.18   1
   9   5  -4  169.93   18.69   8
   8   5  -4  311.79   25.86   8
   8  -5  -4  292.67   27.24   3
   8   5  -4  270.04   23.78   7
   8   5  -4  289.40   25.56   3
  -8  -5   4  285.32   27.19   1
   8  -5  -4  295.91   22.56   4
   8  -5  -4  274.26   25.82   8
  -8   5   4  337.15   32.68   1
   8  -5  -4  261.82   26.65   7
  -7   5   4   23.69    8.01   1
   7   5  -4   15.34    4.27   7
  -7  -5   4   11.99    4.49   5
   7  -5  -4   15.07    5.33   3
   7  -5  -4   15.05    4.70   6
  -7  -5   4   19.55    5.71   1
   7  -5  -4   14.57    5.11   4
   7   5  -4   12.80    4.58   3
   7  -5  -4   12.00    5.51   7
   7   5  -4   13.60    4.53   8
  -6  -5   4 1067.15   73.92   5
   6  -5  -4 1250.35   68.14   6
  -6   5   4 1206.51   96.21   1
   6   5  -4 1242.79   87.49   3
  -6   5   4 1147.04   88.37   8
   6   5  -4 1127.38   87.65   8
   6  -5  -4 1114.00   86.57   7
   6   5  -4 1187.05   83.28   7
   6  -5  -4 1219.42   72.89   4
   6  -5  -4 1162.46   88.97   3
  -6  -5   4 1274.00   94.08   1
  -5   5   4 3575.47  281.41   1
  -5   5   4 3770.70  263.04   8
   5  -5  -4 3697.98  201.15   6
   5   5  -4 3746.18  262.22   8
   5  -5  -4 3544.41  262.64   3
   5   5  -4 3703.16  260.86   3
   5  -5  -4 3856.10  254.28   7
   5  -5  -4 3143.20  212.59   4
  -5  -5   4 3514.51  279.87   1
  -5  -5   4 3472.85  198.02   2
   5   5  -4 3851.33  249.88   7
  -5  -5   4 3697.44  220.91   5
  -4  -5   4 4149.29  227.87   2
  -4   5   4 4238.34  301.65   8
   4   5  -4 4300.59  300.77   8
  -4   5   4 3994.52  321.92   1
   4  -5  -4 4193.19  291.51   7
   4   5  -4 4358.15  299.19   3
   4   5  -4 4357.53  286.56   7
  -4  -5   4 4275.73  321.44   1
   4  -5  -4 4077.78  228.57   2
  -4   5   4 4267.28  301.36   3
   4  -5  -4 3518.06  243.73   4
   4  -5  -4 4338.43  230.62   6
  -4  -5   4 4216.22  253.41   5
  -3  -5   4    6.55    1.66   2
  -3  -5   4    5.97    2.15   5
   3   5  -4    7.69    1.67   7
  -3   5   4   11.06    4.08   3
   3   5  -4    5.68    2.00   3
   3  -5  -4    9.79    1.86   2
   3  -5  -4    8.15    1.53   5
   3   5  -4    8.50    2.56   8
   3  -5  -4    9.18    3.35   4
  -3   5   4    6.87    2.79   1
  -3  -5   4   10.21    3.60   1
  -3   5   4   11.97    3.56   8
  -2  -5   4  959.38   86.71   1
  -2  -5   4 1131.67   61.02   2
   2   5  -4 1100.43   79.79   8
  -2  -5   4 1109.65   60.53   6
  -2  -5   4 1078.43   68.04   5
  -2  -5   4 1203.95   64.47   4
   2  -5  -4 1135.57   60.63   2
  -2   5   4 1076.39   83.02   3
  -2   5   4 1073.15   81.04   8
   2   5  -4 1086.96   78.75   3
   2  -5  -4 1096.60   66.60   5
   2  -5  -4 1107.48   61.30   6
  -2   5   4 1011.89   85.61   1
  -1   5   4 2653.96  192.62   8
   1  -5  -4 2671.39  145.31   2
   1   5  -4 2774.57  189.36   3
   1   5  -4 2243.50  206.45   1
  -1  -5   4 2681.90  145.78   6
  -1  -5   4 2645.11  161.85   5
  -1  -5   4 2464.79  153.40   4
  -1   5   4 2182.95  194.16   3
   1  -5  -4 2796.26  160.68   5
  -1   5   4 2998.30  185.99   7
  -1  -5   4 2763.14  145.90   2
   1   5  -4 2899.54  191.08   8
   0  -5  -4  953.08   52.96   2
   0   5  -4  920.85   68.95   8
   0  -5   4  955.14   56.10   4
   0   5  -4 1101.34   78.75   1
   0   5   4  761.99   72.47   3
   0   5   4  938.69   70.96   8
   0   5   4  903.70   56.80   4
   0  -5  -4  969.19   58.49   5
   0  -5   4  987.01   53.60   2
   0  -5   4  997.82   59.67   5
   0  -5   4  954.64   53.46   6
   0   5   4  854.94   68.57   7
   0   5   4  974.49   53.40   6
   1   5   4  297.39   18.92   6
   1  -5   4  295.38   19.27   2
  -1  -5  -4  336.88   20.86   5
  -1  -5  -4  277.18   18.56   2
   1  -5   4  281.33   20.06   4
   1   5   4  298.96   25.54   7
   1  -5   4  393.31   27.53   7
   1   5   4  290.79   20.46   4
   1   5   4  313.80   25.85   8
   1   5   4  287.04   27.20   3
  -1   5  -4  367.30   31.20   1
   1  -5   4  300.32   19.31   6
   1  -5   4  338.01   21.80   5
  -2  -5  -4  320.19   22.53   5
   2   5   4  349.65   22.58   4
   2  -5   4  324.11   21.14   6
   2  -5   4  334.04   22.43   4
   2   5   4  289.60   27.35   8
   2  -5   4  385.60   29.36   7
   2  -5   4  334.06   23.39   5
   2   5   4  338.72   20.60   6
   2  -5   4  332.18   21.05   2
   2   5   4  323.64   27.70   7
  -2  -5  -4  313.31   20.33   2
   2   5   4  416.66   30.39   3
  -3  -5  -4   63.82    6.93   5
   3   5   4   85.96   11.54   3
   3  -5   4   73.15    7.02   2
   3  -5   4   71.88   11.33   7
  -3   5  -4   55.46   15.03   1
   3  -5   4   62.83    7.12   6
   3   5   4   67.91    7.63   4
  -3  -5  -4   67.67    6.29   2
   3  -5   4   64.46    7.89   5
   3  -5   4   82.71    8.21   4
   3   5   4   63.87    6.32   6
   4   5   4   71.99   11.47   7
   4   5   4   73.79    8.48   4
   4   5   4   78.51    7.18   6
   4  -5   4   71.15    8.26   6
   4  -5   4   88.86   13.65   7
  -4  -5  -4   86.34    8.26   5
  -4  -5  -4   68.36    6.97   2
   4   5   4   90.99   13.02   3
   4  -5   4   84.49    9.45   5
   4  -5   4   76.32    9.31   4
   4  -5   4   75.01    8.02   2
   5   5   4  186.14   20.28   7
   5   5   4  195.79   14.03   6
   5   5   4  203.30   15.84   4
   5   5   4  207.17   21.31   3
  -5  -5  -4  193.28   15.66   5
   5  -5   4  184.96   16.51   4
  -5   5  -4  200.20   32.71   1
   5  -5   4  189.57   15.03   2
   5  -5   4  192.68   15.27   6
  -5  -5  -4  181.43   13.91   2
   9   6  -4    5.82    5.86   3
   9   6  -4    8.17    5.60   7
   9  -6  -4    6.85    6.71   7
   9  -6  -4    0.13    6.43   8
   9  -6  -4    4.67    6.97   3
   9   6  -4   13.10    6.57   8
  -9  -6   4    8.40    6.46   1
   9  -6  -4    8.89    7.04   4
  -9   6   4    7.77   10.44   1
   8  -6  -4   62.12   10.33   4
   8   6  -4   62.76    9.84   3
   8  -6  -4   57.49   11.62   3
   8  -6  -4   49.92   11.15   7
  -8   6   4   73.31   15.75   1
   8   6  -4   64.56    9.86   8
  -8  -6   4   78.98   11.02   1
   8   6  -4   66.88    8.99   7
   7  -6  -4  275.28   18.35   6
  -7  -6   4  263.64   23.33   1
   7  -6  -4  234.11   23.77   7
   7  -6  -4  266.70   20.52   4
   7   6  -4  240.63   21.93   8
   7  -6  -4  228.35   23.39   3
   7   6  -4  240.75   20.26   7
   7   6  -4  253.86   21.84   3
  -7   6   4  227.76   26.55   1
  -7   6   4  238.78   22.76   8
  -7  -6   4  247.73   19.33   5
  -6  -6   4   89.09   10.57   1
   6  -6  -4   93.51    9.26   6
   6  -6  -4   95.92   11.00   4
   6   6  -4   82.72    8.55   7
   6  -6  -4   76.46   11.37   3
   6   6  -4   94.78   10.10   8
  -6  -6   4   73.83    8.40   5
  -6   6   4   87.60   10.70   8
  -6   6   4   92.83   12.75   1
   6  -6  -4   75.75   12.25   7
   6   6  -4   91.13    9.67   3
  -5  -6   4   20.64    2.77   2
   5   6  -4    7.73    3.27   3
   5   6  -4    6.10    3.18   8
   5  -6  -4    8.07    4.86   7
   5  -6  -4    8.41    3.59   6
  -5  -6   4    8.62    3.21   5
  -5  -6   4    9.39    3.63   1
   5   6  -4   12.59    3.08   7
  -5   6   4    9.51    4.48   1
   5  -6  -4    7.84    4.80   3
   5  -6  -4    9.47    4.56   4
  -5   6   4    7.00    4.07   8
   4  -6  -4  175.39   12.57   6
   4   6  -4  144.15   13.97   8
   4  -6  -4  140.54   17.00   7
   4  -6  -4  166.64   11.33   2
   4  -6  -4  135.14   13.51   4
   4   6  -4  160.29   13.62   3
  -4  -6   4  173.92   15.72   1
  -4   6   4  162.61   16.51   3
  -4  -6   4  162.60   12.57   5
  -4  -6   4  156.78   10.41   2
  -4   6   4  160.22   16.03   1
  -4   6   4  140.93   14.93   8
   4   6  -4  167.69   12.47   7
  -3  -6   4  346.15   30.77   1
   3  -6  -4  388.52   22.65   5
   3   6  -4  362.69   25.47   7
  -3  -6   4  353.26   21.38   2
  -3  -6   4  341.56   20.41   6
   3  -6  -4  338.16   22.50   6
   3   6  -4  353.50   27.30   3
  -3   6   4  391.49   31.75   3
   3  -6  -4  389.46   25.29   4
  -3   6   4  354.46   30.53   1
   3  -6  -4  378.03   21.30   2
  -3   6   4  344.56   29.43   8
  -3  -6   4  370.95   24.60   5
   3   6  -4  338.03   28.00   8
  -2  -6   4  677.12   38.70   2
  -2   6   4  671.97   52.26   8
  -2   6   4  650.57   54.02   1
  -2   6   4  577.03   51.14   7
   2  -6  -4  699.11   38.98   6
  -2  -6   4  660.23   55.66   1
  -2  -6   4  647.14   38.02   6
   2   6  -4  685.25   50.39   8
  -2   6   4  617.96   54.51   3
   2   6  -4  701.00   49.33   3
  -2  -6   4  710.19   43.60   5
   2  -6  -4  684.40   38.18   2
   2  -6  -4  719.46   41.79   5
   2  -6  -4  707.57   43.04   4
   1   6  -4  347.95   30.47   1
   1   6  -4  326.34   25.80   8
   1   6  -4  339.77   24.63   3
   1  -6  -4  332.85   19.70   2
  -1  -6   4  358.60   20.52   2
  -1  -6   4  329.92   19.91   6
  -1  -6   4  352.77   23.14   5
  -1   6   4  349.51   22.01   4
   1  -6  -4  343.93   20.14   6
  -1   6   4  361.48   28.41   8
  -1   6   4  276.52   30.04   3
  -1  -6   4  303.78   20.40   4
  -1   6   4  264.12   28.18   1
   1  -6  -4  341.74   21.54   5
  -1   6   4  371.68   27.21   7
   0   6   4    6.49    4.42   3
   0   6   4   -1.56    1.69   7
   0  -6  -4    0.28    1.32   2
   0  -6   4    1.07    1.51   4
   0   6   4    1.36    2.40   8
   0  -6   4    2.95    2.11   5
   0   6  -4    1.91    2.81   8
   0   6  -4    1.13    3.25   1
   0   6   4    2.01    1.93   4
   0  -6  -4    1.50    1.57   5
   0  -6   4    0.81    1.20   2
   0  -6   4    0.87    1.13   6
   1  -6   4   87.27    6.44   6
   1   6   4   55.22    6.23   4
   1  -6   4   56.06    5.69   2
   1   6   4   60.80    9.76   3
  -1  -6  -4   53.83    4.98   2
   1  -6   4   55.10    6.81   5
  -1  -6  -4   53.54    5.47   5
  -1   6  -4   54.35   10.23   1
   1   6   4   53.02    5.07   6
   1   6   4   54.46    8.23   7
   1   6   4   55.47    8.78   8
   1  -6   4   51.63    5.58   4
  -2  -6  -4  110.27    9.10   5
   2   6   4  151.39   14.10   3
   2  -6   4  107.32    9.02   6
   2   6   4  105.90   11.99   7
   2   6   4  101.35   12.81   8
   2  -6   4   92.54    9.25   4
   2  -6   4  105.92   10.05   5
   2   6   4  134.54    9.99   4
   2   6   4  115.31    8.40   6
   2  -6   4   96.47    8.73   2
  -2   6  -4   79.88   14.95   1
  -2  -6  -4  102.97    8.12   2
   3   6   4  183.36   17.11   3
   3  -6   4  166.98   12.17   6
   3   6   4  163.02   15.90   7
  -3  -6  -4  135.62   11.89   5
  -3  -6  -4  150.96   10.90   2
   3  -6   4  142.02   11.69   2
   3   6   4  182.85   12.91   4
   3  -6   4  157.32   13.00   4
  -3   6  -4   91.38   20.15   1
   3   6   4  142.71   15.91   8
   3  -6   4  137.79   12.99   5
   3   6   4  149.55   11.01   6
  -4  -6  -4   94.38    8.14   2
   4   6   4  127.34   14.34   3
   4   6   4  105.81   10.02   4
  -4  -6  -4   90.61    9.00   5
   4  -6   4   90.29   10.47   4
   4   6   4   72.09   12.06   7
   4  -6   4   85.01    9.10   2
  -4   6  -4   78.86   20.87   1
   4  -6   4   92.66    9.35   6
   4  -6   4   99.39   10.44   5
   4   6   4   91.11    8.06   6
   5  -6   4   17.69    5.97   4
   5  -6   4   14.86    5.18   2
   5  -6   4   19.71    6.92   5
  -5  -6  -4   17.62    4.75   5
  -5   6  -4   10.71   13.55   1
   5  -6   4   19.76    5.47   6
   5   6   4   15.66    4.17   6
   5   6   4   22.98    6.12   4
  -5  -6  -4   15.60    3.95   2
   5   6   4   22.98    8.48   3
   5   6   4   17.16    7.19   7
   9  -7  -4   23.99   10.40   3
   9   7  -4   22.67    7.91   3
   9  -7  -4   16.81    9.99   7
   9   7  -4   21.11    8.01   8
   9   7  -4   23.78    7.59   7
   9  -7  -4   30.77    9.79   4
   8  -7  -4  155.00   19.37   3
  -8   7   4  186.96   24.98   1
   8  -7  -4  164.61   16.86   4
  -8  -7   4  179.24   18.06   1
   8   7  -4  165.56   17.12   8
   8  -7  -4  137.70   19.99   7
   8   7  -4  168.52   15.81   7
   8   7  -4  166.42   17.45   3
   7  -7  -4   24.23    7.77   3
  -7   7   4   18.21    6.55   8
   7  -7  -4   26.83    5.97   6
   7   7  -4   25.00    6.06   3
   7  -7  -4   27.63    8.20   7
  -7  -7   4   24.99    6.02   5
   7   7  -4   22.21    5.88   8
  -7  -7   4   31.35    6.56   1
   7  -7  -4   26.04    7.26   4
   7   7  -4   26.14    5.36   7
  -7   7   4   20.64    8.93   1
  -6  -7   4  235.55   19.16   5
  -6  -7   4  256.95   23.31   1
   6   7  -4  233.68   22.02   8
   6  -7  -4  260.60   24.94   3
  -6   7   4  274.59   24.13   8
   6  -7  -4  249.45   20.74   4
   6  -7  -4  264.75   19.24   6
  -6   7   4  244.76   26.48   1
   6   7  -4  272.03   20.57   7
   6  -7  -4  270.28   25.70   7
   6   7  -4  275.83   22.21   3
   5  -7  -4  600.47   43.85   6
  -5  -7   4  729.27   47.91   5
   5   7  -4  740.11   56.18   8
  -5   7   4  721.87   61.87   1
   5  -7  -4  786.58   59.00   7
   5   7  -4  758.28   55.56   3
  -5   7   4  751.69   57.80   8
   5  -7  -4  711.48   47.94   4
   5   7  -4  790.42   52.63   7
  -5  -7   4  772.51   59.79   1
  -5  -7   4  741.33   42.15   2
   4  -7  -4  903.06   70.67   7
  -4   7   4  859.19   73.95   1
   4   7  -4  907.21   68.45   8
   4   7  -4  966.73   64.10   7
   4  -7  -4  975.00   52.40   2
  -4   7   4  962.27   72.12   3
  -4  -7   4  851.07   58.12   5
  -4   7   4  938.38   70.45   8
   4   7  -4  888.65   67.50   3
   4  -7  -4  886.47   57.51   4
  -4  -7   4  930.59   73.24   1
   4  -7  -4  970.84   53.78   6
  -4  -7   4  876.19   51.80   2
  -3  -7   4    7.21    2.11   2
   3  -7  -4    5.81    1.88   5
   3  -7  -4    4.69    3.22   4
   3  -7  -4    2.97    2.47   6
  -3   7   4    2.24    4.15   3
  -3  -7   4    6.20    2.43   5
  -3  -7   4    3.63    1.37   6
   3  -7  -4    2.62    1.92   2
  -3   7   4    5.98    3.04   1
   3   7  -4   11.40    2.76   3
   3   7  -4   -0.64    2.12   8
  -3   7   4    3.23    3.23   8
   2   7  -4  627.80   45.07   3
  -2   7   4  525.81   51.09   3
   2  -7  -4  600.89   39.20   4
  -2   7   4  642.11   49.36   8
  -2  -7   4  630.58   40.19   5
  -2   7   4  568.71   49.19   1
   2  -7  -4  638.90   38.15   5
   2  -7  -4  624.75   35.78   6
  -2  -7   4  606.32   34.90   6
  -2   7   4  616.77   47.53   7
   2  -7  -4  604.72   34.95   2
   2   7  -4  650.24   46.38   8
  -2  -7   4  586.78   35.61   2
  -1  -7   4  889.15   48.91   2
  -1  -7   4  788.83   50.06   4
  -1   7   4  918.69   67.07   8
   1  -7  -4  881.55   52.66   5
  -1   7   4  750.14   67.76   1
   1   7  -4  814.53   63.06   8
  -1  -7   4  894.20   54.71   5
   1   7  -4  751.21   61.39   3
  -1  -7   4  853.89   48.33   6
   1   7  -4  855.03   69.73   1
   1  -7  -4  919.53   48.49   6
   1  -7  -4  902.88   48.01   2
  -1   7   4  877.81   51.81   4
   0   7   4    1.79    3.82   3
   0  -7   4    7.93    2.37   4
   0   7   4   15.57    3.44   4
   0  -7   4    5.71    2.08   6
   0  -7  -4    6.40    1.96   2
   0  -7  -4    5.44    2.02   5
   0   7  -4   11.97    5.00   1
   0   7   4    6.97    4.63   8
   0  -7  -4    6.48    2.07   6
   0   7   4    8.41    3.71   7
   0  -7   4    7.67    2.65   2
   0  -7   4    5.01    2.98   5
   0   7  -4    6.99    3.35   8
   1   7   4  218.07   19.44   7
  -1   7  -4  261.40   23.25   1
   1  -7   4  213.19   15.09   2
  -1  -7  -4  220.55   15.51   5
   1  -7   4  234.40   17.36   5
   1  -7   4  222.04   15.48   4
   1  -7   4  209.37   14.84   6
   1   7   4  198.73   14.14   6
  -1  -7  -4  207.11   13.98   2
   1   7   4  266.72   21.89   3
   1   7   4  212.60   15.62   4
   1   7   4  201.16   21.57   8
  -2  -7  -4   12.21    3.16   5
   2  -7   4    7.22    2.80   6
   2   7   4   13.27    5.76   8
   2   7   4   15.04    5.09   7
   2  -7   4    7.31    3.44   4
  -2   7  -4    1.77    5.16   1
  -2  -7  -4    5.69    2.28   2
   2  -7   4    6.87    3.44   5
   2   7   4   10.96    4.95   3
   2  -7   4   10.17    3.35   2
   2   7   4    8.20    2.52   6
   2   7   4   11.14    3.42   4
   3  -7   4  205.73   16.18   5
   3   7   4  205.89   14.60   4
   3  -7   4  180.00   14.00   6
  -3   7  -4  128.86   23.26   1
   3   7   4  124.81   17.70   8
   3  -7   4  177.07   14.99   4
   3  -7   4  184.69   13.88   2
   3   7   4  197.47   18.36   7
   3   7   4  179.39   12.70   6
   3   7   4  230.46   19.50   3
  -3  -7  -4  171.64   13.95   5
  -3  -7  -4  183.40   12.72   2
   4   7   4  255.03   17.35   6
  -4   7  -4  157.06   31.89   1
   4  -7   4  246.24   18.92   6
  -4  -7  -4  268.34   17.45   2
   4  -7   4  228.53   18.26   2
   4   7   4  329.20   26.15   3
   4   7   4  256.90   19.32   4
   4  -7   4  283.64   21.74   5
  -4  -7  -4  265.34   19.48   5
   4   7   4  292.65   24.94   7
   4  -7   4  270.69   20.71   4
   5   7   4   15.61    7.34   3
  -5  -7  -4   11.81    4.18   5
   5   7   4   21.43    5.96   4
  -5  -7  -4   13.76    3.98   2
   5  -7   4   15.92    5.45   6
   5   7   4   12.33    6.83   7
  -5   7  -4   14.25   16.48   1
   5  -7   4   10.67    6.63   5
   5  -7   4   13.00    5.05   2
   5  -7   4   13.13    6.39   4
   5   7   4   12.38    3.83   6
  -8  -8   4  369.30   26.08   5
   8  -8  -4  298.00   30.92   3
   8   8  -4  299.50   25.57   7
   8  -8  -4  329.96   25.08   6
   8   8  -4  269.18   27.23   8
  -8  -8   4  327.71   28.80   1
  -8   8   4  331.99   36.93   1
   8  -8  -4  288.81   30.64   7
   8  -8  -4  332.20   26.69   4
  -8   8   4  287.21   29.84   8
   8   8  -4  279.46   27.14   3
   7   8  -4  243.94   22.18   7
  -7  -8   4  305.43   25.75   1
  -7   8   4  284.17   27.03   8
   7  -8  -4  287.87   23.59   4
   7   8  -4  278.05   24.48   3
   7  -8  -4  251.78   27.33   7
   7  -8  -4  285.94   21.61   6
   7  -8  -4  265.15   27.52   3
   7   8  -4  254.12   24.44   8
  -7  -8   4  313.95   22.33   5
  -7   8   4  288.62   31.32   1
   6  -8  -4  187.22   21.37   7
   6  -8  -4  218.24   22.18   3
   6  -8  -4  175.85   17.19   4
  -6   8   4  207.02   22.80   1
   6   8  -4  183.79   16.39   7
  -6  -8   4  211.43   19.04   1
   6   8  -4  202.15   17.96   3
   6   8  -4  186.48   18.18   8
   6  -8  -4  193.96   16.10   6
  -6  -8   4  207.75   16.17   5
  -6   8   4  203.29   20.49   8
  -5  -8   4   11.98    4.28   1
   5   8  -4    7.53    3.79   8
   5  -8  -4    6.09    5.36   7
  -5   8   4    8.59    4.74   1
   5  -8  -4    5.49    4.19   4
   5   8  -4   12.52    3.89   3
   5  -8  -4    8.47    4.52   2
  -5  -8   4    8.02    3.54   5
   5  -8  -4    8.31    3.93   6
   5   8  -4    8.37    3.39   7
  -5  -8   4   12.96    3.17   2
  -5   8   4   12.43    5.26   8
  -4   8   4  280.67   26.82   3
  -4   8   4  248.76   24.28   1
   4   8  -4  261.21   21.12   3
  -4  -8   4  259.98   16.63   2
   4  -8  -4  282.66   17.05   2
   4  -8  -4  247.29   19.60   4
  -4  -8   4  254.00   19.04   5
   4  -8  -4  225.11   25.04   7
   4   8  -4  272.83   22.11   8
   4  -8  -4  261.14   17.85   6
  -4   8   4  250.36   24.39   8
  -4  -8   4  250.88   23.23   1
  -3   8   4  701.35   58.59   3
   3  -8  -4  749.50   40.10   2
   3  -8  -4  731.22   43.15   5
   3   8  -4  700.43   51.34   3
  -3   8   4  681.96   55.69   8
   3  -8  -4  694.89   43.83   4
  -3  -8   4  669.56   38.96   6
  -3   8   4  663.20   56.08   1
   3   8  -4  749.49   52.77   8
  -3  -8   4  711.80   45.20   5
   3  -8  -4  557.76   40.54   6
  -3  -8   4  700.67   40.26   2
  -3  -8   4  657.25   56.63   1
   2   8  -4 1832.37  133.79   8
  -2  -8   4 1847.27  102.32   2
  -2  -8   4 1777.18  101.46   6
  -2   8   4 2148.99  131.51   7
   2  -8  -4 1977.23  101.50   2
  -2   8   4 1980.82  138.54   8
   2   8  -4 1702.32  131.90   3
  -2   8   4 1544.23  139.02   3
   2  -8  -4 1944.50  109.49   4
   2  -8  -4 1957.60  111.60   5
   2  -8  -4 1558.71  101.98   6
  -2  -8   4 1848.20  113.88   5
  -2   8   4 1727.14  142.24   1
   1   8  -4 1571.05  130.16   8
  -1   8   4 2047.61  126.47   7
  -1   8   4 1784.07  105.72   4
   1  -8  -4 1871.31  109.18   5
   1  -8  -4 1843.92   99.01   2
  -1  -8   4 1824.78  100.23   2
  -1  -8   4 1784.29  111.45   5
   1   8  -4 1714.02  141.00   1
  -1  -8   4 1760.32   99.62   6
   1  -8  -4 1812.49   99.55   6
  -1   8   4 1643.19  135.00   8
   0   8   4  262.56   29.62   8
   0  -8  -4  308.33   19.51   6
   0  -8  -4  309.73   21.12   5
   0  -8   4  316.22   20.68   2
   0  -8  -4  316.07   19.41   2
   0  -8   4  312.38   20.24   6
   0   8   4  360.04   26.31   7
   0   8   4  325.86   21.20   4
   0  -8   4  348.79   23.69   5
   0   8  -4  327.52   25.57   8
   0   8   4  311.59   29.03   3
   0  -8   4  307.28   20.64   4
   1  -8   4   49.53    7.47   5
   1   8   4   39.70    5.60   4
   1   8   4   56.85    8.29   7
  -1   8  -4   45.77    8.80   1
   1  -8   4   32.21    5.19   6
   1  -8   4   37.92    5.71   2
   1  -8   4   42.91    5.62   4
   1   8   4   50.18    8.82   3
  -1  -8  -4   34.68    4.44   2
   1   8   4   44.21   10.33   8
  -1  -8  -4   41.12    5.00   5
   2  -8   4  776.26   48.15   4
  -2  -8  -4  764.30   49.02   5
   2   8   4  775.46   47.64   4
   2  -8   4  714.52   45.67   6
   2   8   4  831.86   58.05   7
  -2   8  -4  809.55   66.50   1
   2  -8   4  778.66   45.99   2
   2  -8   4  785.48   51.22   5
   2   8   4  740.00   44.48   6
  -2  -8  -4  790.42   44.41   2
   2   8   4  693.21   61.51   8
  -3   8  -4  959.35   88.92   1
   3  -8   4 1106.92   68.11   5
   3  -8   4 1033.46   61.35   6
  -3  -8  -4 1076.54   65.77   5
   3   8   4 1093.25   63.59   4
  -3  -8  -4 1042.45   59.27   2
   3  -8   4 1142.15   64.97   4
   3   8   4  864.62   79.84   8
   3   8   4  969.27   59.21   6
   3  -8   4 1050.26   61.09   2
   3   8   4 1072.64   76.85   7
   4  -8   4  227.09   18.22   6
   4  -8   4  254.99   18.45   2
   4  -8   4  239.08   19.72   4
  -4   8  -4  156.42   29.93   1
   4   8   4  226.44   17.97   4
  -4  -8  -4  232.42   16.23   2
  -4  -8  -4  229.57   18.02   5
   4   8   4  291.75   24.07   3
   4   8   4  244.96   16.40   6
   4  -8   4  254.22   20.72   5
   4   8   4  244.49   22.70   7
   5   8   4   14.62    4.30   6
  -5   8  -4    7.76   14.18   1
   5  -8   4   12.53    5.91   2
  -5  -8  -4   15.37    4.93   5
   5  -8   4   17.87    8.55   5
   5   8   4   18.71    6.11   4
   5   8   4   17.29    8.11   3
   5   8   4    9.72    6.33   7
   5  -8   4   14.50    6.94   4
   5  -8   4    9.45    5.06   6
  -5  -8  -4   12.43    4.01   2
   8   9  -4    4.35    5.86   3
   8  -9  -4    7.06    8.79   6
   8   9  -4    3.75    6.85   7
   8   9  -4    1.33    5.39   8
   8  -9  -4    2.90    6.76   4
   8  -9  -4   -0.13    7.40   3
  -8   9   4    1.24    9.64   8
  -8  -9   4    5.65    6.02   5
   8  -9  -4   20.25    8.83   7
  -8  -9   4    9.46    6.51   1
  -8   9   4    3.29   10.41   1
   7  -9  -4  267.40   24.36   4
   7  -9  -4  271.01   29.42   3
  -7   9   4  327.57   29.85   8
   7  -9  -4  239.63   28.29   7
  -7  -9   4  322.49   26.79   1
   7  -9  -4  307.53   23.06   6
  -7   9   4  301.29   33.45   1
   7   9  -4  262.19   25.71   8
  -7  -9   4  334.35   23.31   5
   7   9  -4  245.85   24.80   3
   6  -9  -4  453.15   34.09   4
  -6  -9   4  559.96   40.83   1
   6  -9  -4  461.68   31.75   6
   6  -9  -4  451.26   42.06   7
  -6   9   4  472.04   41.47   8
[truncated: 234,571 more chars]
