# Supplementary material for: Crystal structure of di-μ-iodido-bis­[bis(aceto­nitrile-κN)copper(I)]
Source: Acta Crystallogr E Crystallogr Commun. 2015 Oct 3;71(Pt 11):m189–90. doi: 10.1107/S2056989015018149 (PMC4645014; doi:10.1107/S2056989015018149)
Supplement: Supplementary file 2 [file e-71-0m189-Isup2.hkl]

data_I                                                                          
_shelx_title ' ch781 in P2(1)/c'                                                
_shelx_refln_list_code          4                                               
_shelx_F_calc_maximum      193.10                                               
_exptl_crystal_F_000       504.00                                               
_reflns_d_resolution_high  0.7830                                               
                                                                                
loop_                                                                           
 _space_group_symop_operation_xyz                                               
 'x, y, z'                                                                      
 '-x, y+1/2, -z+1/2'                                                            
 '-x, -y, -z'                                                                   
 'x, -y-1/2, z-1/2'                                                             
                                                                                
_cell_length_a     7.6692                                                       
_cell_length_b    14.3671                                                       
_cell_length_c     7.9442                                                       
_cell_angle_alpha  90.000                                                       
_cell_angle_beta  116.957                                                       
_cell_angle_gamma  90.000                                                       
                                                                                
_shelx_F_squared_multiplier     1.000                                           
                                                                                
loop_                                                                           
 _refln_index_h                                                                 
 _refln_index_k                                                                 
 _refln_index_l                                                                 
 _refln_F_squared_calc                                                          
 _refln_F_squared_meas                                                          
 _refln_F_squared_sigma                                                         
 _refln_observed_status                                                         
   1   0   0      26271.57      24001.51       556.61 o                         
   2   0   0        546.84        567.87        13.59 o                         
   3   0   0      10668.53      11165.57       247.46 o                         
   4   0   0       8734.12       8890.84       199.08 o                         
   5   0   0       1485.40       1503.22        35.69 o                         
   6   0   0       1369.92       1432.48        34.89 o                         
   7   0   0        421.25        433.80        15.97 o                         
   8   0   0        390.74        407.11        22.07 o                         
   1   1   0        432.95        476.05         8.17 o                         
   2   1   0      15611.04      15946.48       276.61 o                         
   3   1   0      12499.32      12736.41       200.13 o                         
   4   1   0       4204.27       4400.99        70.35 o                         
   5   1   0        590.11        568.70        10.53 o                         
   6   1   0        221.35        225.24         6.09 o                         
   7   1   0       1188.79       1226.29        27.11 o                         
   8   1   0        851.88        887.77        24.82 o                         
   0   2   0       9570.35       8146.35       211.44 o                         
   1   2   0        176.44        159.61         3.49 o                         
   2   2   0       2303.02       2367.67        37.99 o                         
   3   2   0       7018.44       7181.71       116.71 o                         
   4   2   0         38.07         37.08         1.83 o                         
   5   2   0       2668.41       2699.26        44.10 o                         
   6   2   0        927.02        951.54        18.39 o                         
   7   2   0        150.91        164.19         6.81 o                         
   8   2   0        240.85        250.50        11.04 o                         
   1   3   0          0.60         12.56         1.76 o                         
   2   3   0        925.02       1018.41        16.80 o                         
   3   3   0       7032.75       7345.55       116.66 o                         
   4   3   0       5972.09       6063.75       100.31 o                         
   5   3   0        697.92        695.14        12.71 o                         
   6   3   0         66.93         79.49         3.47 o                         
   7   3   0       1293.84       1337.10        31.64 o                         
   8   3   0        745.26        738.55        30.58 o                         
   0   4   0      21963.69      25136.25       677.38 o                         
   1   4   0      13815.94      13935.62       242.73 o                         
   2   4   0       2854.05       2835.22        46.59 o                         
   3   4   0        377.38        378.75         7.19 o                         
   4   4   0       1824.96       1846.88        30.51 o                         
   5   4   0       8734.54       9099.67       144.69 o                         
   6   4   0       5914.27       6084.62       103.42 o                         
   7   4   0        855.13        904.13        24.38 o                         
   8   4   0         42.60         46.09         6.28 o                         
   1   5   0      16099.24      15965.00       260.50 o                         
   2   5   0      31643.69      29892.95       490.91 o                         
   3   5   0      12426.93      12670.70       200.10 o                         
   4   5   0        117.42        122.32         4.88 o                         
   5   5   0        158.46        149.43         4.71 o                         
   6   5   0        149.69        148.96         6.10 o                         
   7   5   0         70.37         82.09         6.81 o                         
   8   5   0        328.91        328.78        14.24 o                         
   0   6   0       2291.55       2471.33        57.24 o                         
   1   6   0       2980.19       3038.49        50.84 o                         
   2   6   0        306.85        314.93         6.37 o                         
   3   6   0          7.41          9.96         1.37 o                         
   4   6   0        903.27        912.02        16.09 o                         
   5   6   0       1293.56       1325.16        23.57 o                         
   6   6   0         96.97         99.97         4.45 o                         
   7   6   0         77.27         89.03         6.74 o                         
   8   6   0          6.73          3.53         5.09 o                         
   1   7   0       7302.69       7111.01       118.08 o                         
   2   7   0       5670.74       5755.10        93.72 o                         
   3   7   0       1229.43       1255.56        21.44 o                         
   4   7   0        656.34        640.62        12.69 o                         
   5   7   0        574.81        568.18        12.18 o                         
   6   7   0          4.86         12.03         2.99 o                         
   7   7   0        193.21        212.14         9.98 o                         
   8   7   0          1.67          3.03         6.25 o                         
   0   8   0       4182.46       4785.80       108.71 o                         
   1   8   0       8641.56       8801.78       146.05 o                         
   2   8   0       1116.25       1159.36        20.36 o                         
   3   8   0         24.33         39.29         3.73 o                         
   4   8   0        774.17        748.49        14.03 o                         
   5   8   0       4512.92       4577.01        88.30 o                         
   6   8   0       2058.50       2044.14        42.12 o                         
   7   8   0        554.26        566.80        18.12 o                         
   1   9   0         92.04         88.47         3.37 o                         
   2   9   0       3150.71       3250.32        54.30 o                         
   3   9   0       8779.46       9128.69       152.73 o                         
   4   9   0       7187.85       7372.91       123.51 o                         
   5   9   0        676.29        667.16        15.02 o                         
   6   9   0        339.42        339.64        10.62 o                         
   7   9   0       1692.64       1697.85        50.24 o                         
   0  10   0      10598.98      13101.47       293.88 o                         
   1  10   0       3681.94       3998.02        66.41 o                         
   2  10   0        178.61        189.52         6.40 o                         
   3  10   0       1348.77       1337.02        24.05 o                         
   4  10   0       1768.10       1812.11        32.82 o                         
   5  10   0        569.05        555.61        18.02 o                         
   6  10   0        122.14        134.10         7.65 o                         
   7  10   0          0.93          2.65         5.61 o                         
   1  11   0        624.41        679.62        13.35 o                         
   2  11   0         95.21        104.52         4.46 o                         
   3  11   0         31.56         30.77         2.89 o                         
   4  11   0        426.14        410.52        10.44 o                         
   5  11   0         46.71         46.46         4.91 o                         
   6  11   0         85.65         82.11         6.68 o                         
   0  12   0       8575.83      10206.79       229.88 o                         
   1  12   0       3174.67       3475.07        61.21 o                         
   2  12   0         27.17         28.79         2.72 o                         
   3  12   0       1129.77       1060.17        24.55 o                         
   4  12   0       1265.43       1192.19        26.14 o                         
   5  12   0        270.68        241.49         9.90 o                         
   6  12   0         48.83         46.20         6.22 o                         
   1  13   0       1331.95       1443.69        26.18 o                         
   2  13   0       3462.24       3609.74        60.75 o                         
   3  13   0       2819.99       2736.29        54.03 o                         
   4  13   0       1082.31       1054.60        26.65 o                         
   5  13   0        124.72        121.60         7.76 o                         
   6  13   0         32.10         30.64         6.35 o                         
   0  14   0        774.04        851.99        33.69 o                         
   1  14   0        712.08        743.45        16.67 o                         
   2  14   0       1060.09       1101.58        22.69 o                         
   3  14   0        268.08        266.21         9.27 o                         
   4  14   0        397.95        364.24        12.38 o                         
   5  14   0       1525.19       1458.05        36.25 o                         
   1  15   0        352.98        354.47         9.94 o                         
   2  15   0        395.68        419.27        11.56 o                         
   3  15   0        157.52        164.79         7.35 o                         
   4  15   0         29.82         23.81         4.81 o                         
   5  15   0          9.35          8.21         5.42 o                         
   0  16   0         79.33         73.86         6.79 o                         
   1  16   0         52.08         63.31         5.72 o                         
   2  16   0        425.11        402.50        11.53 o                         
   3  16   0         98.79        100.01         6.96 o                         
   4  16   0        117.24         98.84         7.44 o                         
   1  17   0       1149.90       1131.89        37.19 o                         
   2  17   0       1744.56       1747.98        39.02 o                         
   3  17   0        901.73        886.77        25.21 o                         
   0  18   0       1489.43       1555.12        62.33 o                         
   1  18   0        881.44        874.42        22.76 o                         
  -9   1   1          0.74          2.03         5.57 o                         
  -8   1   1          8.92         15.29         4.42 o                         
  -7   1   1         62.74         82.11         4.99 o                         
  -6   1   1         20.98         33.29         2.63 o                         
  -5   1   1       1591.98       1698.27        27.89 o                         
  -4   1   1      12116.66      12599.46       198.05 o                         
  -3   1   1      13055.49      12976.81       207.96 o                         
  -2   1   1       1844.84       1964.19        31.33 o                         
  -1   1   1      11591.68      11414.13       210.27 o                         
   0   1   1      33438.93      28770.48       857.92 o                         
   1   1   1      32696.29      31108.55       658.91 o                         
   2   1   1        353.96        370.24         6.65 o                         
   3   1   1       3086.68       3097.83        51.68 o                         
   4   1   1        347.68        334.59         6.83 o                         
   5   1   1        120.65        120.58         3.99 o                         
   6   1   1         16.17         25.41         2.52 o                         
   7   1   1        550.09        567.57        14.28 o                         
   8   1   1        428.11        450.94        19.27 o                         
  -9   2   1        137.26        148.83        10.89 o                         
  -8   2   1       1986.89       2045.76        54.30 o                         
  -7   2   1       3394.15       3502.33        78.15 o                         
  -6   2   1       3507.27       3624.77        61.05 o                         
  -5   2   1          0.18          5.21         1.15 o                         
  -4   2   1       4558.81       4634.68        75.67 o                         
  -3   2   1      13256.20      13615.09       214.15 o                         
  -2   2   1      25062.26      23321.88       597.55 o                         
  -1   2   1       6693.43       7148.95       125.65 o                         
   0   2   1       4103.84       4219.46        78.38 o                         
   1   2   1       1455.58       1436.23        24.50 o                         
   2   2   1        348.71        292.96         5.79 o                         
   3   2   1      19012.12      19541.88       307.18 o                         
   4   2   1      19017.59      19682.93       320.64 o                         
   5   2   1       2307.65       2310.61        39.17 o                         
   6   2   1          0.07          6.92         2.32 o                         
   7   2   1        799.55        824.65        20.61 o                         
   8   2   1        595.45        599.43        20.08 o                         
  -9   3   1        862.78        875.05        40.73 o                         
  -8   3   1        445.03        453.10        14.86 o                         
  -7   3   1        194.91        218.09         7.98 o                         
  -6   3   1       4785.47       5072.23        87.85 o                         
  -5   3   1       9626.35      10235.04       162.23 o                         
  -4   3   1       4464.77       4739.61        75.43 o                         
  -3   3   1        198.65        204.35         4.07 o                         
  -2   3   1       2010.37       2203.55        35.30 o                         
  -1   3   1          9.49         14.27         0.99 o                         
   0   3   1       2810.64       2983.39        60.89 o                         
   1   3   1      21789.61      21534.91       521.29 o                         
   2   3   1      14353.46      14269.53       224.50 o                         
   3   3   1       4856.35       4846.57        80.79 o                         
   4   3   1         85.84        107.48         5.03 o                         
   5   3   1       4357.34       4475.18        74.09 o                         
   6   3   1       5001.18       5132.76        87.52 o                         
   7   3   1        806.62        789.47        21.96 o                         
   8   3   1          0.73          4.03         5.33 o                         
  -8   4   1         35.51         40.95         5.41 o                         
  -7   4   1          2.47          4.60         2.75 o                         
  -6   4   1          1.30          8.38         2.03 o                         
  -5   4   1       1820.53       1834.94        31.18 o                         
  -4   4   1        920.32        922.36        16.44 o                         
  -3   4   1        590.78        565.32         9.93 o                         
  -2   4   1       6232.10       6158.48        97.71 o                         
  -1   4   1      30140.54      30568.92       491.97 o                         
   0   4   1       1082.23       1088.76        26.30 o                         
   1   4   1       4937.35       4964.28        85.05 o                         
   2   4   1       6103.65       6341.68       108.59 o                         
   3   4   1        446.77        467.13         8.74 o                         
   4   4   1       1057.53       1080.22        18.78 o                         
   5   4   1         28.91         34.61         2.60 o                         
   6   4   1        120.76        116.86         4.89 o                         
   7   4   1        269.52        265.75        10.41 o                         
   8   4   1         10.83         14.19         6.01 o                         
  -8   5   1        154.77        154.91         8.36 o                         
  -7   5   1         12.23         22.18         3.58 o                         
  -6   5   1        871.82        888.64        18.68 o                         
  -5   5   1       3357.37       3510.77        56.90 o                         
  -4   5   1        991.55       1030.15        17.69 o                         
  -3   5   1        150.35        158.65         3.80 o                         
  -2   5   1         15.77         13.66         1.41 o                         
  -1   5   1          3.59          7.81         1.57 o                         
   0   5   1        881.42        992.94        17.44 o                         
   1   5   1       3368.97       3522.81        61.94 o                         
   2   5   1       4193.09       4236.25        71.00 o                         
   3   5   1       1135.75       1090.14        18.74 o                         
   4   5   1        134.01        134.70         4.02 o                         
   5   5   1        850.31        835.74        15.82 o                         
   6   5   1        841.67        796.84        17.34 o                         
   7   5   1        242.24        230.37        10.98 o                         
  -8   6   1        100.96         94.07         7.74 o                         
  -7   6   1        618.80        633.49        21.88 o                         
  -6   6   1        928.25        922.63        24.23 o                         
  -5   6   1       2805.50       2796.85        47.20 o                         
  -4   6   1        582.56        597.36        11.28 o                         
  -3   6   1       9029.70       9531.93       150.30 o                         
  -2   6   1      37252.43      36732.78       790.89 o                         
  -1   6   1      32542.52      35917.09       767.62 o                         
   0   6   1        374.88        344.51         8.17 o                         
   1   6   1       4083.32       4069.16        69.56 o                         
   2   6   1      12967.37      13197.17       221.64 o                         
   3   6   1       5589.36       5859.10        95.81 o                         
   4   6   1       1002.74        988.45        18.07 o                         
   5   6   1        310.13        287.41         7.61 o                         
   6   6   1         53.68         56.21         4.02 o                         
   7   6   1        131.70        136.16        11.64 o                         
  -8   7   1         88.43        107.06        11.51 o                         
  -7   7   1        234.22        239.12         9.97 o                         
  -6   7   1       1443.46       1456.83        34.85 o                         
  -5   7   1       4374.96       4581.34        76.59 o                         
  -4   7   1       6767.43       7052.87       111.85 o                         
  -3   7   1       2454.46       2451.54        40.03 o                         
  -2   7   1         29.02         47.83         2.83 o                         
  -1   7   1       2010.60       2068.78        35.17 o                         
   0   7   1      14304.99      15771.39       276.75 o                         
   1   7   1      12468.23      13244.53       218.12 o                         
   2   7   1       6639.85       6834.16       114.26 o                         
   3   7   1        658.98        652.80        12.97 o                         
   4   7   1        251.21        236.98         6.50 o                         
   5   7   1       1253.13       1255.66        24.11 o                         
   6   7   1       2758.27       2761.80        52.32 o                         
   7   7   1        833.76        823.79        24.68 o                         
  -8   8   1        611.84        689.08        27.41 o                         
  -7   8   1       1845.16       1867.82        63.41 o                         
  -6   8   1        643.77        647.58        16.36 o                         
  -5   8   1        864.22        876.11        17.84 o                         
  -4   8   1       2428.24       2486.71        40.88 o                         
  -3   8   1        903.46        906.20        16.19 o                         
  -2   8   1        195.81        197.53         5.87 o                         
  -1   8   1        148.02        160.57         5.33 o                         
   0   8   1       1745.65       1790.70        33.43 o                         
   1   8   1       1054.54       1096.96        18.95 o                         
   2   8   1          1.31          8.79         1.93 o                         
   3   8   1       2897.08       3061.23        52.51 o                         
   4   8   1       4225.53       4218.16        79.58 o                         
   5   8   1       1123.76       1118.40        22.15 o                         
   6   8   1          3.33          9.22         3.25 o                         
   7   8   1        496.18        482.82        19.16 o                         
  -7   9   1         33.42         42.53         6.68 o                         
  -6   9   1        570.19        554.07        16.70 o                         
  -5   9   1        423.45        417.10        12.17 o                         
  -4   9   1         59.51         59.61         3.29 o                         
  -3   9   1        348.68        322.41        10.71 o                         
  -2   9   1         66.07         70.95         3.78 o                         
  -1   9   1        462.41        457.36        10.36 o                         
   0   9   1         57.57         54.51         3.13 o                         
   1   9   1         60.29         68.63         4.26 o                         
   2   9   1        817.26        843.55        16.04 o                         
   3   9   1        750.25        719.20        14.48 o                         
   4   9   1          0.45          9.97         2.96 o                         
   5   9   1         80.67         92.45         6.23 o                         
   6   9   1        379.51        369.11        11.53 o                         
   7   9   1         50.00         50.56         7.59 o                         
  -7  10   1       1588.37       1508.96        42.20 o                         
  -6  10   1        571.95        565.18        17.33 o                         
  -5  10   1         26.05         31.62         3.94 o                         
  -4  10   1       1241.48       1222.45        27.34 o                         
  -3  10   1       2904.35       2915.03        49.18 o                         
  -2  10   1       2038.55       2080.74        51.40 o                         
  -1  10   1       1886.96       2197.71        37.60 o                         
   0  10   1        975.08       1025.77        19.13 o                         
   1  10   1        525.75        476.13        10.69 o                         
   2  10   1        341.28        355.60         8.39 o                         
   3  10   1       3709.73       3734.40        64.24 o                         
   4  10   1       3684.17       3673.18        65.20 o                         
   5  10   1       1296.78       1298.93        26.67 o                         
   6  10   1          7.09          4.83         3.85 o                         
  -7  11   1         11.14         12.08         6.26 o                         
  -6  11   1         66.04         73.27         6.69 o                         
  -5  11   1       1345.61       1319.04        29.63 o                         
  -4  11   1       6460.17       6549.74       120.54 o                         
  -3  11   1       4988.95       5003.76        85.58 o                         
  -2  11   1        581.83        587.73        15.27 o                         
  -1  11   1       4619.77       5235.83        85.84 o                         
   0  11   1      14003.01      16014.16       282.68 o                         
   1  11   1       8656.65       8555.50       173.93 o                         
   2  11   1       1291.71       1291.93        24.07 o                         
   3  11   1        174.69        178.57         8.14 o                         
   4  11   1        254.69        249.26         7.91 o                         
   5  11   1        353.74        354.56        10.56 o                         
   6  11   1        365.09        334.82        12.85 o                         
  -6  12   1        497.32        484.89        16.01 o                         
  -5  12   1          2.32         -0.75         3.20 o                         
  -4  12   1         43.22         45.04         4.75 o                         
  -3  12   1        825.83        826.15        17.52 o                         
  -2  12   1       4735.51       5105.73        86.91 o                         
  -1  12   1       2559.65       2771.38        48.02 o                         
   0  12   1       1070.69       1121.31        22.07 o                         
   1  12   1        427.90        400.91         9.76 o                         
   2  12   1       1527.65       1526.87        30.63 o                         
   3  12   1       1249.34       1218.67        24.82 o                         
   4  12   1        919.19        916.82        20.66 o                         
   5  12   1        134.04        137.48         7.99 o                         
   6  12   1         70.67         74.47         7.47 o                         
  -6  13   1        138.54        139.86         8.95 o                         
  -5  13   1        373.09        365.98        12.32 o                         
  -4  13   1          7.68          6.56         3.11 o                         
  -3  13   1        547.85        532.63        13.24 o                         
  -2  13   1        358.88        349.21         9.97 o                         
  -1  13   1        217.74        241.34         8.81 o                         
   0  13   1        725.21        790.91        16.55 o                         
   1  13   1         12.40         16.76         2.44 o                         
   2  13   1        501.27        468.89        12.38 o                         
   3  13   1        812.67        793.46        17.63 o                         
   4  13   1          1.18          2.20         2.91 o                         
   5  13   1        301.36        297.74        11.99 o                         
  -6  14   1        123.78        135.79        10.70 o                         
  -5  14   1          0.51         13.35         4.80 o                         
  -4  14   1        165.50        161.86         7.93 o                         
  -3  14   1        334.71        332.34         9.81 o                         
  -2  14   1        803.57        842.23        19.85 o                         
  -1  14   1        668.88        711.30        16.44 o                         
   0  14   1        437.73        459.63        10.41 o                         
   1  14   1         10.29         16.95         2.55 o                         
   2  14   1        133.64        136.98         5.61 o                         
   3  14   1        579.19        528.30        13.97 o                         
   4  14   1        574.90        508.41        14.51 o                         
   5  14   1        207.74        199.58        10.44 o                         
  -5  15   1       1592.72       1525.15        39.15 o                         
  -4  15   1        878.89        824.41        28.45 o                         
  -3  15   1        181.87        171.05         8.18 o                         
  -2  15   1        128.61        134.71         6.27 o                         
  -1  15   1        245.39        250.18         8.43 o                         
   0  15   1        427.49        430.64        12.83 o                         
   1  15   1       2154.44       2168.66        46.47 o                         
   2  15   1       1886.56       1872.92        38.17 o                         
   3  15   1        836.17        799.93        19.81 o                         
   4  15   1         25.73         21.47         5.01 o                         
  -4  16   1         35.45         40.46         5.70 o                         
  -3  16   1        754.24        757.43        21.06 o                         
  -2  16   1       2351.65       2449.10        52.60 o                         
  -1  16   1       2334.65       2434.61        51.45 o                         
   0  16   1        162.23        170.68         6.76 o                         
   1  16   1        181.80        172.38         7.56 o                         
   2  16   1       1003.65        976.55        23.50 o                         
   3  16   1        936.79        911.80        22.13 o                         
  -3  17   1        201.74        201.37         9.28 o                         
  -2  17   1          1.10          2.63         3.45 o                         
  -1  17   1         86.92        100.08         5.67 o                         
   0  17   1        475.68        527.67        15.27 o                         
   1  17   1        326.53        361.85        11.54 o                         
   2  17   1         13.65         11.81         4.12 o                         
  -1  18   1        328.93        324.78        13.28 o                         
   0  18   1         54.38         62.40         5.49 o                         
   1  18   1        143.02        135.24         7.30 o                         
  -9   0   2        177.28        158.19        14.03 o                         
  -8   0   2        673.20        720.25        27.93 o                         
  -7   0   2        462.91        454.65        18.80 o                         
  -6   0   2        733.75        692.02        19.51 o                         
  -5   0   2       3432.15       3446.55        78.14 o                         
  -4   0   2      27087.24      27327.59       721.56 o                         
  -3   0   2      37287.37      34735.18       918.47 o                         
  -2   0   2      25047.05      22787.80       845.74 o                         
  -1   0   2      13191.16      12191.24       403.70 o                         
   0   0   2      28787.54      25640.59       671.55 o                         
   1   0   2      34276.79      31750.52       735.27 o                         
   2   0   2       6457.93       6503.93       144.71 o                         
   3   0   2        112.59        140.32         5.46 o                         
   4   0   2         68.86         81.60         5.50 o                         
   5   0   2        293.32        283.84        10.22 o                         
   6   0   2         87.52         94.98         6.47 o                         
   7   0   2       1630.11       1610.56        53.38 o                         
  -9   1   2         27.73         29.80         5.79 o                         
  -8   1   2        648.80        686.36        19.01 o                         
  -7   1   2       2702.67       2764.61        58.30 o                         
  -6   1   2       2435.70       2504.06        46.84 o                         
  -5   1   2       1011.40       1006.40        16.98 o                         
  -4   1   2         83.94         93.69         2.67 o                         
  -3   1   2       2295.09       2300.00        40.19 o                         
  -2   1   2       7339.85       7355.15       119.15 o                         
  -1   1   2      18831.18      18851.49       351.67 o                         
   0   1   2      12688.81      11636.05       303.68 o                         
   1   1   2        927.58        806.10        15.37 o                         
   2   1   2         43.03         44.02         2.66 o                         
   3   1   2       2419.20       2425.21        43.43 o                         
   4   1   2       5590.14       5609.74        94.08 o                         
   5   1   2       2901.04       2789.42        48.56 o                         
   6   1   2        122.54        129.46         5.17 o                         
   7   1   2          9.47         13.35         3.90 o                         
  -9   2   2        454.22        482.34        17.74 o                         
  -8   2   2        126.14        133.13         8.59 o                         
  -7   2   2         34.72         47.49         3.73 o                         
  -6   2   2       1807.88       1781.88        36.22 o                         
  -5   2   2       1112.93       1074.76        18.08 o                         
  -4   2   2        445.50        408.22         7.42 o                         
  -3   2   2       2319.77       2193.40        38.24 o                         
  -2   2   2        807.20        772.91        13.43 o                         
  -1   2   2       3537.79       3546.72        62.05 o                         
   0   2   2       3752.38       3604.03        73.78 o                         
   1   2   2        378.58        382.48         7.48 o                         
   2   2   2       6336.24       6350.57       105.98 o                         
   3   2   2       3985.19       3956.58        67.07 o                         
   4   2   2          1.79          6.90         1.68 o                         
   5   2   2        765.16        748.49        15.00 o                         
   6   2   2        895.36        911.60        19.78 o                         
   7   2   2          0.99          7.26         3.76 o                         
  -9   3   2         21.13         35.11         6.59 o                         
  -8   3   2        933.59        954.40        26.45 o                         
  -7   3   2       2256.31       2309.48        47.00 o                         
  -6   3   2        813.73        797.79        17.64 o                         
  -5   3   2          3.49         11.23         1.33 o                         
  -4   3   2        219.28        218.25         4.82 o                         
  -3   3   2        176.90        164.77         5.16 o                         
  -2   3   2        413.41        441.43         9.72 o                         
  -1   3   2      10311.04      11154.00       179.85 o                         
   0   3   2       2438.96       2433.73        45.36 o                         
   1   3   2       4476.38       4321.92        77.67 o                         
   2   3   2        524.62        454.62         8.64 o                         
   3   3   2       2557.38       2516.72        42.15 o                         
   4   3   2       3948.94       3977.45        69.27 o                         
   5   3   2       3036.07       2965.09        56.01 o                         
   6   3   2          3.44          9.56         2.63 o                         
   7   3   2        130.19        128.87         7.73 o                         
  -9   4   2       1309.40       1340.54        44.34 o                         
  -8   4   2       1451.60       1456.87        37.97 o                         
  -7   4   2         48.98         51.52         3.97 o                         
  -6   4   2       2094.36       2139.25        44.85 o                         
  -5   4   2       6294.94       6431.19       106.24 o                         
  -4   4   2       8478.85       8700.35       142.88 o                         
  -3   4   2       4658.35       4881.33        80.75 o                         
  -2   4   2       1586.34       1633.52        28.92 o                         
  -1   4   2       1662.06       1776.31        32.80 o                         
   0   4   2       1047.37       1050.62        22.91 o                         
   1   4   2      15537.00      15509.27       315.83 o                         
   2   4   2      21720.61      21818.90       367.30 o                         
   3   4   2       6312.76       6311.68       103.62 o                         
   4   4   2        105.22         92.60         3.67 o                         
   5   4   2        920.59        890.35        18.73 o                         
   6   4   2       1905.56       1886.17        36.36 o                         
   7   4   2        960.29        946.66        25.00 o                         
  -9   5   2         17.33         27.91         8.02 o                         
  -8   5   2         34.73         35.10         5.39 o                         
  -7   5   2        443.03        451.09        12.10 o                         
  -6   5   2       4703.25       4835.93        94.72 o                         
  -5   5   2       7955.67       8220.95       141.70 o                         
  -4   5   2       1711.08       1763.46        30.19 o                         
  -3   5   2       2472.23       2357.29        38.46 o                         
  -2   5   2      34761.05      36293.66       697.59 o                         
  -1   5   2      29414.53      30262.20       525.43 o                         
   0   5   2       8133.09       8253.42       171.76 o                         
   1   5   2       1463.89       1554.80        27.65 o                         
   2   5   2       3329.23       3338.73        55.12 o                         
   3   5   2        890.60        824.35        15.56 o                         
   4   5   2       1575.81       1634.35        30.82 o                         
   5   5   2        552.30        539.29        12.43 o                         
   6   5   2        952.03        966.16        20.46 o                         
   7   5   2        203.77        202.86        10.01 o                         
  -8   6   2         42.33         48.95         5.88 o                         
  -7   6   2         42.16         46.49         4.77 o                         
  -6   6   2         17.63         27.11         3.18 o                         
  -5   6   2        358.63        354.54         8.41 o                         
  -4   6   2       1775.76       1834.76        30.25 o                         
  -3   6   2       3608.21       3772.97        60.91 o                         
  -2   6   2        226.98        182.97         4.87 o                         
  -1   6   2        139.69        149.67         3.80 o                         
   0   6   2       1238.71       1228.96        22.36 o                         
   1   6   2       1369.53       1309.73        26.42 o                         
   2   6   2       1587.77       1647.57        28.16 o                         
   3   6   2        637.27        616.51        12.87 o                         
   4   6   2          0.49          8.15         2.59 o                         
   5   6   2         25.28         25.64         2.92 o                         
   6   6   2        206.41        220.22         8.06 o                         
   7   6   2        123.57        145.67        13.35 o                         
  -8   7   2          5.75          8.99         5.23 o                         
  -7   7   2         78.09         84.09         6.34 o                         
  -6   7   2        174.89        181.26         7.72 o                         
  -5   7   2       2614.24       2646.79        47.67 o                         
  -4   7   2       1903.67       2006.03        35.46 o                         
  -3   7   2         61.39         54.60         2.40 o                         
  -2   7   2      11719.99      12308.39       200.22 o                         
  -1   7   2       8241.51       8759.20       140.76 o                         
   0   7   2          0.64         12.16         2.49 o                         
   1   7   2       2643.35       2612.17        43.62 o                         
   2   7   2       1332.47       1254.17        23.77 o                         
   3   7   2        100.39         95.59         3.94 o                         
   4   7   2        192.92        195.53         6.07 o                         
   5   7   2          0.16          4.16         2.38 o                         
   6   7   2        417.69        403.31        11.53 o                         
   7   7   2        172.23        177.08        12.47 o                         
  -8   8   2        426.57        414.83        16.97 o                         
  -7   8   2        103.26        100.79         7.26 o                         
  -6   8   2        921.24        907.91        22.72 o                         
  -5   8   2       2289.84       2324.22        45.92 o                         
  -4   8   2       3937.13       4175.20        80.93 o                         
  -3   8   2       4202.11       4462.29        81.25 o                         
  -2   8   2        303.09        280.48         8.08 o                         
  -1   8   2        961.53        975.63        17.79 o                         
   0   8   2       1139.23       1135.91        22.04 o                         
   1   8   2       6384.74       6742.99       112.77 o                         
   2   8   2       7909.61       7859.32       139.91 o                         
   3   8   2       3592.78       3638.73        69.37 o                         
   4   8   2         37.54         51.98         3.54 o                         
   5   8   2        344.60        349.40        10.08 o                         
   6   8   2        883.75        872.00        20.44 o                         
  -8   9   2        683.36        731.46        35.28 o                         
  -7   9   2       2471.16       2432.02        69.58 o                         
  -6   9   2       3728.68       3761.62        80.06 o                         
  -5   9   2        296.96        298.99         8.80 o                         
  -4   9   2        815.38        790.15        20.14 o                         
  -3   9   2       1239.56       1235.88        30.61 o                         
  -2   9   2       1428.01       1561.96        37.04 o                         
  -1   9   2       4887.27       4969.65        81.26 o                         
   0   9   2       8121.32       8688.14       155.63 o                         
   1   9   2       4980.51       5119.60        92.99 o                         
   2   9   2         77.74         80.15         3.67 o                         
   3   9   2       4301.74       4221.90        75.79 o                         
   4   9   2       6426.50       6590.93       133.35 o                         
   5   9   2       2200.99       2254.74        47.24 o                         
   6   9   2         45.02         48.30         5.19 o                         
  -7  10   2         64.84         74.32         7.97 o                         
  -6  10   2         81.04         78.24         6.69 o                         
  -5  10   2        233.48        242.81         8.29 o                         
  -4  10   2       4390.48       4358.74        95.74 o                         
  -3  10   2       6710.20       7261.10       155.55 o                         
  -2  10   2       1137.52       1135.69        29.34 o                         
  -1  10   2       1613.92       1603.07        30.27 o                         
   0  10   2       3280.72       3339.44        62.94 o                         
   1  10   2       3555.94       3646.45        73.11 o                         
   2  10   2        472.73        473.11        11.06 o                         
   3  10   2         33.01         33.37         3.14 o                         
   4  10   2         13.35         18.56         3.07 o                         
   5  10   2          4.42          7.46         3.13 o                         
   6  10   2         13.26         18.18         5.00 o                         
  -7  11   2         76.67         71.12         7.99 o                         
  -6  11   2          4.45          8.32         4.47 o                         
  -5  11   2        114.54        119.15         6.37 o                         
  -4  11   2         20.64         17.31         3.36 o                         
  -3  11   2          7.44         19.73         3.70 o                         
  -2  11   2         47.24         50.07         3.29 o                         
  -1  11   2        466.90        480.08        16.97 o                         
   0  11   2        137.34        136.29         6.19 o                         
   1  11   2        254.20        263.01         7.51 o                         
   2  11   2        214.63        220.03         6.73 o                         
   3  11   2         10.12          7.04         2.41 o                         
   4  11   2        306.96        279.01         8.68 o                         
   5  11   2          5.72         14.51         3.96 o                         
  -7  12   2        179.89        191.14        13.91 o                         
  -6  12   2        148.25        139.17         9.27 o                         
  -5  12   2        463.56        444.97        14.71 o                         
  -4  12   2       3030.50       3031.87        61.59 o                         
  -3  12   2       4463.87       4856.14        99.98 o                         
  -2  12   2       1168.12       1231.83        25.24 o                         
  -1  12   2        776.83        789.64        16.79 o                         
   0  12   2       2712.15       2709.43        54.92 o                         
   1  12   2       2520.41       2546.55        51.52 o                         
   2  12   2        396.73        369.32         9.60 o                         
   3  12   2         23.68         25.70         3.17 o                         
   4  12   2          4.88          5.45         2.88 o                         
   5  12   2         20.22         20.93         4.19 o                         
  -6  13   2       1144.00       1081.51        42.96 o                         
  -5  13   2        745.30        723.82        20.96 o                         
  -4  13   2         12.74         11.71         3.34 o                         
  -3  13   2        741.63        750.20        18.28 o                         
  -2  13   2       2015.26       2153.10        46.09 o                         
  -1  13   2       4801.21       5362.99       101.22 o                         
   0  13   2       2622.21       2583.36        52.29 o                         
   1  13   2        464.88        450.52        12.14 o                         
   2  13   2        114.73        111.85         5.30 o                         
   3  13   2       1119.53       1070.21        23.54 o                         
   4  13   2       1160.35       1129.49        24.98 o                         
   5  13   2        890.42        906.98        25.98 o                         
  -6  14   2        464.57        455.93        18.88 o                         
  -5  14   2        658.04        701.38        19.42 o                         
  -4  14   2        829.66        811.96        25.69 o                         
  -3  14   2        398.59        386.19        12.96 o                         
  -2  14   2        236.82        232.99         8.41 o                         
  -1  14   2         49.63         50.80         3.60 o                         
   0  14   2         20.94         23.10         3.04 o                         
   1  14   2       1101.52        999.41        22.69 o                         
   2  14   2       3130.59       2971.21        60.78 o                         
   3  14   2       1217.12       1192.38        26.81 o                         
   4  14   2         50.71         65.39         5.52 o                         
  -5  15   2        154.68        149.04         8.80 o                         
  -4  15   2          0.41          0.71         3.48 o                         
  -3  15   2          9.12         11.48         3.39 o                         
  -2  15   2        414.74        419.58        11.21 o                         
  -1  15   2        485.55        509.10        17.60 o                         
   0  15   2         49.69         54.42         3.85 o                         
   1  15   2         91.35         89.35         5.01 o                         
   2  15   2        143.77        133.76         6.59 o                         
   3  15   2          6.58         10.17         4.08 o                         
  -4  16   2        132.44        111.55         8.64 o                         
  -3  16   2          0.29          4.88         3.56 o                         
  -2  16   2        107.06         99.67         7.02 o                         
  -1  16   2         27.83         28.02         3.55 o                         
   0  16   2          7.73          9.49         2.98 o                         
   1  16   2        133.40        122.71         7.63 o                         
   2  16   2        724.30        634.83        16.67 o                         
   3  16   2        374.50        353.13        14.19 o                         
  -3  17   2        261.99        265.70        11.11 o                         
  -2  17   2       1531.96       1491.61        38.86 o                         
  -1  17   2       1880.86       1867.81        53.62 o                         
   0  17   2        713.13        729.33        23.87 o                         
   1  17   2          1.94          6.00         3.61 o                         
  -9   1   3          7.56          7.15         4.12 o                         
  -8   1   3        256.77        255.38         9.45 o                         
  -7   1   3       2964.11       3046.20        68.70 o                         
  -6   1   3       2357.91       2360.98        46.82 o                         
  -5   1   3        287.89        276.93         6.04 o                         
  -4   1   3      12160.81      11991.37       212.44 o                         
  -3   1   3      30901.89      29046.78       537.89 o                         
  -2   1   3       2409.88       2350.73        43.18 o                         
  -1   1   3         69.40         51.74         2.10 o                         
   0   1   3       6456.89       6073.69       105.07 o                         
   1   1   3       2318.56       2238.56        37.08 o                         
   2   1   3        354.92        370.15         8.32 o                         
   3   1   3        812.84        778.89        15.58 o                         
   4   1   3        120.09        136.04         5.66 o                         
   5   1   3        949.11        931.33        18.92 o                         
   6   1   3         39.19         32.88         3.68 o                         
   7   1   3        196.48        193.39         9.82 o                         
  -9   2   3         52.62         49.23         6.19 o                         
  -8   2   3        373.51        375.37        12.17 o                         
  -7   2   3       3035.51       3094.00        69.75 o                         
  -6   2   3       5330.56       5389.67       110.01 o                         
  -5   2   3       4052.13       4099.14        77.00 o                         
  -4   2   3       1528.20       1537.33        28.79 o                         
  -3   2   3         55.28         55.24         2.84 o                         
  -2   2   3        813.58        781.07        13.60 o                         
  -1   2   3      13267.65      13127.06       222.79 o                         
   0   2   3      22145.18      20493.22       503.76 o                         
   1   2   3      14297.06      13971.78       248.74 o                         
   2   2   3       1203.11       1099.48        19.85 o                         
   3   2   3       1157.45       1076.52        20.72 o                         
   4   2   3       4301.96       4267.02        80.42 o                         
   5   2   3       3654.63       3671.54        65.39 o                         
   6   2   3        509.59        482.27        13.02 o                         
  -9   3   3       1064.25       1137.36        34.22 o                         
  -8   3   3       2256.06       2207.65        51.77 o                         
  -7   3   3        362.34        361.88         9.92 o                         
  -6   3   3        485.26        467.45        11.80 o                         
  -5   3   3       1463.39       1504.79        28.74 o                         
  -4   3   3       3009.48       3167.70        55.23 o                         
  -3   3   3       2687.77       2570.60        43.27 o                         
  -2   3   3       7877.06       7647.27       124.99 o                         
  -1   3   3       7154.24       6983.37       118.83 o                         
   0   3   3       1256.01       1241.75        23.32 o                         
   1   3   3       3061.16       2957.91        55.21 o                         
   2   3   3      15774.98      15668.35       257.89 o                         
   3   3   3       9263.69       8809.32       150.57 o                         
   4   3   3        733.76        673.54        14.09 o                         
   5   3   3        545.90        543.86        13.65 o                         
   6   3   3        417.88        414.33        11.10 o                         
  -9   4   3         16.64         38.33         6.55 o                         
  -8   4   3         49.26         51.99         5.63 o                         
  -7   4   3        243.78        236.22         7.62 o                         
  -6   4   3        860.89        856.80        18.91 o                         
  -5   4   3       3919.42       3845.68        66.90 o                         
  -4   4   3       1796.07       1729.69        30.85 o                         
  -3   4   3         17.07         13.28         1.28 o                         
  -2   4   3       9576.63       9918.23       167.22 o                         
  -1   4   3       4028.17       3860.03        66.06 o                         
   0   4   3        215.30        215.45         9.12 o                         
   1   4   3       1000.94        936.05        17.94 o                         
   2   4   3        843.71        848.80        16.38 o                         
   3   4   3        163.89        161.80         6.41 o                         
   4   4   3        448.56        416.96        10.75 o                         
   5   4   3         16.74         21.82         3.05 o                         
   6   4   3        380.06        383.04        11.34 o                         
  -9   5   3        241.09        247.26        13.23 o                         
  -8   5   3        281.22        275.13        11.65 o                         
  -7   5   3        375.85        378.12        13.01 o                         
  -6   5   3         13.95         19.07         2.72 o                         
  -5   5   3        873.91        852.87        16.51 o                         
  -4   5   3        834.76        862.80        16.90 o                         
  -3   5   3        699.54        762.31        13.94 o                         
  -2   5   3        570.56        540.54        10.45 o                         
  -1   5   3       1453.40       1405.46        26.06 o                         
   0   5   3       1355.44       1291.65        23.88 o                         
   1   5   3        541.49        514.03        10.17 o                         
   2   5   3       4677.63       4718.46        81.45 o                         
   3   5   3       2215.60       2053.36        37.71 o                         
   4   5   3         47.67         51.67         3.50 o                         
   5   5   3         71.43         76.69         4.54 o                         
   6   5   3        105.36        110.68         5.96 o                         
  -9   6   3        141.80        155.90        11.37 o                         
  -8   6   3         12.65         11.53         4.22 o                         
  -7   6   3        158.29        177.34         7.75 o                         
  -6   6   3       3939.73       4012.33        84.91 o                         
  -5   6   3      11913.23      12395.32       243.07 o                         
  -4   6   3       7350.86       7135.97       130.21 o                         
  -3   6   3        237.75        249.19         5.76 o                         
  -2   6   3      13898.56      14528.21       244.33 o                         
  -1   6   3      19055.58      19699.09       359.56 o                         
   0   6   3       8217.52       8433.06       153.11 o                         
   1   6   3         24.43         31.35         3.18 o                         
   2   6   3         52.19         57.40         3.08 o                         
   3   6   3         43.03         45.47         3.64 o                         
   4   6   3         57.72         63.36         4.56 o                         
   5   6   3        845.26        805.06        17.81 o                         
   6   6   3       1423.57       1379.52        30.91 o                         
  -8   7   3       1305.58       1299.99        36.51 o                         
  -7   7   3        579.79        586.73        16.88 o                         
  -6   7   3         14.21         14.61         3.10 o                         
  -5   7   3        708.85        738.38        16.80 o                         
  -4   7   3       3454.17       3350.44        62.86 o                         
  -3   7   3       8158.05       8516.88       140.37 o                         
  -2   7   3      12046.45      12811.79       215.28 o                         
  -1   7   3        496.97        476.34        12.31 o                         
   0   7   3         79.58         82.07         3.54 o                         
   1   7   3       3240.09       3189.74        60.83 o                         
   2   7   3       6656.98       6784.90       123.73 o                         
   3   7   3       3080.69       3057.30        57.55 o                         
   4   7   3       1271.72       1209.41        24.18 o                         
   5   7   3          6.39         11.37         3.10 o                         
   6   7   3        147.08        144.21         7.53 o                         
  -8   8   3        382.21        414.12        16.81 o                         
  -7   8   3       1070.79       1069.40        28.22 o                         
  -6   8   3        488.87        486.28        14.02 o                         
  -5   8   3        129.38        134.09         5.47 o                         
  -4   8   3         81.33         86.16         5.19 o                         
  -3   8   3          2.91          5.40         1.52 o                         
  -2   8   3        599.89        613.05        13.23 o                         
  -1   8   3        298.96        277.01         6.31 o                         
   0   8   3       4806.28       4979.80        86.43 o                         
   1   8   3       5984.54       6004.02       117.05 o                         
   2   8   3        375.15        366.79         9.72 o                         
   3   8   3        712.96        715.71        15.53 o                         
   4   8   3       1945.29       1914.49        37.88 o                         
   5   8   3        778.88        771.47        18.11 o                         
   6   8   3          5.61         13.96         4.44 o                         
  -8   9   3         52.17         51.21         7.59 o                         
  -7   9   3         30.50         40.55         5.46 o                         
  -6   9   3         35.35         42.22         4.75 o                         
  -5   9   3         37.44         44.52         3.83 o                         
  -4   9   3         19.27         37.87         4.46 o                         
  -3   9   3        379.68        372.22        13.20 o                         
  -2   9   3        181.61        184.62         8.28 o                         
  -1   9   3        586.75        554.21        11.85 o                         
   0   9   3       1206.89       1210.88        28.30 o                         
   1   9   3         34.84         38.13         2.79 o                         
   2   9   3       1256.71       1245.22        24.76 o                         
   3   9   3        369.05        331.69         9.68 o                         
   4   9   3         98.52         94.47         5.22 o                         
   5   9   3        150.34        158.23         7.30 o                         
  -8  10   3        260.72        268.31        14.00 o                         
  -7  10   3       1055.78       1045.60        41.61 o                         
  -6  10   3       1054.22        991.66        31.31 o                         
  -5  10   3        713.66        696.99        16.71 o                         
  -4  10   3        134.22        124.81         7.44 o                         
  -3  10   3        126.28        127.45         4.92 o                         
  -2  10   3         77.09         82.01         3.93 o                         
  -1  10   3       1940.01       1985.35        36.93 o                         
   0  10   3       5042.83       5201.68        96.29 o                         
   1  10   3       3966.36       4123.41        81.49 o                         
   2  10   3        314.66        314.30         8.86 o                         
   3  10   3        249.23        245.59         7.77 o                         
   4  10   3       1373.79       1369.45        29.65 o                         
   5  10   3        876.81        863.87        23.83 o                         
  -7  11   3       1106.69       1085.84        41.22 o                         
  -6  11   3        427.49        393.67        16.20 o                         
  -5  11   3        297.34        306.63        14.82 o                         
  -4  11   3       3564.27       3737.32       115.06 o                         
  -3  11   3      11245.81      12070.97       297.48 o                         
  -2  11   3       5022.50       5024.13       106.35 o                         
  -1  11   3          0.21          3.62         2.53 o                         
   0  11   3       2172.01       2173.61        45.65 o                         
   1  11   3       1919.32       1939.51        41.02 o                         
   2  11   3        838.15        855.34        18.73 o                         
   3  11   3        744.25        733.15        17.96 o                         
   4  11   3        424.96        415.95        11.47 o                         
   5  11   3        321.12        332.69        12.47 o                         
  -7  12   3        142.72        152.64        12.08 o                         
  -6  12   3        694.23        667.56        31.03 o                         
  -5  12   3       1752.89       1829.33        66.59 o                         
  -4  12   3        839.04        852.06        26.23 o                         
  -3  12   3        213.57        202.75         8.07 o                         
  -2  12   3        654.56        641.18        15.63 o                         
  -1  12   3       2219.01       2157.56        42.88 o                         
   0  12   3       2394.66       2394.89        50.31 o                         
   1  12   3        507.31        491.46        15.35 o                         
   2  12   3         17.46         20.39         2.93 o                         
   3  12   3         98.31        102.88         5.51 o                         
   4  12   3        263.51        278.72        10.20 o                         
  -6  13   3        385.43        367.99        15.46 o                         
  -5  13   3         87.33         93.76         6.71 o                         
  -4  13   3        197.42        208.73         8.66 o                         
  -3  13   3        257.23        254.72         8.65 o                         
  -2  13   3          7.66          7.26         2.57 o                         
  -1  13   3        272.25        266.67         8.97 o                         
   0  13   3        394.73        397.56        10.45 o                         
   1  13   3          0.07         13.54         5.11 o                         
   2  13   3        705.60        688.51        20.78 o                         
   3  13   3        394.64        392.60        11.09 o                         
   4  13   3          1.26          6.37         3.79 o                         
  -6  14   3        209.20        183.02        11.75 o                         
  -5  14   3        208.90        205.55         9.61 o                         
  -4  14   3        202.25        202.80         8.68 o                         
  -3  14   3         56.02         56.07         4.69 o                         
  -2  14   3        109.52        120.20         5.74 o                         
  -1  14   3        746.25        748.80        20.59 o                         
   0  14   3        721.32        665.02        20.87 o                         
   1  14   3        753.66        692.81        17.29 o                         
   2  14   3         67.37         74.30         5.16 o                         
   3  14   3         32.58         37.08         4.56 o                         
  -5  15   3        229.69        245.48        13.63 o                         
  -4  15   3        415.41        427.81        15.86 o                         
  -3  15   3        822.82        805.36        22.92 o                         
  -2  15   3       1030.06       1012.11        26.23 o                         
  -1  15   3       1194.10       1191.03        28.28 o                         
   0  15   3          6.38         14.39         3.50 o                         
   1  15   3        532.26        488.66        15.39 o                         
   2  15   3       1742.50       1611.14        37.83 o                         
   3  15   3       1666.15       1563.59        40.88 o                         
  -4  16   3        389.68        378.24        17.33 o                         
  -3  16   3         91.72         93.33         6.54 o                         
  -2  16   3        889.20        894.64        24.96 o                         
  -1  16   3       1060.44       1084.52        28.21 o                         
   0  16   3       1053.84       1016.93        32.43 o                         
   1  16   3        193.21        178.07         7.61 o                         
   2  16   3          0.64         -0.89         3.93 o                         
  -3  17   3        339.32        350.45        12.20 o                         
  -2  17   3        245.28        233.58         9.45 o                         
  -1  17   3         39.79         42.15         4.81 o                         
   0  17   3        106.24        106.33         6.32 o                         
  -9   0   4        113.17        114.49        10.13 o                         
  -8   0   4        866.28        888.50        32.30 o                         
  -7   0   4       6493.26       6312.00       197.74 o                         
  -6   0   4       6878.23       6832.81       211.10 o                         
  -5   0   4        158.45        151.05         5.45 o                         
  -4   0   4       8379.50       8159.02       191.68 o                         
  -3   0   4      32563.51      31814.53       754.71 o                         
  -2   0   4      16767.40      15991.38       353.63 o                         
  -1   0   4        429.31        404.82        10.71 o                         
   0   0   4        901.95        914.76        23.42 o                         
   1   0   4        371.95        360.22        10.28 o                         
   2   0   4        129.63        117.13        10.45 o                         
   3   0   4        973.86        945.40        25.79 o                         
   4   0   4       3319.49       3334.39        87.12 o                         
   5   0   4       1432.62       1425.32        40.53 o                         
   6   0   4        121.32        101.40         8.87 o                         
  -9   1   4        501.85        490.80        16.71 o                         
  -8   1   4         14.24         20.15         3.45 o                         
  -7   1   4        567.96        551.32        15.03 o                         
  -6   1   4       1290.84       1247.08        29.50 o                         
  -5   1   4       3486.81       3464.74        66.13 o                         
  -4   1   4       3222.62       3249.60        51.87 o                         
  -3   1   4       2658.46       2727.78        49.62 o                         
  -2   1   4         78.84         66.90         2.30 o                         
  -1   1   4       2920.72       2865.95        48.18 o                         
   0   1   4       8887.83       8469.34       144.06 o                         
   1   1   4       6689.05       6384.96       105.39 o                         
   2   1   4       1341.32       1209.76        25.91 o                         
   3   1   4          1.62          2.67         1.73 o                         
   4   1   4        454.11        424.37        10.49 o                         
   5   1   4        497.05        485.97        12.18 o                         
   6   1   4        503.88        510.63        13.76 o                         
  -9   2   4        211.43        197.69        10.17 o                         
  -8   2   4        168.07        170.08        10.74 o                         
  -7   2   4         48.83         57.88         4.37 o                         
  -6   2   4        815.00        757.84        16.52 o                         
  -5   2   4        205.96        193.86         5.54 o                         
  -4   2   4       1292.20       1274.67        23.21 o                         
  -3   2   4       1527.12       1445.07        23.78 o                         
  -2   2   4        146.14        149.14         3.67 o                         
  -1   2   4       3623.24       3529.39        60.75 o                         
   0   2   4       3778.97       3507.35        59.31 o                         
   1   2   4        192.10        194.75         4.83 o                         
   2   2   4       2242.46       2110.80        35.70 o                         
   3   2   4       1369.21       1322.06        25.21 o                         
   4   2   4          0.22          5.19         2.40 o                         
   5   2   4        372.07        358.06        10.26 o                         
   6   2   4        139.28        144.94         7.67 o                         
  -9   3   4        216.44        213.25        10.74 o                         
  -8   3   4        202.98        206.25         9.44 o                         
  -7   3   4        625.40        613.71        18.15 o                         
  -6   3   4        472.99        463.81        11.65 o                         
  -5   3   4        129.84        131.05         4.56 o                         
  -4   3   4        315.92        302.26         6.31 o                         
  -3   3   4       5665.31       5732.90        90.84 o                         
  -2   3   4        413.42        372.63         7.44 o                         
  -1   3   4        135.26        134.73         3.66 o                         
   0   3   4       7943.21       7793.84       132.59 o                         
   1   3   4       7321.13       7033.95       116.24 o                         
   2   3   4        452.90        420.23         9.77 o                         
   3   3   4          1.40          7.75         2.70 o                         
   4   3   4        827.66        821.05        18.95 o                         
   5   3   4        332.12        301.04         9.64 o                         
   6   3   4        145.41        138.43         7.14 o                         
  -9   4   4        913.02        919.43        27.25 o                         
  -8   4   4       1743.36       1718.95        44.98 o                         
  -7   4   4       1444.32       1397.10        35.92 o                         
  -6   4   4        631.56        641.01        15.86 o                         
  -5   4   4         23.42         23.01         2.27 o                         
  -4   4   4        694.17        690.62        13.87 o                         
  -3   4   4       3523.01       3672.81        61.15 o                         
  -2   4   4      11552.72      12194.56       209.23 o                         
  -1   4   4      10971.12      10745.11       177.21 o                         
   0   4   4       2783.78       2646.16        49.05 o                         
   1   4   4        476.00        474.77        10.45 o                         
   2   4   4       5094.56       5197.48        94.52 o                         
   3   4   4       6182.55       6256.81       121.92 o                         
   4   4   4       1427.82       1386.03        30.01 o                         
   5   4   4          1.65          3.74         2.83 o                         
   6   4   4         42.58         48.09         5.23 o                         
  -9   5   4        475.84        506.37        18.06 o                         
  -8   5   4        809.88        797.72        23.83 o                         
  -7   5   4         36.16         40.98         4.32 o                         
  -6   5   4       3319.60       3347.55        70.62 o                         
  -5   5   4      11511.76      11181.81       213.90 o                         
  -4   5   4      12850.38      13190.33       237.60 o                         
  -3   5   4         25.45         22.29         1.73 o                         
  -2   5   4       3130.63       3148.76        55.47 o                         
  -1   5   4       7860.71       8106.66       156.21 o                         
   0   5   4       2699.64       2692.64        47.29 o                         
   1   5   4        941.39        857.15        21.60 o                         
   2   5   4        963.13        929.03        18.64 o                         
   3   5   4        185.07        188.91         6.46 o                         
   4   5   4        225.51        212.35         7.30 o                         
   5   5   4        518.07        527.60        14.39 o                         
  -9   6   4          7.23         19.24         6.03 o                         
  -8   6   4        163.08        177.87        10.32 o                         
  -7   6   4        716.77        686.95        17.95 o                         
  -6   6   4        256.65        238.13         8.38 o                         
  -5   6   4         16.07         31.40         2.96 o                         
  -4   6   4        441.51        437.11        10.25 o                         
  -3   6   4       1024.34       1000.79        18.50 o                         
  -2   6   4       1907.70       1899.91        33.73 o                         
  -1   6   4        965.49        931.68        16.64 o                         
   0   6   4          0.18          3.23         1.33 o                         
   1   6   4        147.75        159.88         5.03 o                         
   2   6   4        312.32        301.12        10.94 o                         
   3   6   4        431.38        422.13        14.57 o                         
   4   6   4        257.55        258.01         8.59 o                         
   5   6   4         42.43         48.28         4.61 o                         
  -9   7   4         49.45         63.32         9.73 o                         
  -8   7   4        474.17        454.87        17.67 o                         
  -7   7   4         70.92         69.08         5.40 o                         
  -6   7   4        699.53        709.72        18.40 o                         
  -5   7   4       2100.34       2047.45        43.69 o                         
  -4   7   4       2430.92       2581.88        48.72 o                         
  -3   7   4         10.21         12.93         1.87 o                         
  -2   7   4       1776.07       1709.25        31.67 o                         
  -1   7   4       2400.01       2427.76        42.73 o                         
   0   7   4         10.67         20.10         2.03 o                         
   1   7   4        636.92        602.58        13.17 o                         
   2   7   4         20.74         24.35         2.64 o                         
   3   7   4        512.98        508.18        17.29 o                         
   4   7   4        748.61        725.18        23.85 o                         
   5   7   4         32.39         38.15         4.42 o                         
  -8   8   4        824.24        862.22        23.33 o                         
  -7   8   4        790.64        769.71        20.55 o                         
  -6   8   4        531.13        541.55        15.28 o                         
  -5   8   4         19.75         25.81         3.17 o                         
  -4   8   4        751.25        715.87        16.43 o                         
  -3   8   4       1889.00       1932.63        35.92 o                         
  -2   8   4       5217.52       5363.29       110.77 o                         
  -1   8   4       5071.90       5214.86        97.34 o                         
   0   8   4        925.77        878.57        17.82 o                         
   1   8   4        107.68        113.56         5.08 o                         
   2   8   4       2211.40       2145.08        41.96 o                         
   3   8   4       3056.49       2941.84        56.27 o                         
   4   8   4        663.34        660.51        17.36 o                         
   5   8   4         28.57         37.48         4.74 o                         
  -8   9   4          9.54         14.04         5.79 o                         
  -7   9   4        780.19        802.68        28.13 o                         
  -6   9   4       1327.95       1316.03        33.25 o                         
  -5   9   4       1339.85       1340.80        30.30 o                         
  -4   9   4       2018.11       2067.02        41.20 o                         
  -3   9   4       1467.22       1429.40        30.13 o                         
  -2   9   4        291.27        268.47         7.28 o                         
  -1   9   4        384.80        377.28         9.92 o                         
   0   9   4       6720.50       6906.09       130.21 o                         
   1   9   4       9707.33       9883.69       180.62 o                         
   2   9   4       1946.68       1910.78        40.36 o                         
   3   9   4        175.89        172.74        10.42 o                         
   4   9   4        975.75        998.10        25.05 o                         
   5   9   4        621.54        632.97        17.01 o                         
  -8  10   4        288.45        297.16        15.01 o                         
  -7  10   4       1324.06       1296.83        39.15 o                         
  -6  10   4        936.71        903.47        25.62 o                         
  -5  10   4         14.10         19.88         5.62 o                         
  -4  10   4       1705.06       1708.46        38.51 o                         
  -3  10   4       2719.31       2737.44        81.99 o                         
  -2  10   4       2398.01       2399.47        46.89 o                         
  -1  10   4        357.27        343.14         9.39 o                         
   0  10   4        480.37        479.97        11.56 o                         
   1  10   4        101.22        108.00         4.96 o                         
   2  10   4         32.15         31.35         3.38 o                         
   3  10   4        161.18        155.59         7.15 o                         
   4  10   4        406.45        426.55        13.28 o                         
  -7  11   4         83.94         85.26         8.88 o                         
  -6  11   4          3.15         11.26         4.90 o                         
  -5  11   4        108.06        100.17         6.07 o                         
  -4  11   4         94.20         85.97         5.32 o                         
  -3  11   4          8.27         14.69         3.53 o                         
  -2  11   4        944.19        926.33        22.51 o                         
  -1  11   4          2.20          3.33         2.33 o                         
   0  11   4         85.57         80.24         4.35 o                         
   1  11   4         94.09         96.85         5.12 o                         
   2  11   4        123.65        125.17         5.82 o                         
   3  11   4         47.47         51.48         4.48 o                         
   4  11   4         10.82         15.16         4.14 o                         
  -7  12   4       1166.74       1108.59        49.53 o                         
  -6  12   4        873.44        825.51        30.46 o                         
  -5  12   4         29.36         30.73         4.69 o                         
  -4  12   4       1348.46       1345.45        31.00 o                         
  -3  12   4       3088.81       3123.43        68.76 o                         
  -2  12   4       1228.13       1248.46        27.98 o                         
  -1  12   4         93.25        106.80         5.20 o                         
   0  12   4         61.41         70.74         4.80 o                         
   1  12   4          3.75          6.48         2.52 o                         
   2  12   4         23.86         24.29         3.38 o                         
   3  12   4         85.29         79.46         5.41 o                         
  -6  13   4        527.05        507.80        25.56 o                         
  -5  13   4       2020.42       1981.64        47.72 o                         
  -4  13   4       1628.09       1644.18        35.90 o                         
  -3  13   4        633.80        611.78        16.82 o                         
  -2  13   4        174.88        174.90         7.78 o                         
  -1  13   4        678.57        656.51        18.22 o                         
   0  13   4       1901.83       1832.49        39.06 o                         
   1  13   4       2077.26       2043.44        56.79 o                         
   2  13   4        525.52        508.95        16.45 o                         
   3  13   4         27.36         37.89         4.59 o                         
  -6  14   4          8.01          7.52         6.22 o                         
  -5  14   4         64.09         61.43         6.72 o                         
  -4  14   4          0.00         -0.66         3.46 o                         
  -3  14   4        160.33        154.46         7.50 o                         
  -2  14   4       1722.15       1631.78        60.31 o                         
  -1  14   4       2055.63       1979.97        40.59 o                         
   0  14   4        463.96        459.47        15.49 o                         
   1  14   4        284.01        253.82        10.25 o                         
   2  14   4        897.39        862.15        26.74 o                         
  -5  15   4        160.56        172.12        11.31 o                         
  -4  15   4        228.71        229.02        15.25 o                         
  -3  15   4         27.23         33.71         4.66 o                         
  -2  15   4        181.20        168.77         7.78 o                         
  -1  15   4        121.32        116.70         6.05 o                         
   0  15   4         11.17         16.12         3.73 o                         
   1  15   4          3.15          1.91         3.51 o                         
  -4  16   4          8.39         17.10         4.98 o                         
  -3  16   4         20.39         19.32         4.34 o                         
  -2  16   4        188.08        171.18         8.45 o                         
  -1  16   4        426.72        401.39        13.91 o                         
   0  16   4        370.16        356.77        14.45 o                         
  -9   1   5        100.28         98.52         7.44 o                         
  -8   1   5        424.44        422.21        13.98 o                         
  -7   1   5       3014.03       2949.20        66.48 o                         
  -6   1   5       5384.54       5343.61       117.37 o                         
  -5   1   5       1373.64       1373.06        28.96 o                         
  -4   1   5       4339.22       4328.51        69.16 o                         
  -3   1   5       4990.81       4893.07        87.75 o                         
  -2   1   5       3953.39       3904.38        65.49 o                         
  -1   1   5          1.23         14.12         1.72 o                         
   0   1   5          0.65          3.69         1.37 o                         
   1   1   5        765.27        758.30        23.95 o                         
   2   1   5        193.78        182.71         5.80 o                         
   3   1   5          4.52         13.28         2.57 o                         
   4   1   5       1402.04       1375.23        29.36 o                         
   5   1   5        807.74        802.42        19.06 o                         
  -9   2   5        829.95        777.77        23.46 o                         
  -8   2   5        649.27        611.10        18.51 o                         
  -7   2   5         32.96         29.76         3.78 o                         
  -6   2   5       1008.60        930.27        22.28 o                         
  -5   2   5       1918.09       1912.54        38.28 o                         
  -4   2   5       5621.90       5562.15        88.74 o                         
  -3   2   5       7364.98       7353.57       125.13 o                         
  -2   2   5       3862.65       3825.68        62.79 o                         
  -1   2   5         25.15         26.82         3.82 o                         
   0   2   5       6086.62       5923.34       105.17 o                         
   1   2   5       9156.47       9096.59       159.29 o                         
   2   2   5       3974.82       3996.26        72.52 o                         
   3   2   5         58.72         54.25         3.77 o                         
   4   2   5        116.33        119.75         6.06 o                         
   5   2   5        169.53        164.87         7.55 o                         
  -9   3   5        598.79        598.09        19.50 o                         
  -8   3   5        733.72        701.78        20.89 o                         
  -7   3   5        587.44        552.86        16.77 o                         
  -6   3   5       1124.98       1111.55        25.13 o                         
  -5   3   5        744.72        677.77        16.39 o                         
  -4   3   5        566.42        516.58        10.85 o                         
  -3   3   5        243.04        237.73         5.56 o                         
  -2   3   5       5506.72       5222.46        97.99 o                         
  -1   3   5      13030.18      12518.49       208.88 o                         
   0   3   5       5187.50       5037.73        88.94 o                         
   1   3   5          0.30          5.70         2.18 o                         
   2   3   5       1796.17       1776.72        34.04 o                         
   3   3   5       2417.66       2373.78        45.84 o                         
   4   3   5        511.65        477.49        13.46 o                         
   5   3   5         51.95         54.88         5.57 o                         
  -9   4   5        123.93        142.66         9.16 o                         
  -8   4   5        494.54        478.34        16.03 o                         
  -7   4   5         83.82         72.87         5.86 o                         
  -6   4   5        314.19        333.95        10.40 o                         
  -5   4   5       1850.08       1718.32        37.46 o                         
  -4   4   5       2310.45       2154.48        51.55 o                         
  -3   4   5         30.01         34.72         4.10 o                         
  -2   4   5       2330.30       2355.17        39.33 o                         
  -1   4   5        600.15        566.45        11.01 o                         
   0   4   5        106.59        121.86         7.82 o                         
   1   4   5        267.89        273.61         9.89 o                         
   2   4   5          0.30         14.23         4.92 o                         
   3   4   5        933.24        897.82        21.52 o                         
   4   4   5        183.27        177.94         7.84 o                         
   5   4   5          1.20          3.99         3.57 o                         
  -9   5   5         52.15         58.17         6.78 o                         
  -8   5   5        234.88        233.29        10.73 o                         
  -7   5   5        245.50        244.20         9.41 o                         
  -6   5   5        110.43        114.67         5.70 o                         
  -5   5   5        406.12        384.55        11.44 o                         
  -4   5   5         79.81         74.80         3.47 o                         
  -3   5   5        149.06        147.66         4.08 o                         
  -2   5   5        856.90        818.67        15.33 o                         
  -1   5   5       2121.16       2033.76        39.85 o                         
   0   5   5       1443.43       1371.90        26.93 o                         
   1   5   5         61.87         61.01         3.43 o                         
   2   5   5        366.88        341.02        11.53 o                         
   3   5   5        526.30        500.35        13.34 o                         
   4   5   5        195.56        173.76         7.37 o                         
   5   5   5          0.14         -1.52         3.97 o                         
  -9   6   5        932.74        933.35        28.73 o                         
  -8   6   5       1642.05       1666.20        47.07 o                         
  -7   6   5        281.02        266.53         9.77 o                         
  -6   6   5       1435.66       1445.99        33.26 o                         
  -5   6   5       8058.68       8266.88       177.20 o                         
  -4   6   5       6399.09       6505.12       122.56 o                         
  -3   6   5       1734.92       1673.61        30.23 o                         
  -2   6   5        234.50        225.89         7.99 o                         
  -1   6   5       1412.62       1331.39        25.54 o                         
   0   6   5        240.29        230.38         7.74 o                         
   1   6   5        655.75        618.22        13.96 o                         
   2   6   5       1114.37       1079.93        22.15 o                         
   3   6   5       1432.10       1373.90        29.40 o                         
   4   6   5        340.47        330.30        10.35 o                         
  -9   7   5        180.29        182.69        12.90 o                         
  -8   7   5        410.93        418.47        16.03 o                         
  -7   7   5       1401.42       1403.39        33.16 o                         
  -6   7   5       2204.20       2109.00        49.65 o                         
  -5   7   5        887.78        852.03        23.22 o                         
  -4   7   5         34.64         47.87         3.55 o                         
  -3   7   5       2598.17       2574.18        46.80 o                         
  -2   7   5       3879.20       3829.18        71.71 o                         
  -1   7   5       6375.76       6619.03       120.10 o                         
   0   7   5       2156.78       2154.64        43.96 o                         
   1   7   5         19.55         22.20         2.70 o                         
   2   7   5        164.64        170.48         6.37 o                         
   3   7   5       1040.27       1035.15        23.45 o                         
   4   7   5        823.82        798.24        19.38 o                         
  -8   8   5         52.25         58.24         7.90 o                         
  -7   8   5        115.89        109.82         7.61 o                         
  -6   8   5          8.27         10.47         3.57 o                         
  -5   8   5         31.19         31.40         4.23 o                         
  -4   8   5        578.50        523.30        13.10 o                         
  -3   8   5       2855.33       2858.18        53.32 o                         
  -2   8   5       1285.23       1282.83        25.68 o                         
  -1   8   5         10.81         11.50         2.17 o                         
   0   8   5       1694.08       1639.28        34.94 o                         
   1   8   5       2462.76       2451.48        50.17 o                         
   2   8   5       1058.19       1033.35        29.83 o                         
   3   8   5         32.29         37.98         3.96 o                         
   4   8   5        297.19        295.22        11.50 o                         
  -8   9   5          0.13         -2.73         5.92 o                         
  -7   9   5         20.61         20.41         4.95 o                         
  -6   9   5          1.59          6.25         3.66 o                         
  -5   9   5         48.34         51.56         4.63 o                         
  -4   9   5        729.47        720.43        16.98 o                         
  -3   9   5          4.95         11.21         3.08 o                         
  -2   9   5        100.61        103.42         4.86 o                         
  -1   9   5        651.67        683.14        19.92 o                         
   0   9   5        408.53        437.46        11.37 o                         
   1   9   5          2.70          7.35         2.53 o                         
   2   9   5         57.13         63.84         4.84 o                         
   3   9   5        306.02        291.60         9.57 o                         
   4   9   5          0.12          3.51         3.89 o                         
  -8  10   5         18.47         22.46         7.35 o                         
  -7  10   5         12.96         14.00         5.39 o                         
  -6  10   5        132.82        137.37         9.54 o                         
  -5  10   5        210.49        207.57         8.73 o                         
  -4  10   5       1042.64        997.64        23.03 o                         
  -3  10   5       2550.52       2571.25        62.49 o                         
  -2  10   5       1223.49       1213.09        24.99 o                         
  -1  10   5          0.14          5.11         2.38 o                         
   0  10   5       1728.33       1706.08        36.23 o                         
   1  10   5       2292.93       2230.10        47.85 o                         
   2  10   5        905.10        917.06        23.78 o                         
   3  10   5         41.50         55.40         5.28 o                         
  -7  11   5       1841.84       1806.55        64.23 o                         
  -6  11   5       2291.29       2272.99        84.57 o                         
  -5  11   5        545.11        510.89        16.87 o                         
  -4  11   5        679.29        669.69        18.70 o                         
  -3  11   5       2121.85       2165.08        60.70 o                         
  -2  11   5       2348.28       2343.51        45.90 o                         
  -1  11   5        966.46        946.75        22.82 o                         
   0  11   5        287.16        285.79         8.99 o                         
   1  11   5         39.75         43.64         4.06 o                         
   2  11   5          6.08          9.94         3.96 o                         
   3  11   5         57.62         60.69         5.63 o                         
  -7  12   5          8.38         13.08         6.77 o                         
  -6  12   5         90.88         98.24         8.70 o                         
  -5  12   5        894.06        880.29        30.46 o                         
  -4  12   5       1630.99       1597.71        42.31 o                         
  -3  12   5        808.47        747.77        23.52 o                         
  -2  12   5          3.85          7.47         3.23 o                         
  -1  12   5        406.75        379.57        10.86 o                         
   0  12   5        194.29        186.98         8.23 o                         
   1  12   5        430.15        419.91        13.88 o                         
   2  12   5        713.93        711.58        22.13 o                         
  -6  13   5         97.74        104.31         9.17 o                         
  -5  13   5          2.76          5.08         5.37 o                         
  -4  13   5         90.05         91.65         6.49 o                         
  -3  13   5        166.42        167.31         8.53 o                         
  -2  13   5          1.78          6.43         3.47 o                         
  -1  13   5        715.79        667.82        17.13 o                         
   0  13   5        320.40        311.26        12.74 o                         
   1  13   5         76.86         77.32         5.41 o                         
   2  13   5        375.33        374.18        12.68 o                         
  -5  14   5         83.55         83.97         8.56 o                         
  -4  14   5        607.30        586.41        16.98 o                         
  -3  14   5        486.55        471.09        15.21 o                         
  -2  14   5        154.14        156.11         7.96 o                         
  -1  14   5          0.79          6.98         3.47 o                         
   0  14   5        323.92        309.45        10.36 o                         
   1  14   5        291.49        273.46        10.42 o                         
  -4  15   5         16.10         19.52         4.80 o                         
  -3  15   5          2.27          3.19         3.97 o                         
  -2  15   5       1055.66       1005.56        27.85 o                         
  -1  15   5       2025.28       1854.29        45.81 o                         
   0  15   5        840.75        797.94        20.51 o                         
  -9   0   6        198.59        189.49        15.01 o                         
  -8   0   6        440.76        444.59        22.83 o                         
  -7   0   6       3154.05       3294.35       123.75 o                         
  -6   0   6       6096.53       6065.82       188.48 o                         
  -5   0   6       3710.92       3780.01       105.83 o                         
  -4   0   6          9.24         14.68         2.88 o                         
  -3   0   6       4024.80       3982.81       104.25 o                         
  -2   0   6       1633.45       1671.56        39.65 o                         
  -1   0   6        793.57        713.92        32.51 o                         
   0   0   6       1033.19        990.19        30.65 o                         
   1   0   6       1151.63       1197.19        57.40 o                         
   2   0   6       1818.10       1847.15       101.38 o                         
   3   0   6         20.91         24.95         4.83 o                         
   4   0   6        934.66        963.27        34.89 o                         
  -9   1   6        299.73        277.50        12.72 o                         
  -8   1   6        522.10        493.92        17.49 o                         
  -7   1   6        543.47        532.66        16.22 o                         
  -6   1   6          9.80         26.05         6.88 o                         
  -5   1   6        413.92        393.19        11.06 o                         
  -4   1   6       1862.09       1809.07        32.72 o                         
  -3   1   6       4391.83       4382.90        80.93 o                         
  -2   1   6       2990.60       2903.12        48.62 o                         
  -1   1   6        106.30        102.18         5.06 o                         
   0   1   6        526.79        516.59        11.29 o                         
   1   1   6       1470.91       1510.52        34.71 o                         
   2   1   6       1284.68       1287.50        46.20 o                         
   3   1   6        266.91        274.16        16.19 o                         
   4   1   6         31.38         37.95         4.43 o                         
  -9   2   6         67.30         67.42         7.08 o                         
  -8   2   6         23.31         23.83         4.23 o                         
  -7   2   6        120.08        124.94         7.00 o                         
  -6   2   6        293.48        291.46        10.96 o                         
  -5   2   6        259.11        250.67         8.08 o                         
  -4   2   6        693.33        683.59        13.41 o                         
  -3   2   6        795.70        784.43        17.43 o                         
  -2   2   6         93.42         96.29         3.27 o                         
  -1   2   6       2385.91       2316.33        42.09 o                         
   0   2   6        989.48        969.01        20.89 o                         
   1   2   6          7.88         12.83         2.75 o                         
   2   2   6        962.03        941.34        22.41 o                         
   3   2   6        159.60        156.10         7.24 o                         
   4   2   6         10.35         16.24         3.91 o                         
  -9   3   6         44.33         41.98         6.01 o                         
  -8   3   6         77.21         79.33         6.40 o                         
  -7   3   6        102.65        111.06         7.11 o                         
  -6   3   6         70.72         75.77         4.90 o                         
  -5   3   6         76.16         77.07         4.53 o                         
  -4   3   6       1238.40       1226.80        25.05 o                         
  -3   3   6       2416.92       2347.69        43.45 o                         
  -2   3   6       3950.71       3886.06        75.88 o                         
  -1   3   6        294.41        267.94         7.23 o                         
   0   3   6       1240.29       1197.28        24.07 o                         
   1   3   6       1341.26       1333.50        28.15 o                         
   2   3   6        763.63        752.25        21.11 o                         
   3   3   6          4.42          7.48         3.06 o                         
   4   3   6          4.44          2.60         3.88 o                         
  -9   4   6         40.08         43.46         6.23 o                         
  -8   4   6        332.51        317.84        12.41 o                         
  -7   4   6        523.58        504.22        17.20 o                         
  -6   4   6       1132.46       1132.86        28.31 o                         
  -5   4   6       3271.37       3289.30        69.59 o                         
  -4   4   6       2490.43       2490.24        46.82 o                         
  -3   4   6          0.66          5.32         1.50 o                         
  -2   4   6       2948.76       2908.09        54.24 o                         
  -1   4   6       6519.78       6520.85       122.93 o                         
   0   4   6       4050.75       4056.67        82.72 o                         
   1   4   6        553.32        527.64        14.36 o                         
   2   4   6        141.51        142.66         6.74 o                         
   3   4   6        345.12        337.65        11.38 o                         
   4   4   6        280.18        275.15        11.85 o                         
  -9   5   6        977.49        976.12        29.27 o                         
  -8   5   6       2161.15       2223.08        60.59 o                         
  -7   5   6        981.42        948.77        26.88 o                         
  -6   5   6        293.79        281.45         9.94 o                         
  -5   5   6       4692.80       4616.66       110.74 o                         
  -4   5   6       2819.49       2952.81        57.04 o                         
  -3   5   6       1820.10       1732.72        31.43 o                         
  -2   5   6         72.16         76.79         5.55 o                         
  -1   5   6          8.93          9.13         2.07 o                         
   0   5   6         57.34         60.36         4.31 o                         
   1   5   6        129.25        125.80         7.62 o                         
   2   5   6        954.99        951.94        25.54 o                         
   3   5   6       1866.95       1902.22        38.87 o                         
   4   5   6        343.05        357.14        12.41 o                         
  -9   6   6         39.68         40.67         8.65 o                         
  -8   6   6         39.86         48.02         7.40 o                         
  -7   6   6        283.20        263.93        12.51 o                         
  -6   6   6        639.41        595.00        17.33 o                         
  -5   6   6        495.52        466.00        14.77 o                         
  -4   6   6         22.94         22.44         2.82 o                         
  -3   6   6         94.34         93.23         4.13 o                         
  -2   6   6        152.46        157.30         5.38 o                         
  -1   6   6        345.76        338.30        16.75 o                         
   0   6   6        588.96        562.20        13.19 o                         
   1   6   6        179.76        172.69         6.35 o                         
   2   6   6         35.97         46.57         4.09 o                         
   3   6   6         27.09         38.16         4.41 o                         
  -8   7   6        604.51        588.73        27.07 o                         
  -7   7   6        275.71        296.08        12.66 o                         
  -6   7   6         86.63         88.23         6.46 o                         
  -5   7   6       1433.42       1439.75        35.02 o                         
  -4   7   6        629.03        642.53        15.17 o                         
  -3   7   6         21.06         25.73         5.92 o                         
  -2   7   6        374.67        355.48         9.79 o                         
  -1   7   6         20.64         21.27         2.76 o                         
   0   7   6        284.11        273.59        13.20 o                         
   1   7   6        166.22        174.06         6.61 o                         
   2   7   6         27.41         30.90         3.63 o                         
   3   7   6        555.55        548.20        16.08 o                         
  -8   8   6         95.22         95.70         9.67 o                         
  -7   8   6        327.46        339.32        13.34 o                         
  -6   8   6       1038.38        995.31        28.51 o                         
  -5   8   6       1719.20       1778.35        42.30 o                         
  -4   8   6        687.01        710.61        20.34 o                         
  -3   8   6         10.35         13.90         3.20 o                         
  -2   8   6       1606.65       1593.99        33.12 o                         
  -1   8   6       2429.40       2535.43        50.17 o                         
   0   8   6       1867.09       1869.79        41.81 o                         
   1   8   6        582.95        603.00        16.53 o                         
   2   8   6        107.98        115.89         6.23 o                         
   3   8   6         98.77        109.82         6.65 o                         
  -8   9   6        346.43        341.71        17.44 o                         
  -7   9   6         72.45         88.39         7.68 o                         
  -6   9   6         25.52         24.18         5.02 o                         
  -5   9   6         69.36         71.69         5.98 o                         
  -4   9   6       1186.47       1151.15        28.23 o                         
  -3   9   6       3776.31       3903.71        81.04 o                         
  -2   9   6       3959.94       4047.25        75.35 o                         
  -1   9   6        215.81        216.45         7.52 o                         
   0   9   6        897.94        919.18        21.39 o                         
   1   9   6       2041.43       2081.22        58.36 o                         
   2   9   6       1112.45       1116.85        40.91 o                         
  -7  10   6        722.36        748.75        22.91 o                         
  -6  10   6       1519.31       1533.36        39.76 o                         
  -5  10   6        208.90        208.17        11.95 o                         
  -4  10   6         61.92         75.07         5.92 o                         
  -3  10   6        531.26        531.74        15.10 o                         
  -2  10   6        155.50        153.91         6.83 o                         
  -1  10   6         43.70         42.80         3.94 o                         
   0  10   6        470.48        458.29        12.83 o                         
   1  10   6        228.08        222.14        14.54 o                         
   2  10   6         67.91         79.88         5.98 o                         
  -7  11   6          4.94          6.27         6.16 o                         
  -6  11   6         26.18         29.36         6.50 o                         
  -5  11   6         18.17         17.43         5.27 o                         
  -4  11   6        109.22        111.52         7.27 o                         
  -3  11   6         40.98         44.98         4.98 o                         
  -2  11   6        138.99        150.13         7.99 o                         
  -1  11   6         94.71         99.32         5.96 o                         
   0  11   6          1.38          2.36         2.84 o                         
   1  11   6        205.72        199.39         9.48 o                         
   2  11   6          0.04          1.90         3.88 o                         
  -6  12   6       1109.64       1071.54        33.98 o                         
  -5  12   6        312.33        310.77        18.73 o                         
  -4  12   6         34.12         37.70         5.55 o                         
  -3  12   6        235.06        231.63         9.71 o                         
  -2  12   6         99.57        113.47         7.30 o                         
  -1  12   6         28.12         34.15         4.12 o                         
   0  12   6        191.81        166.34         7.65 o                         
   1  12   6        299.98        304.81        13.13 o                         
  -5  13   6        189.67        174.79        12.02 o                         
  -4  13   6       1174.59       1118.31        27.74 o                         
  -3  13   6       1300.01       1284.15        31.17 o                         
  -2  13   6        700.81        694.78        20.10 o                         
  -1  13   6         18.15         25.65         4.39 o                         
   0  13   6        126.79        132.19         7.41 o                         
  -4  14   6        350.50        337.42        12.65 o                         
  -3  14   6          1.14          7.39         4.59 o                         
  -2  14   6        277.56        276.94        15.21 o                         
  -1  14   6       1409.70       1333.65        38.98 o                         
  -9   1   7        493.72        486.09        18.48 o                         
  -8   1   7         10.99          8.95         3.92 o                         
  -7   1   7       1249.25       1197.71        35.14 o                         
  -6   1   7       2270.38       2227.08        55.45 o                         
  -5   1   7        382.00        390.67        12.36 o                         
  -4   1   7         40.31         44.14         2.82 o                         
  -3   1   7        130.38        136.09         4.53 o                         
  -2   1   7          0.12          0.66         1.78 o                         
  -1   1   7         44.96         48.79         3.52 o                         
   0   1   7        261.86        267.53        21.93 o                         
   1   1   7       1116.01       1127.15        27.99 o                         
   2   1   7        931.34        938.27        24.47 o                         
   3   1   7         29.31         26.84         4.31 o                         
  -9   2   7        303.70        278.47        13.34 o                         
  -8   2   7        615.04        556.58        19.48 o                         
  -7   2   7       1251.43       1240.13        33.14 o                         
  -6   2   7       1189.04       1232.33        34.58 o                         
  -5   2   7         63.03         63.77         4.58 o                         
  -4   2   7        961.10        907.40        18.48 o                         
  -3   2   7       3424.31       3358.97        61.46 o                         
  -2   2   7       4573.60       4480.71        77.47 o                         
  -1   2   7       1500.44       1562.82        32.30 o                         
   0   2   7          8.84          7.71         3.01 o                         
   1   2   7       1095.75       1122.17        26.19 o                         
   2   2   7        574.58        567.80        25.15 o                         
   3   2   7        328.73        330.84        11.94 o                         
  -9   3   7         37.98         41.00         6.69 o                         
  -8   3   7          0.67          3.37         3.77 o                         
  -7   3   7         59.70         76.69         6.57 o                         
  -6   3   7        281.37        281.37        10.96 o                         
  -5   3   7       2112.66       2036.48        44.88 o                         
  -4   3   7       3979.83       3897.60        77.38 o                         
  -3   3   7        853.03        859.14        19.27 o                         
  -2   3   7        836.45        810.36        18.30 o                         
  -1   3   7       2602.31       2686.95        50.86 o                         
   0   3   7       2311.22       2325.87        48.19 o                         
   1   3   7        439.11        445.52        15.51 o                         
   2   3   7         28.13         25.65         3.77 o                         
   3   3   7         40.18         41.10         5.86 o                         
  -9   4   7        144.64        159.85        11.76 o                         
  -8   4   7        382.34        380.44        15.41 o                         
  -7   4   7        165.44        151.96        10.04 o                         
  -6   4   7         80.40         79.76         6.04 o                         
  -5   4   7        340.33        335.89        11.92 o                         
  -4   4   7        511.39        502.68        12.37 o                         
  -3   4   7        104.89        107.51         4.70 o                         
  -2   4   7         14.51         26.39         2.98 o                         
  -1   4   7         16.74         15.04         2.83 o                         
   0   4   7         62.51         75.04         6.28 o                         
   1   4   7        458.41        468.99        18.43 o                         
   2   4   7         90.41        100.37         8.99 o                         
  -8   5   7         17.13         21.91         6.43 o                         
  -7   5   7          3.78         14.62         4.92 o                         
  -6   5   7         64.61         70.81         6.01 o                         
  -5   5   7        369.48        381.70        13.14 o                         
  -4   5   7        674.68        657.25        15.69 o                         
  -3   5   7        442.13        419.88        11.45 o                         
  -2   5   7         56.49         53.46         3.87 o                         
  -1   5   7        734.30        746.28        28.01 o                         
   0   5   7        514.38        530.98        15.10 o                         
   1   5   7         69.83         79.34         5.30 o                         
   2   5   7          0.65          4.58         3.20 o                         
  -8   6   7       1494.05       1505.41        47.80 o                         
  -7   6   7       1658.76       1689.24        48.43 o                         
  -6   6   7          0.16         10.91         5.56 o                         
  -5   6   7        705.34        694.63        20.39 o                         
  -4   6   7       1483.90       1447.24        31.55 o                         
  -3   6   7        347.44        352.66        10.96 o                         
  -2   6   7        213.74        212.26         8.33 o                         
  -1   6   7        842.09        861.75        26.86 o                         
   0   6   7        463.41        490.85        19.40 o                         
   1   6   7         53.81         64.22         6.03 o                         
   2   6   7        545.11        578.98        25.03 o                         
  -8   7   7          1.03          3.59         6.02 o                         
  -7   7   7        234.45        212.04        12.35 o                         
  -6   7   7        739.03        750.23        21.33 o                         
  -5   7   7       2488.24       2529.75        58.44 o                         
  -4   7   7       1383.89       1407.25        32.81 o                         
  -3   7   7        120.24        133.06         7.42 o                         
  -2   7   7        353.80        346.04         9.79 o                         
  -1   7   7       1195.20       1253.92        43.09 o                         
   0   7   7        894.78        916.51        23.96 o                         
   1   7   7        774.07        814.19        24.63 o                         
   2   7   7        100.71        115.71         9.46 o                         
  -8   8   7          4.02          6.19         7.61 o                         
  -7   8   7         46.61         51.83         7.22 o                         
  -6   8   7        331.38        324.09        13.09 o                         
  -5   8   7        204.36        223.35        11.48 o                         
  -4   8   7         79.96         82.41         5.78 o                         
  -3   8   7       1638.52       1593.14        35.94 o                         
  -2   8   7       1973.40       2048.16        48.46 o                         
  -1   8   7        126.13        136.00         6.60 o                         
   0   8   7        367.70        368.87        13.98 o                         
   1   8   7        505.04        531.77        18.77 o                         
  -7   9   7         24.05         29.37         6.62 o                         
  -6   9   7         24.89         22.18         6.37 o                         
  -5   9   7        151.87        163.22        10.11 o                         
  -4   9   7        296.00        324.15        12.04 o                         
  -3   9   7        214.55        239.33         9.50 o                         
  -2   9   7         33.82         37.25         4.49 o                         
  -1   9   7        314.99        343.67        10.28 o                         
   0   9   7         71.71         86.07         5.97 o                         
   1   9   7          2.33          3.26         3.86 o                         
  -7  10   7        239.20        245.98        14.86 o                         
  -6  10   7        286.42        293.24        14.80 o                         
  -5  10   7        109.25        111.74         9.08 o                         
  -4  10   7        243.08        234.28        10.62 o                         
  -3  10   7       1169.09       1141.98        27.82 o                         
  -2  10   7       1591.74       1686.25        40.43 o                         
  -1  10   7        362.35        406.28        12.19 o                         
   0  10   7         37.51         34.74         4.22 o                         
   1  10   7        186.09        206.45        10.18 o                         
  -6  11   7       1043.07       1043.48        46.27 o                         
  -5  11   7        839.59        847.73        32.12 o                         
  -4  11   7        200.73        200.60         9.94 o                         
  -3  11   7         15.87         17.76         4.51 o                         
  -2  11   7         12.54         13.63         4.23 o                         
  -1  11   7         71.40         83.02         6.32 o                         
   0  11   7        304.03        321.36        17.22 o                         
  -5  12   7        113.81        109.62        10.46 o                         
  -4  12   7        168.53        187.14        10.62 o                         
  -3  12   7        572.03        559.32        22.45 o                         
  -2  12   7        320.27        293.87        11.90 o                         
  -1  12   7         87.08         96.16         7.35 o                         
  -4  13   7        110.26        106.17         9.02 o                         
  -3  13   7         52.98         56.71         7.00 o                         
  -2  13   7         73.71         78.17         7.52 o                         
  -8   0   8        133.89        124.59        12.44 o                         
  -7   0   8        549.06        492.01        24.78 o                         
  -6   0   8       1065.78       1063.21        44.79 o                         
  -5   0   8       1087.21       1045.74        44.00 o                         
  -4   0   8        148.44        153.06         8.09 o                         
  -3   0   8        672.69        652.28        20.68 o                         
  -2   0   8        264.20        265.73        19.07 o                         
  -1   0   8          4.44          4.18         3.58 o                         
   0   0   8         40.36         50.11         9.79 o                         
   1   0   8       1583.46       1618.65        59.53 o                         
  -8   1   8        212.07        203.44        10.88 o                         
  -7   1   8        524.56        512.27        18.05 o                         
  -6   1   8        909.55        901.69        27.58 o                         
  -5   1   8        349.80        345.35        13.36 o                         
  -4   1   8        210.34        193.41         7.05 o                         
  -3   1   8        943.95        949.45        20.62 o                         
  -2   1   8        849.14        899.51        24.39 o                         
  -1   1   8        694.94        733.28        30.04 o                         
   0   1   8         98.51        115.07        11.91 o                         
   1   1   8         21.95         22.25         4.94 o                         
  -8   2   8          8.32          9.84         4.88 o                         
  -7   2   8        293.50        278.40        13.33 o                         
  -6   2   8          4.25         15.10         5.30 o                         
  -5   2   8         68.67         75.32         6.35 o                         
  -4   2   8        740.74        691.35        17.02 o                         
  -3   2   8        279.28        282.62         9.21 o                         
  -2   2   8        132.26        129.25         9.51 o                         
  -1   2   8        425.68        444.58        17.84 o                         
   0   2   8        217.94        241.50        20.19 o                         
   1   2   8         61.61         72.46         6.01 o                         
  -8   3   8          1.47          2.17         5.09 o                         
  -7   3   8        187.35        197.47        12.61 o                         
  -6   3   8       1185.96       1223.86        38.76 o                         
  -5   3   8        436.18        435.28        14.90 o                         
  -4   3   8         69.62         62.81         5.37 o                         
  -3   3   8        976.08        976.71        26.88 o                         
  -2   3   8       1065.61       1096.78        25.63 o                         
  -1   3   8        180.66        202.92        17.28 o                         
   0   3   8          0.92          4.34         2.55 o                         
   1   3   8         32.70         30.67         4.15 o                         
  -8   4   8        208.72        214.33        12.95 o                         
  -7   4   8         11.60         14.69         5.38 o                         
  -6   4   8        185.74        177.88        10.37 o                         
  -5   4   8       1156.48       1097.92        34.63 o                         
  -4   4   8       2739.49       2755.23        60.63 o                         
  -3   4   8       1497.04       1552.30        37.78 o                         
  -2   4   8          1.61          3.32         2.69 o                         
  -1   4   8        812.52        885.14        32.49 o                         
   0   4   8        751.42        794.35        23.36 o                         
   1   4   8        225.64        271.62        21.92 o                         
  -8   5   8        902.50        955.04        33.60 o                         
  -7   5   8        926.39        921.43        29.79 o                         
  -6   5   8        146.13        166.45         9.27 o                         
  -5   5   8         34.41         34.95         5.69 o                         
  -4   5   8        199.84        191.45         8.68 o                         
  -3   5   8         41.60         41.69         4.43 o                         
  -2   5   8        141.04        143.02         8.52 o                         
  -1   5   8        955.19        944.18        23.51 o                         
   0   5   8        980.86       1044.84        26.00 o                         
   1   5   8         66.30         76.25         6.12 o                         
  -8   6   8         26.42         38.17        10.03 o                         
  -7   6   8          4.48         10.10         5.73 o                         
  -6   6   8        265.99        245.24        11.86 o                         
  -5   6   8        119.70        127.02         8.76 o                         
  -4   6   8        143.78        153.57        12.87 o                         
  -3   6   8         42.66         47.75         5.07 o                         
  -2   6   8          0.08          0.79         3.06 o                         
  -1   6   8          3.65          3.57         3.20 o                         
   0   6   8        101.45        121.88        11.40 o                         
   1   6   8         96.08        102.78         7.15 o                         
  -7   7   8        123.88        123.92        10.71 o                         
  -6   7   8          0.87          7.59         5.28 o                         
  -5   7   8        121.59        124.51         8.95 o                         
  -4   7   8         34.43         41.98         5.75 o                         
  -3   7   8        104.86        111.31         6.87 o                         
  -2   7   8         48.72         53.71         4.76 o                         
  -1   7   8         27.44         34.15         4.51 o                         
   0   7   8        492.32        535.34        24.10 o                         
  -7   8   8          4.05          6.83         8.20 o                         
  -6   8   8        250.43        238.04        14.92 o                         
  -5   8   8        431.32        436.88        17.50 o                         
  -4   8   8       1459.61       1513.22        41.30 o                         
  -3   8   8        476.86        515.39        15.85 o                         
  -2   8   8          1.74         10.48         4.03 o                         
  -1   8   8        144.61        154.65         7.21 o                         
   0   8   8        559.74        624.91        24.95 o                         
  -6   9   8        880.91        933.79        30.85 o                         
  -5   9   8        307.32        328.28        16.01 o                         
  -4   9   8         18.42         17.68         5.74 o                         
  -3   9   8        943.28        975.14        25.81 o                         
  -2   9   8       1487.79       1639.58        52.12 o                         
  -1   9   8        750.02        808.30        26.50 o                         
  -5  10   8        190.48        191.01        24.04 o                         
  -4  10   8         34.41         37.34         8.12 o                         
  -3  10   8         23.93         25.23         5.29 o                         
  -2  10   8         43.47         49.05         6.47 o                         
  -4  11   8         19.50         21.65         8.30 o                         
  -3  11   8         25.33         30.03         6.06 o                         
  -7   1   9         61.39         64.79         7.86 o                         
  -6   1   9        234.58        225.08        12.32 o                         
  -5   1   9         11.63         17.38         5.39 o                         
  -4   1   9          2.54          5.02         4.89 o                         
  -3   1   9        134.77        144.21         7.60 o                         
  -2   1   9        690.64        748.60        26.70 o                         
  -1   1   9        313.19        350.79        12.96 o                         
   0   1   9         61.27         74.43         7.11 o                         
  -7   2   9        586.61        565.05        22.05 o                         
  -6   2   9        934.72        984.89        33.19 o                         
  -5   2   9       1087.69       1114.43        40.01 o                         
  -4   2   9         31.61         38.73         7.10 o                         
  -3   2   9        486.80        545.79        28.39 o                         
  -2   2   9        643.39        713.30        32.95 o                         
  -1   2   9        512.79        555.60        26.33 o                         
  -7   3   9        271.05        283.85        14.91 o                         
  -6   3   9          0.63          2.87         5.87 o                         
  -5   3   9        590.93        564.94        25.29 o                         
  -4   3   9       1256.36       1261.30        48.82 o                         
  -3   3   9        780.27        850.03        23.62 o                         
  -2   3   9        106.91        130.28        10.61 o                         
  -1   3   9        201.34        234.03        27.12 o                         
  -7   4   9         16.57         19.88         7.60 o                         
  -6   4   9          2.75          1.33         5.54 o                         
  -5   4   9        105.93        108.77         9.10 o                         
  -4   4   9         25.01         27.51         6.26 o                         
  -3   4   9         55.99         72.43         7.10 o                         
  -2   4   9          2.09          1.96         3.82 o                         
  -1   4   9          7.25          9.55         3.64 o                         
  -7   5   9         63.92         68.55        12.12 o                         
  -6   5   9          6.56          6.44         6.48 o                         
  -5   5   9         30.58         33.54         7.13 o                         
  -4   5   9        189.30        192.33        12.41 o                         
  -3   5   9        271.34        293.48        11.81 o                         
  -2   5   9         59.40         79.37         6.80 o                         
  -1   5   9         13.32         16.81         4.35 o                         
  -6   6   9        217.55        213.12        15.90 o                         
  -5   6   9         59.66         71.88         9.17 o                         
  -4   6   9         32.42         37.52         7.46 o                         
  -3   6   9         14.15         18.78         4.86 o                         
  -2   6   9         28.65         35.32         5.21 o                         
  -6   7   9         47.00         45.74         9.87 o                         
  -5   7   9        421.38        405.09        18.13 o                         
  -4   7   9        528.49        563.80        27.24 o                         
  -3   7   9        589.36        620.79        19.67 o                         
  -2   7   9         98.50        126.32         8.69 o                         
  -5   8   9        398.99        404.74        18.55 o                         
  -4   8   9          0.06          2.34         6.54 o                         
  -3   8   9        301.09        301.26        13.33 o                         
  -5   0  10          0.28          8.31        13.52 o                         
  -3   0  10        238.76        247.87        18.59 o                         
  -5   1  10        361.31        370.66        22.33 o                         
  -4   1  10        112.04        112.30        19.58 o                         
  -3   1  10          5.10          7.10         7.44 o                         
  -5   2  10         58.95         50.91        11.97 o                         
  -4   2  10        201.76        217.92        23.59 o                         
                                                                                
